# Supplementary material for: Global profiling of histone and DNA methylation reveals epigenetic-based regulation of gene expression during epithelial to mesenchymal transition in prostate cells
Source: BMC Genomics. 2010 Nov 25;11:669. doi: 10.1186/1471-2164-11-669 (PMC3012672; doi:10.1186/1471-2164-11-669)
Supplement: Additional file 2 — Gene expression of EP156T, EPT1 and EPT2 cells. The expression levels are indicated by the normalized signal intensities with cutoff 5 for the lowest and 16 for the highest in log2 values. [file 1471-2164-11-669-S2.XLS]

## Sheet: gene expression
EP156T			EPT1			EPT2
Gene Symbol	Log 2 ratio		Gene Symbol	Log 2 ratio		Gene Symbol	Log 2 ratio
S100A2	15.993		S100A2	15.9927		TK1	15.9928
RPS20	15.9908		DRD4	15.9926		SOD1	15.9927
RPL19	15.9908		RPL13	15.9919		RPL13	15.9926
RPL13	15.9907		OAZ1	15.9917		RPL19	15.9922
GSTP1	15.9906		RPLP0	15.9916		RPS6	15.9922
OAZ1	15.9906		PKN2	15.9914		HOXA3	15.992
HOXA3	15.9901		RPS20	15.9911		RPS25	15.9918
RPLP0	15.9895		RPS18	15.9906		C15orf21	15.9916
RPS18	15.9894		RPLP2	15.9906		GSTP1	15.9915
RPLP2	15.9892		HOXA3	15.9903		RPS20	15.9912
KRT6B	15.9889		RPL23	15.99		GPX1	15.9912
ANXA1	15.9883		HMGN2	15.9899		EIF1	15.991
RPS8	15.988		EIF1	15.9897		RPL41	15.991
ATP5E	15.9877		TMSL3	15.9894		RPLP2	15.9908
RPL10A	15.9866		RPL19	15.989		RPL38	15.9907
RPL27	15.9865		RPL27	15.9889		RPL27	15.9905
GRN	15.9836		RPL9	15.9879		OAZ1	15.9903
SEPT9	15.9835		RPS8	15.9873		DRD4	15.99
ARMET	15.9822		RPL3	15.9872		MT1A	15.99
DRD4	15.9822		ATP5E	15.9866		RPS8	15.9899
RPL23	15.9818		RPL41	15.9855		ANXA2	15.9896
RPL3	15.9812		MMP1	15.9829		RPL3	15.9895
MIF	15.981		UBC	15.9829		RPS18	15.9895
UBC	15.9803		RPS4X	15.9822		RPLP0	15.9892
RPS4X	15.9788		RPL32	15.982		RPL10	15.9884
RPS6	15.9783		GSTP1	15.9816		RPL23	15.9871
RPL9	15.9776		RPL12	15.9787		ATP5E	15.9867
C15orf21	15.9752		BBC3	15.9777		MIF	15.9867
LGALS1	15.9749		C15orf21	15.9775		RPS13	15.9864
CD63	15.9747		RPS6	15.9756		RPL10A	15.9859
RPS25	15.9743		LGALS1	15.9749		RPL9	15.9845
RPL10	15.9739		MIF	15.9708		UBC	15.9836
PLAU	15.9732		SEPT9	15.9693		RPL35	15.982
HMGN2	15.9729		RPS21	15.9693		LGALS1	15.9817
AREG	15.9727		CD63	15.9683		FBL	15.9789
GPX1	15.9721		RPS19	15.9661		HES7	15.9762
RPS29	15.9711		RPS25	15.9655		RPS21	15.9737
RPL41	15.9656		GPX1	15.9617		RPL32	15.9725
RPS11	15.9613		RPL10A	15.9603		HCN2	15.9724
RPS21	15.9577		RPS27	15.9601		RPS27	15.9676
RPS19	15.9438		RPL11	15.9586		HMGN2	15.9642
TPT1	15.9401		RPL27A	15.9566		RPL11	15.9586
CSNK1E	15.9396		HCN2	15.9524		RPL12	15.956
RPL35	15.935		XRCC6	15.9423		RPS11	15.9558
RPL12	15.934		EEF1G	15.9352		ATP5G3	15.9512
RPS16	15.9251		RPS16	15.9295		PKN2	15.9496
RPL38	15.9249		TPT1	15.9244		RPS16	15.9446
SPINT2	15.924		RPS11	15.9223		CD63	15.943
RPL27A	15.9164		RPL10	15.9179		CSNK1E	15.9429
EIF1	15.9055		CCT4	15.9173		RPS24	15.935
RPL32	15.8955		RPL31	15.914		RPS19	15.9347
DDIT4	15.8901		MT1B	15.9037		RPS4X	15.9314
RPS23	15.8893		LOXL2	15.9033		FHIT	15.9256
RPS27	15.8893		RPS13	15.9021		TPT1	15.9244
KLC3	15.8871		GNAS	15.8944		KLC3	15.9222
RPL11	15.8859		FHIT	15.8875		XRCC6	15.9156
XRCC6	15.8722		KLC3	15.8871		EEF1G	15.9134
HCN2	15.8644		ACTG1	15.8627		RPL31	15.8945
ACTG1	15.8627		RPL35	15.8518		TBCA	15.8915
MT2A	15.8573		RPS23	15.8454		RPL27A	15.8899
OCIAD2	15.8522		RPL38	15.831		RPS23	15.8893
IL1B	15.8514		HSPA8	15.823		EEF1D	15.8807
EEF1G	15.8349		MYL6	15.8203		SSR2	15.8648
CCT4	15.8295		RPS24	15.8097		ACTG1	15.8627
HSPA8	15.8203		VIM	15.7795		BBC3	15.8614
PERP	15.8173		RPS29	15.7758		EEF1B2	15.8488
EEF2	15.7967		HINT1	15.7699		RANBP1	15.8339
RPS24	15.7842		EEF1D	15.7593		HSPA8	15.8203
RPL31	15.7769		ANXA2	15.7508		ENO1	15.7853
RPL4	15.7767		CSNK1E	15.7398		ARPC2	15.7848
EEF1D	15.7687		SSR2	15.7366		CCT4	15.7848
YWHAQ	15.7578		RPL4	15.7267		GAPDH	15.7844
SLC7A5	15.7538		MT2A	15.7246		LDHB	15.7817
GAPDH	15.7466		TUBB2C	15.7173		PRDX1	15.7805
GNAS	15.7444		S100A6	15.7033		RPL4	15.7767
MYL6	15.7384		GAPDH	15.703		S100A6	15.7754
HINT1	15.7343		SRP14	15.7028		RPL8	15.7701
G0S2	15.725		RPL37A	15.6865		HINT1	15.7699
LDHB	15.7188		HES7	15.6737		SRP14	15.7581
TK1	15.7132		TBCA	15.6637		EBNA1BP2	15.7572
HOMER3	15.7067		BRI3	15.6632		MYL6	15.7384
DDR1	15.7011		TK1	15.6631		ARMET	15.723
SRP14	15.6824		MT1A	15.6612		MT1B	15.7141
ATP5G3	15.6711		PTRF	15.6557		GNAS	15.7034
S100A16	15.6681		EEF2	15.6555		BTF3	15.7029
SDF2L1	15.6471		HLA-B	15.6509		VIM	15.6738
TUBB2C	15.6407		EEF1B2	15.6162		RAB34	15.6675
MT1A	15.64		LDHB	15.59		TUBB2C	15.6407
PKN2	15.6192		ZNF579	15.5697		ZNF579	15.6402
FBL	15.6185		ENO1	15.5667		HSPE1	15.6342
RPL8	15.6173		YWHAQ	15.5663		MT1X	15.6201
SSR2	15.5841		ACTB	15.5604		G0S2	15.5949
TMSL3	15.5838		ARPC2	15.5536		MT2A	15.5911
RPS10	15.5679		HOMER3	15.5518		PARK7	15.5847
S100A6	15.5591		FBL	15.5501		TMSL3	15.5838
BBC3	15.5532		STMN1	15.5492		RPS29	15.5813
PKP3	15.5495		ATP5G3	15.5462		MT1H	15.5779
ACTB	15.5439		LCE5A	15.5375		RPL37A	15.5549
ANXA2	15.5428		RPL8	15.5341		STMN1	15.54
C20orf149	15.5348		RPL17	15.5308		RPL6	15.5394
MMP1	15.5266		RPL28	15.5156		LCE5A	15.5375
RPS13	15.5076		MT1X	15.5105		RPL17	15.5308
ARPC2	15.4956		BTF3	15.4829		RPL28	15.5292
ADAM8	15.4939		CAPN2	15.4717		TXN	15.5239
PPIA	15.4896		PPIA	15.4463		YWHAQ	15.5173
CAPN2	15.4887		ARMET	15.4369		PPIA	15.4896
RPL28	15.4872		RPL7	15.4351		MCM7	15.4889
RPL6	15.4825		PABPC1	15.4298		RPS10	15.4653
RPL14	15.4797		HERPUD1	15.4239		HNRPM	15.4455
RPL37A	15.4682		MT1H	15.4231		RPS15	15.4413
SOD1	15.4604		CXCL1	15.4149		CD44	15.4326
HLA-B	15.4409		PRDX1	15.4093		PHB2	15.4324
MT1B	15.4288		RPL6	15.4008		S100A2	15.4252
RPL30	15.4228		HSPE1	15.3944		PABPC1	15.4181
MT1X	15.4205		TXNIP	15.3944		ID1	15.4096
MRCL3	15.4005		TGFBI	15.3924		RPL14	15.4083
RPL7	15.3876		FAM20C	15.3712		ACTB	15.3926
ENO1	15.369		NGFRAP1	15.3628		RPL39	15.3643
TBCA	15.3613		UCHL1	15.3483		CCT3	15.3643
RPL39	15.3509		RPL34	15.3314		RPL30	15.3566
KRT17	15.335		RPS10	15.3285		RPL7	15.3489
RPL34	15.3314		RPL30	15.3222		UCHL1	15.3357
EEF1B2	15.3285		GLTSCR2	15.3084		RPL34	15.3314
RPL17	15.3244		C22orf5	15.3084		UQCRQ	15.3237
PABPC1	15.3238		PHB2	15.2905		HIST1H4C	15.3139
NDUFS5	15.3204		PARK7	15.2844		SP100	15.3125
C22orf5	15.306		GRN	15.2768		GLTSCR2	15.3084
RPS15	15.2996		RPL14	15.2672		CAPN2	15.2522
HNRPM	15.2915		RPL39	15.2619		RPL36A	15.2497
DYNLL1	15.2845		RPL18A	15.2283		KPNB1	15.2101
TMEPAI	15.2658		AKR1B1	15.2219		CCT2	15.2063
BTF3	15.2641		H3F3B	15.2139		NDUFS5	15.1974
CYB5R2	15.2605		RAB34	15.2078		ANKK1	15.1912
MCM7	15.2594		CCT2	15.2063		SSRP1	15.1902
FHIT	15.2587		RPL36A	15.1996		HOMER3	15.181
SEPW1	15.2579		SP100	15.189		BRI3	15.1628
VIM	15.2519		ID1	15.1884		RPL18A	15.1559
PRDX1	15.2233		G0S2	15.1848		TRMT5	15.1517
PSMB6	15.2064		TXN	15.1718		DKK1	15.1462
ID1	15.1884		H3F3A	15.1536		PARP10	15.1406
B4GALT1	15.1753		PARP10	15.1406		CALR	15.1385
PARK7	15.1738		MRCL3	15.1273		H3F3B	15.1346
PHB2	15.1724		MCM7	15.1179		DBI	15.1338
ATPIF1	15.1704		UQCRH	15.0615		MRCL3	15.1285
CDH3	15.1701		SAA1	15.0465		UBE2S	15.1264
HSPE1	15.1695		SOD1	15.0409		GNB2L1	15.111
C19orf33	15.1639		MT1E	15.0367		H2AFV	15.108
MT1H	15.1627		IGFBP7	15.0331		H2AFX	15.0998
BRI3	15.1595		RPS15	15.0293		HMGN1	15.0925
NME1	15.1575		C6orf48	15.0106		H3F3A	15.072
RPL18A	15.1526		SQRDL	15.001		PTRF	15.0701
RPL36AL	15.1368		HNRPM	14.9959		RPL36AL	15.0699
H3F3B	15.1346		NDUFS5	14.9924		APRT	15.0623
HMGN1	15.1343		EIF3S6	14.9905		UQCRH	15.0615
TCEB1	15.1323		TPSG1	14.9798		SEPT9	15.0609
IER3	15.1319		GNB2L1	14.9777		HSPC152	15.0553
ACADVL	15.0912		DYNLL1	14.9684		MRPS24	15.0496
GLTSCR2	15.077		PCBP1	14.9624		EMG1	15.049
PTRF	15.0701		HTRA1	14.9596		DYNLL1	15.0283
RAB34	15.0672		UQCRQ	14.9554		ANXA1	15.0113
TXN	15.064		GDF15	14.9449		NDUFB9	14.9629
AHCY	15.0601		CCNI	14.9421		SDF2L1	14.9492
NGFRAP1	15.0532		HGS	14.9406		PSMB1	14.9416
HERPUD1	15.0529		RPL29	14.9324		RPL29	14.9399
PCBP1	15.0448		EIF3S7	14.9311		ATP5O	14.9221
SP100	15.0396		RPL10L	14.9306		ARPC3	14.918
EIF3S6	15.0362		C20orf149	14.9295		BIRC5	14.917
EBNA1BP2	15.0279		RPL36AL	14.9278		TCEB1	14.9143
ANKK1	15.0181		UBA52	14.926		UBA52	14.9094
PXN	15.0172		TRMT5	14.9043		NME1	14.9022
RABAC1	15		PSMB1	14.9043		CKS1B	14.8995
CALR	14.9773		SSRP1	14.8882		ATP5G2	14.8942
SYNGR2	14.9742		ARPC3	14.8878		HGS	14.8811
UQCRH	14.9707		TKT	14.8871		TPSG1	14.8789
TMSB10	14.97		FKBP2	14.8751		HERPUD1	14.8782
ATP1B3	14.9649		HMGN1	14.8672		PCBP1	14.8759
CHCHD2	14.9628		RPS4Y1	14.8526		HNRPD	14.8733
ARPC3	14.9434		DKK1	14.852		HSPC111	14.8714
PLSCR3	14.9423		H2AFV	14.8503		RPL7A	14.8659
STMN1	14.941		PIGT	14.845		ATPIF1	14.8589
UQCRQ	14.9303		TCEB1	14.8418		C11orf31	14.8556
RHOC	14.9122		DDIT4	14.8369		HYPK	14.8542
UBA52	14.9113		ATP5O	14.8366		RPS5	14.8516
SSRP1	14.9109		NME1	14.8279		USMG5	14.8506
TAGLN2	14.9065		ANKK1	14.816		EIF3S3	14.8459
S100A14	14.8793		ATP5G2	14.8122		THOP1	14.8355
CCT2	14.863		AHCY	14.8016		PTTG1	14.8346
ATP5A1	14.8627		HMGB2	14.7997		NOL7	14.8319
DSTN	14.8555		TAGLN2	14.7866		ATP5H	14.8251
TRMT5	14.8537		SND1	14.7802		PPP1R14B	14.8176
TXNL5	14.8503		HNRPD	14.7801		TIMM13	14.8126
SFRS3	14.8472		MRPS24	14.7797		CHCHD2	14.808
MFN2	14.8333		EIF3S3	14.7784		EIF3S12	14.804
LCE5A	14.8297		PTTG1	14.7736		C1orf151	14.794
RANBP1	14.8221		RPS5	14.7597		COX8A	14.792
IER5	14.7992		PSME2	14.7581		EIF3S7	14.7842
SQRDL	14.7986		ATP5A1	14.7486		SNRPD3	14.78
TGFBI	14.7846		CCT5	14.7472		C20orf149	14.7787
FKBP2	14.7835		ANXA1	14.744		SFRS3	14.776
ZNF579	14.7834		PHOX2A	14.7351		RDBP	14.7636
HNRPD	14.7815		LAPTM4A	14.734		PSMD7	14.7583
TNFRSF12A	14.7746		DDX5	14.733		NGFRAP1	14.7582
H3F3A	14.7726		CYR61	14.7237		MCM3	14.7513
MRLC2	14.7626		EIF4G2	14.7172		CCT5	14.7472
EIF4G2	14.76		FHL2	14.7111		SLC2A4RG	14.7446
RPL29	14.7596		EDARADD	14.7105		PHOX2A	14.7351
RPS5	14.7569		XBP1	14.7083		MT1E	14.7321
RPL7A	14.7508		CHCHD2	14.6934		PXN	14.7245
SNRP70	14.7439		ATP5H	14.6879		ATP1B3	14.7132
RPL10L	14.7402		PXN	14.6873		PSMB4	14.7053
IGFBP7	14.7289		RPL7A	14.6837		FKBP2	14.7005
VAMP8	14.7229		NNMT	14.6791		KRT10	14.6987
CCT3	14.7046		DBI	14.6753		AHCY	14.6873
GJB2	14.6948		RABAC1	14.6744		EIF3S6	14.6811
SND1	14.6927		PSMA6	14.6738		SEC61B	14.6689
ATP5G2	14.6889		PRDX4	14.6676		PTP4A2	14.6673
YWHAG	14.6882		HNRPA3	14.667		SLC25A5	14.6666
EIF3S7	14.6815		EBNA1BP2	14.6537		PRDX4	14.6629
ATP5O	14.6786		TALDO1	14.6504		C6orf48	14.6583
F11R	14.6767		SLC7A5	14.6488		TNFRSF12A	14.6575
PYGB	14.6726		SDF2L1	14.6432		FASTK	14.6487
NPC2	14.6716		COX8A	14.6373		CCT7	14.6389
RPL36A	14.6631		SLC2A4RG	14.6284		HMGB2	14.632
TXNIP	14.6619		ATPIF1	14.6244		C17orf79	14.6296
DDX5	14.6532		YWHAB	14.6234		NDUFB2	14.6181
HGS	14.6473		PORCN	14.6162		S100A13	14.6166
KIF1C	14.6442		ATP1B3	14.6129		C22orf5	14.6138
CARD10	14.6349		SEPW1	14.6077		C14orf166	14.6006
PORCN	14.6206		RPS27L	14.6027		TKT	14.5946
GNB2L1	14.614		THOP1	14.6004		RRM1	14.5852
SPRR1B	14.6042		CYB5R2	14.5836		PPIF	14.5819
PPP1R14B	14.6		GPI	14.5768		LAPTM4A	14.5755
CCT5	14.5991		IFI27	14.5636		SNRPD2	14.5731
FASTK	14.5979		SHMT2	14.5511		GPI	14.563
TKT	14.5946		HIST1H3C	14.549		SLC39A13	14.5581
NOL7	14.5915		KRT19	14.5455		HLA-B	14.5523
COX8A	14.5813		B4GALT1	14.5406		ATP5A1	14.5448
SDC4	14.5644		CALR	14.5359		ELAC2	14.5431
LAPTM4A	14.5629		PLAT	14.5344		DSTN	14.5414
NDUFB2	14.5622		PDIA6	14.5317		CCNI	14.5378
C14orf166	14.5619		C1orf151	14.5298		COX7C	14.534
PSMB1	14.5555		DKK3	14.5273		SHFM1	14.5329
HES7	14.5504		TMEM14C	14.5221		NNMT	14.532
C1orf151	14.5457		RDBP	14.5171		PIM3	14.5309
SHFM1	14.5367		SLC25A5	14.5093		EIF3S9	14.5197
ITGB4BP	14.535		PLAU	14.5046		DRAP1	14.5172
SEC61B	14.5332		TIMM13	14.504		CLTC	14.5165
ZNF598	14.5332		DSTN	14.5028		EDARADD	14.5111
MT1E	14.5331		PTP4A2	14.5016		POM121	14.5102
CD44	14.5253		COX7C	14.4995		NOL5A	14.5083
COX7C	14.5245		C14orf166	14.4943		MRPS34	14.4953
SLC25A5	14.5093		ADAM8	14.4919		C11orf10	14.4839
TIMM13	14.5062		UQCR	14.4908		PSMB7	14.4797
XBP1	14.5032		PSMB7	14.4844		PHLDA2	14.475
KRT10	14.4981		TOMM7	14.482		MRLC2	14.4609
KPNB1	14.4958		CCT7	14.4778		DDX5	14.4592
NDUFB9	14.4921		ANXA5	14.476		RPL18	14.4563
PRNP	14.4895		GSTO1	14.4751		POLR2F	14.4512
UBE2I	14.487		CAPG	14.4695		CAV1	14.4509
CCNI	14.4731		USMG5	14.4684		TALDO1	14.4406
ATP1A1	14.4685		SHFM1	14.4666		POP7	14.44
GPI	14.4684		SFRS3	14.4618		LSM7	14.437
HSPC152	14.4655		MRLC2	14.4609		EIF4G2	14.4342
CAV1	14.4568		ARF4	14.4598		FDPS	14.4342
PDCD6	14.4556		BASP1	14.4586		ILF2	14.4313
C1QBP	14.4511		OCIAD2	14.4585		TPI1	14.4288
EIF3S12	14.4452		NPC2	14.453		MRPL41	14.4287
HNRPA3	14.4429		NOL7	14.4463		ITGB4BP	14.4283
FDPS	14.4421		NDUFB2	14.4431		SNRP70	14.4246
FHL2	14.4407		SEC61B	14.4255		SCYL1	14.4137
PSME2	14.4341		NFKBIA	14.4216		PIGT	14.41
CSGlcA-T	14.4326		TRAM1	14.4185		PDZD7	14.4071
H2AFV	14.431		ACADVL	14.4106		ARF4	14.4058
EDARADD	14.4286		CMTM3	14.4035		SF3B5	14.3935
UQCR	14.4273		HSPC152	14.4029		SERF2	14.3854
DBI	14.423		YWHAG	14.4027		SEPW1	14.3852
ARF4	14.4189		C11orf31	14.4019		RPS27A	14.3803
TALDO1	14.4188		CLTC	14.3995		TMSB10	14.3792
CDH1	14.4121		PDZD7	14.3926		FHL2	14.3792
RPL18	14.4115		LMNA	14.3919		EBPL	14.3705
CCT7	14.4055		PPP1R14B	14.3847		VDAC1	14.3684
AKR1B1	14.4013		KPNB1	14.3785		CHCHD8	14.3663
POM121	14.3992		ITGB4BP	14.371		ZNF598	14.3531
EIF3S9	14.3959		MAGED1	14.3549		RABAC1	14.3527
EDF1	14.3855		PIM3	14.3493		NDUFC1	14.3468
PDIA6	14.3843		LAMB3	14.3459		CLIC1	14.3454
RPS27A	14.3804		FTH1	14.344		PLAU	14.342
C11orf31	14.3791		RANBP1	14.3411		NAP1L1	14.337
ATP6V1F	14.3783		RPS27A	14.3399		HNRPA3	14.3345
HRASLS5	14.3713		EIF3S12	14.3263		UQCR	14.3227
PSMA6	14.3702		SQSTM1	14.3252		SPARC	14.3195
MVP	14.3688		SEP15	14.3226		MAGED1	14.317
MRPS24	14.3619		CCT3	14.3218		YWHAG	14.3129
PSMB7	14.3542		SNRPF	14.3199		PTDSS1	14.3125
PRDX4	14.3513		AXL	14.316		TARDBP	14.3063
TPI1	14.3384		HLA-F	14.3156		PSMB6	14.3059
THOP1	14.3124		MTHFD2	14.3141		UBE2C	14.3041
NOLA3	14.3104		SERF2	14.3119		XBP1	14.2974
PHPT1	14.3053		PSAT1	14.2959		RPL10L	14.2949
PSMA5	14.297		TPI1	14.2883		CTNNAL1	14.2949
EIF3S3	14.2923		PSMB4	14.2862		ETFB	14.2849
NP	14.285		IER5	14.2836		TMEM14C	14.2844
SERF2	14.2849		LSM7	14.2798		EEF2	14.2813
PFKP	14.276		EEF1A1	14.2712		NOLA3	14.2752
NFKBIA	14.274		TNFRSF12A	14.2681		RPL36	14.2714
RPL36	14.2704		TPM4	14.2672		SAE1	14.2676
YWHAB	14.2522		WNT6	14.2652		SRPR	14.26
CAPG	14.2521		DDX1	14.2623		PAICS	14.2577
LMNA	14.2475		TMSB10	14.2524		ODC1	14.2554
PDZD7	14.2474		MVP	14.2479		BRD2	14.2543
SLC2A4RG	14.239		PRNP	14.2461		TXNIP	14.2531
GGA1	14.2383		C11orf10	14.2459		LMNA	14.2526
CHP	14.235		MYH9	14.2429		NPM1	14.2465
RPS4Y1	14.225		NDUFB9	14.2378		THY1	14.2407
C6orf48	14.2158		CKS1B	14.2363		PRDX6	14.2407
GSTO1	14.214		SPARC	14.2357		EDF1	14.2389
PRDX5	14.2107		SF3B5	14.2251		PSMA5	14.2329
NDUFC1	14.2097		RHOC	14.2205		TUFM	14.231
TARDBP	14.2031		SLC39A13	14.2203		AXL	14.2298
CLTC	14.2012		SNRP70	14.2117		DIAPH1	14.2218
CITED4	14.1941		NOLA3	14.2105		SPON2	14.2193
MAGED1	14.1933		LXN	14.2088		PSMD3	14.2138
DIAPH1	14.193		MFSD1	14.2034		CKB	14.2061
TRAM1	14.189		ETFB	14.1856		C1QBP	14.2043
SLC39A13	14.1784		CKB	14.1832		DAP3	14.1899
TM4SF1	14.1755		CD44	14.1678		NCLN	14.1844
AP3D1	14.1639		PSMB5	14.1664		SND1	14.1821
YIF1A	14.1615		VDAC1	14.1533		OGFR	14.1772
ALPK1	14.1571		CLIC1	14.1515		MRPL51	14.1768
DSP	14.1559		NPM1	14.1497		YIF1A	14.1682
PTP4A2	14.1498		ILF2	14.1478		HSPC171	14.1605
RDBP	14.1487		NDUFA8	14.1422		RHOC	14.1553
IFITM3	14.1484		SYNGR2	14.1381		WNT6	14.1543
TMEM14C	14.146		ATP1A1	14.1211		EIF3S10	14.1537
H2AFY	14.1452		EDF1	14.1198		TAGLN2	14.1479
HYPK	14.1428		ZNF598	14.118		MT1G	14.1445
CKS1B	14.138		TRIP6	14.1168		GCN1L1	14.1409
CLIC1	14.1342		MRPS34	14.1126		RARS	14.1225
ILF2	14.1332		OGFR	14.1065		NDUFA6	14.1213
ARHGAP1	14.1295		MRPL51	14.1019		MFN2	14.1124
SLC2A1	14.1272		CD81	14.1005		SNRPF	14.1092
S100A13	14.1236		LDHA	14.097		PSMA6	14.108
HIGD1A	14.122		TUBB	14.0923		C20orf24	14.1016
PSMB5	14.1189		AP3D1	14.0918		TRAM1	14.0996
EFEMP1	14.1067		C17orf79	14.0806		DPM1	14.0908
VDAC1	14.0981		PSMA5	14.0719		DDX1	14.0877
HIST1H3C	14.0925		RBBP7	14.0679		UBE2I	14.0863
PTTG1	14.0925		PSMC1	14.0604		TRIP6	14.0854
CXCL1	14.0866		RPL22	14.0595		RPS4Y1	14.0795
SNRPD2	14.0813		BTBD6	14.0515		TOMM7	14.0731
DAP3	14.0779		DRAP1	14.0479		COX5B	14.0653
DRAP1	14.0763		PHC2	14.0462		PFDN2	14.0648
KRT15	14.0703		POM121	14.0448		CSGlcA-T	14.0597
POLR2F	14.0698		NCLN	14.0447		TUBB	14.0594
MRPL51	14.067		BEX2	14.0432		PRNP	14.0557
USMG5	14.0607		DYNC1H1	14.0386		UCRC	14.0541
EIF3S10	14.0557		EBPL	14.0304		UBL5	14.0521
PHLDA2	14.0548		APRT	14.0297		REXO2	14.0465
C6orf153	14.0523		EIF3S9	14.019		CKS2	14.0454
PGAM1	14.0435		NDUFC1	14.0131		RPS15A	14.043
TOMM7	14.0414		UBE2S	14.0069		LAMB3	14.0379
EMG1	14.0409		DDOST	14.0052		MSH6	14.0366
COX5B	14.039		NAP1L1	13.9992		NUP62	14.0313
LAMB3	14.0379		PSMD7	13.998		BASP1	14.0283
NPM1	14.0364		H2AFX	13.9975		LSM3	14.0259
ATP5H	14.0326		ATP5J	13.9964		NF2	14.0236
CSTA	14.0303		FASTK	13.9946		CD81	14.0211
DYNLT1	14.0295		EFEMP1	13.9912		C3orf1	14.0108
POP7	14.0287		CHP	13.9909		ATP5J	14.01
PSMD7	14.0282		KRT10	13.9885		HSPA5	14.0096
WDR45L	14.0245		NF2	13.9885		SHMT2	14.0071
TUBB	14.0243		CTNNAL1	13.9874		CLPP	14.006
PSPH	14.019		SNRPD2	13.9833		OCIAD2	14.0053
UCRC	14.016		RPS15A	13.9783		HIGD1A	14.0014
EFNB1	14.0152		HYPK	13.9648		AP3D1	13.9997
PWP1	13.9994		RPL18	13.9634		RBBP7	13.9944
HIST1H4C	13.9958		CLTA	13.9604		DDX39	13.9763
CLTA	13.9925		DAP3	13.9594		CSE1L	13.9761
LSM7	13.9882		PFDN2	13.9558		RPS14	13.9756
EEF1A1	13.9873		HLA-A	13.9524		HSF1	13.9651
C16orf53	13.9847		MARCKS	13.9495		TGFBI	13.9624
NCLN	13.9843		RPL36	13.9424		ANXA5	13.9615
PARP10	13.9796		EIF3S10	13.9307		YWHAB	13.9576
DYNC1H1	13.9783		FTHL17	13.9223		C16orf53	13.9527
PSMB4	13.9778		PHLDA2	13.9123		STRA13	13.9502
RBBP7	13.9757		REXO2	13.909		ZNF467	13.9372
DNAJA1	13.9605		FKBP10	13.8975		CDC45L	13.9338
PLEK2	13.9578		DYNLT1	13.8961		DSCR2	13.9315
TUBB2A	13.9559		CLPP	13.8924		ARL6IP4	13.9263
C3orf1	13.9544		PDIA4	13.8886		CAPZA1	13.9249
NDUFA8	13.9457		CTBP2	13.8878		RPS3	13.9235
SERPINB1	13.9447		TARDBP	13.8867		MYEOV2	13.9202
UBL5	13.9364		SPINT2	13.8858		ETS2	13.9183
DDX1	13.9324		DHRS3	13.8786		ALPK1	13.9163
RPL22	13.9252		ZNF467	13.8781		C20orf52	13.9123
MRPL41	13.9119		YIF1A	13.8762		DDIT4	13.9083
ELAC2	13.9096		COX5B	13.8752		PLAT	13.9017
MYH9	13.9056		TPM1	13.872		C6orf153	13.9003
SULF2	13.9047		RPS14	13.8705		MRPL14	13.8988
C7orf28B	13.9016		C9orf89	13.8704		CCNB1	13.8984
ETFB	13.8908		EIF4EBP1	13.8693		HSPB1	13.8887
C20orf24	13.888		FBXL17	13.8628		METAP2	13.8836
JUNB	13.8874		LCE1D	13.8582		MRPS18B	13.8781
HSPB1	13.8871		C15orf24	13.8574		C6orf62	13.8761
MORF4L1	13.8855		PSMB6	13.8545		HSPA4	13.8736
TMEM50A	13.8852		UCRC	13.8539		ACADVL	13.8736
TP73L	13.8829		ADM	13.8491		SEP15	13.8699
DCI	13.8799		IFITM3	13.8453		PDIA6	13.8693
OGFR	13.8794		ITGB1	13.8438		GSTO1	13.8631
IFITM1	13.8783		UBE2I	13.8408		SLC25A6	13.8603
SQSTM1	13.8736		MCM3	13.8403		NDUFA4	13.8586
PSMC1	13.8735		PTPRF	13.8377		FAM96B	13.8557
HLA-F	13.8713		SLC25A6	13.8368		NDUFV2	13.8478
CTBP2	13.8698		AMOTL2	13.8351		AMOTL2	13.8448
CLPP	13.8659		CHCHD8	13.8306		MRPL24	13.8438
SAA1	13.8635		C20orf24	13.8295		TMEM106C	13.8436
MRPL14	13.8634		VAT1	13.8274		RPL22	13.8423
PFDN2	13.8589		PRDX6	13.821		NDUFA8	13.8401
DPM1	13.8543		EIF3S6IP	13.8196		IER5	13.8372
AES	13.8523		FSTL1	13.8119		PCNA	13.8357
WDR6	13.8506		PFKP	13.805		CHP	13.8353
C11orf10	13.8501		BLVRA	13.8041		CYB5R2	13.8312
SF3B5	13.8486		ELAC2	13.8022		PDCD6	13.8256
GLTSCR1	13.8432		HSPC111	13.7974		HSPH1	13.8246
MRPS34	13.84		POP7	13.7863		GCS1	13.8237
C7orf24	13.8326		SRPR	13.783		PGAM1	13.8209
HSPA5	13.8302		PEPD	13.7813		DUT	13.8197
BTBD6	13.828		CSGlcA-T	13.7799		MRPL20	13.8143
KRT19	13.822		PSMA7	13.7789		SQRDL	13.8134
PTPRF	13.8155		MRPL14	13.7769		PSMD14	13.812
BRD2	13.8123		SAE1	13.7749		HIST1H3C	13.8118
CSRP2	13.8106		EMG1	13.7729		MRPL22	13.8077
GUK1	13.81		MARS	13.7728		SFRS10	13.8001
FER1L3	13.8081		DARS	13.7599		SELS	13.7987
PIGT	13.8064		CKS2	13.7508		C12orf23	13.7978
DDOST	13.8051		PPIF	13.7477		BAG1	13.7857
ANXA5	13.8017		ALPK1	13.7445		CLTA	13.7847
SNRPD3	13.8003		RARS	13.743		HTRA1	13.7792
CAPZA1	13.8003		HSPA5	13.7341		C15orf24	13.7743
RARS	13.7939		SNRPD3	13.7311		EREG	13.7701
TRIP6	13.7936		WDR6	13.7296		FBXL17	13.7692
TPSG1	13.7905		RRM1	13.723		MET	13.7652
HPS6	13.7891		BRD2	13.7218		LBR	13.7649
AP3S1	13.787		WDR45L	13.7208		CTBP2	13.7599
SCYL1	13.7834		FTL	13.719		RPS27L	13.7575
TNFRSF25	13.7742		PAICS	13.7178		CDCA8	13.7567
BLVRA	13.7735		PDCD6	13.7174		DDOST	13.7442
TFPI2	13.7715		SFRS10	13.7174		ANXA11	13.7435
PIM3	13.7663		RND3	13.717		PSMB5	13.7435
SELS	13.7629		UBL5	13.7142		KLK3	13.7418
TSPAN1	13.7626		DAZAP2	13.7122		LRRC59	13.7363
RNF7	13.7597		ERH	13.7121		PHC2	13.7214
SNRPF	13.7595		KLK3	13.7117		GGA1	13.7137
EIF4E2	13.7586		COPS6	13.7081		EIF4E2	13.7113
ARPC1A	13.7566		MRFAP1L1	13.6966		TXNL4A	13.7112
RRM1	13.7564		PPP2CB	13.6923		PSMA7	13.7106
BASP1	13.754		CSDE1	13.6902		CCT6A	13.7094
ZBED2	13.7504		POLR2F	13.6818		EFTUD2	13.7087
APRT	13.7479		IER2	13.6789		MVP	13.7063
HSPC111	13.7478		MFN2	13.6782		VDAC2	13.7023
LYPD3	13.7433		RCN1	13.6758		COPS6	13.7016
CDK2AP1	13.7431		MT1G	13.6758		RPS9	13.7009
GSN	13.7392		MRPL41	13.6723		TXNL1	13.6981
PTDSS1	13.7344		COPB2	13.6678		EBP	13.693
ARPC1B	13.7336		CDK2AP1	13.6678		CYR61	13.6923
JUP	13.7334		IARS	13.6678		PWP1	13.6903
LAMC2	13.7318		PTDSS1	13.6635		RNF126	13.6903
LAD1	13.7258		CSE1L	13.6608		HMBS	13.6845
MTHFD2	13.7168		EIF3S5	13.66		DNAJA1	13.6788
RAC2	13.7161		ATF4	13.6586		SAP18	13.6748
VDAC2	13.7129		TCEA1	13.6538		NDUFB10	13.6629
EREG	13.7101		SLC44A1	13.6515		ATP1A1	13.6621
JUND	13.7098		TXNL1	13.6472		ARHGAP1	13.6613
PPP2CB	13.7088		IL1B	13.6448		PPP2CB	13.6572
TUFM	13.7077		BIRC5	13.6386		PSMD8	13.6529
IFI27	13.7044		RPS9	13.6359		NDUFS6	13.6503
EIF4G1	13.7028		RTN4	13.6284		IER2	13.6468
IL1A	13.7006		UBE2C	13.6279		EIF3S6IP	13.6404
HSF1	13.6977		SH3BGRL3	13.6251		SEC61G	13.6375
CIP29	13.6975		BST2	13.6187		TIMM17A	13.6316
SEP15	13.6931		USP39	13.6162		HNRPK	13.6313
SLC3A2	13.6878		DSCR2	13.6146		PSMC1	13.6255
PSMA7	13.6874		H2AFY	13.6144		HIST1H1C	13.625
LGALS3	13.684		DUT	13.6144		CLNS1A	13.6216
MRFAP1L1	13.6833		IFITM1	13.6112		PSMA1	13.6216
IER2	13.6786		CLNS1A	13.611		FTL	13.6162
WSB2	13.666		CAPZA1	13.6052		ATP5G1	13.615
EBPL	13.6542		ARPC1B	13.6048		ASCC3L1	13.6045
C17orf79	13.6532		MRFAP1	13.6043		USP39	13.6032
CSDE1	13.6519		S100A16	13.5998		CIP29	13.6008
C15orf24	13.6513		METAP2	13.5934		CCNB2	13.5974
COPS6	13.6474		ALDH2	13.5932		DNAJC9	13.5967
SH3BGRL3	13.6471		PSMD14	13.5913		NME3	13.5956
TMEM9B	13.6468		DDX39	13.5909		ARPC1B	13.5944
ABR	13.6457		VKORC1	13.5855		MAP2K3	13.5921
SDHA	13.6407		HIST1H4C	13.5832		ZNF24	13.5903
METAP2	13.6405		NDUFA4	13.583		TIMM8B	13.5848
COPB2	13.6361		GADD45A	13.5797		GUK1	13.5843
GADD45A	13.635		FADD	13.578		PEA15	13.5817
GCS1	13.6337		RNF7	13.5768		BLVRA	13.5784
PSMA2	13.6305		BAX	13.5731		ADM	13.5771
TAX1BP1	13.6293		NDUFB8	13.5708		C9orf89	13.5729
SRPR	13.6283		FAM100B	13.5683		UQCRC1	13.571
CSE1L	13.6267		NDUFS6	13.5672		NDUFB8	13.5708
DAD1	13.6254		TYMS	13.5654		PSMA2	13.5643
HSPA4	13.6217		SNF8	13.5651		UBE2T	13.5602
CD24	13.6201		IER3	13.5649		KIF1C	13.5597
IL4R	13.6198		TXNDC5	13.5639		DAD1	13.5588
COL7A1	13.6191		SCYL1	13.5623		PTPN11	13.5586
PLOD3	13.6181		NUP62	13.5611		COX4NB	13.5559
KYNU	13.6165		HSPA4	13.5592		MARS	13.5532
MBD2	13.6148		COPS5	13.5567		ICT1	13.5527
DAZAP2	13.6111		UROD	13.5517		ADAM8	13.5513
SCRIB	13.6103		CAV1	13.5505		HLA-F	13.5457
RPS15A	13.6089		C3orf1	13.5499		DYNLT1	13.5399
SEC61G	13.6055		MGEA5	13.5473		GCSH	13.5361
TMED9	13.6053		TMEM106C	13.5466		PLK1	13.5317
TMEM106C	13.6042		LENG4	13.5461		VKORC1	13.5285
CMTM3	13.5922		DAD1	13.543		PFKP	13.5251
EBP	13.5902		HIP2	13.5427		HMGB1	13.5246
KRT14	13.5836		FER1L3	13.5422		WSB2	13.5196
PSMD3	13.5804		RAP1B	13.5421		ALG5	13.5153
PHOX2A	13.5718		KIF1C	13.5393		C12orf57	13.5153
DARS	13.5709		GPC1	13.5342		THOC4	13.515
HIP2	13.5687		RRAGA	13.5308		GSTM3	13.5144
RPS9	13.5652		BNIP3	13.5304		JTB	13.5098
DKK1	13.5649		ARL6IP4	13.5169		EIF3S5	13.5093
MARCKS	13.562		STC2	13.5169		RNF7	13.5082
TARS	13.5619		PWP1	13.5163		SFRS1	13.5034
PDIA3	13.5557		ACTR3	13.5161		COPB2	13.5018
GPC1	13.5545		HSF1	13.5154		SQSTM1	13.501
REXO2	13.5528		MORF4L1	13.5154		ECHS1	13.4973
LDHA	13.5474		COL4A2	13.509		FAM96A	13.4967
PDIA4	13.5464		NOL5A	13.5089		HBXIP	13.496
HLA-A	13.5437		TUBB2A	13.5064		PDIA4	13.493
INHBA	13.5388		SELS	13.506		EGR1	13.4918
RAP1B	13.5385		PGAM1	13.5022		IER3	13.4905
TPM4	13.5339		CD99L2	13.5011		MRPL18	13.4842
S100P	13.5248		SPOCD1	13.4992		COX7A2L	13.4825
STK24	13.5222		C6orf51	13.498		TARS	13.4769
NUP62	13.5204		CAPNS1	13.4979		MRFAP1L1	13.4683
NDUFS6	13.5194		NDUFB10	13.4919		GADD45B	13.4667
ACTR3	13.5173		TUFM	13.4915		LOXL2	13.4656
RPS14	13.5113		RPS3	13.4874		LCE1D	13.4654
EIF3S2	13.511		PRC1	13.4874		PDIA3	13.4644
HTRA1	13.5095		CSTB	13.4852		ORMDL1	13.462
MCM3	13.5041		EIF3S2	13.4829		GRN	13.4615
MDH2	13.5024		FDPS	13.4803		NDUFV1	13.4603
ATP5F1	13.5		TARS	13.4769		DDX47	13.4598
COL16A1	13.4962		GCS1	13.476		CRELD2	13.4552
NF2	13.4956		PHPT1	13.4758		ACAT2	13.4542
H2AFX	13.4903		HIGD1A	13.4618		GPC1	13.4529
NDUFB8	13.4845		TXNL4A	13.4572		EFEMP1	13.4528
FEZ1	13.4815		HPCAL1	13.4556		MGEA5	13.4516
USP39	13.4789		SUMO2	13.4554		TUBB2A	13.4493
RNF149	13.4763		ARPC1A	13.4518		PPIB	13.4473
MRFAP1	13.475		PRSS23	13.4512		C2orf25	13.4464
FOXC1	13.4732		COX6C	13.4483		STUB1	13.4422
EIF3S6IP	13.4683		C7orf28B	13.4466		TMED3	13.4422
PPIF	13.4633		UNQ501	13.4441		RFC4	13.4416
C20orf52	13.462		CCNB2	13.4426		COX6B1	13.4406
UQCRC1	13.4605		COX7A2L	13.4419		DCUN1D5	13.4405
MYEOV2	13.4596		AP3S1	13.4399		SYNGR2	13.4347
CRELD2	13.4552		EPRS	13.4353		WDR45L	13.4333
KLHL21	13.4507		PCNA	13.4307		NDUFA11	13.4311
EIF4EBP1	13.4467		C12orf57	13.4244		HPS6	13.4233
STRA13	13.4446		EIF4E2	13.4244		FAU	13.4223
EFTUD2	13.4443		NDUFV2	13.4176		PRPF31	13.4217
PTPRK	13.4426		OPTN	13.4163		DARS	13.4206
SFRS10	13.4353		MET	13.4119		ATP5F1	13.4141
SPCS2	13.4352		SDC4	13.41		PSME2	13.4139
FKBP10	13.4337		C16orf53	13.4099		SNF8	13.4123
PGM1	13.4327		EREG	13.4096		NOLA1	13.4089
FAM14A	13.4272		ZNF24	13.4071		SELK	13.4074
MAFG	13.4207		JTB	13.4056		SF3B14	13.407
SUMO2	13.4183		HPS6	13.4051		IK	13.4067
C6orf51	13.4159		CRELD2	13.4004		NDUFB6	13.4056
ITGB4	13.4152		PLSCR3	13.3972		ENY2	13.4027
MAP2K3	13.4147		CASP4	13.3965		ATP6V1F	13.4021
CKS2	13.4141		DNAJC9	13.3951		LSM1	13.3966
EFNA1	13.4125		RAD21	13.3941		VAMP8	13.3964
SPARC	13.4125		C10orf104	13.3901		RAP1B	13.3962
COX6C	13.408		ATP5F1	13.389		UNQ501	13.3959
RCC2	13.4047		TMEPAI	13.3859		SPCS2	13.3955
MRPL18	13.4001		MGST3	13.3825		PTS	13.3952
GCN1L1	13.399		CDC45L	13.3796		MDH2	13.3943
TAP1	13.3989		ATP6V1F	13.3784		PLOD3	13.3904
HNRPF	13.3981		ETS2	13.3734		CDKN2C	13.3872
STUB1	13.3952		C12orf23	13.3656		COX6C	13.3865
KRT7	13.394		TIMM17A	13.3638		BAT4	13.3831
THOC4	13.3933		CCT6A	13.3567		HIP2	13.3828
ATP5J	13.3911		TSPAN4	13.3563		EIF1AX	13.3795
PHC2	13.3862		C6orf62	13.3554		TMEM9B	13.3732
MSH6	13.3777		DDX47	13.3552		RAC2	13.3643
FDFT1	13.3724		C6orf153	13.3521		LAS1L	13.3608
PSMD14	13.3722		HMGB1	13.3484		EIF4G1	13.3589
NDUFV2	13.3715		HSPB1	13.3484		GMNN	13.3565
CMTM7	13.3709		GCN1L1	13.346		PSMC2	13.3506
NET1	13.369		ZFPM1	13.3457		RAN	13.3488
ETS2	13.3678		BCL3	13.344		GABARAPL2	13.346
CHCHD8	13.3676		ACO1	13.3435		ZWINT	13.3407
MTA1	13.357		NDUFS8	13.3427		NSUN2	13.3356
C2orf25	13.3569		FAM14A	13.341		TRAPPC4	13.3342
CTNNAL1	13.3567		PTPN11	13.3362		RTN4	13.3317
SHMT2	13.3518		CIP29	13.3357		UROD	13.3314
DHRS3	13.3451		SURF4	13.3333		MRPS25	13.3275
FAM96B	13.336		ECHS1	13.3333		MED4	13.3251
C12orf23	13.3349		FAM96B	13.3308		CIB1	13.3248
FTH1	13.3333		BAG1	13.3289		LDHA	13.3245
MRPL16	13.332		UQCRFS1	13.3247		MRPL21	13.3221
HBXIP	13.3308		PDIA3	13.3191		VPS28	13.3219
JTB	13.3255		FHOD3	13.3089		PHPT1	13.3182
UNQ501	13.3254		HEBP1	13.307		TXNDC5	13.3172
PAICS	13.311		DCI	13.3031		PSMC3	13.3138
CCT6A	13.3092		PEA15	13.3015		SLC2A1	13.3128
C1orf122	13.3064		ARHGAP1	13.3002		CBX1	13.312
TIMM17A	13.3055		STUB1	13.2958		PSMD4	13.3119
NDUFV1	13.3043		HSPH1	13.2955		IGFBP7	13.3095
C10orf116	13.3028		VAMP8	13.2912		MRPL55	13.3093
RGS10	13.2993		RAC2	13.2908		EIF3S4	13.3093
C10orf104	13.2926		MDH2	13.2887		TPM4	13.3087
UROD	13.2924		ODC1	13.2855		HMG1L1	13.3079
FADD	13.2918		PLOD3	13.2815		ARPC1A	13.3017
NOL5A	13.291		C1QBP	13.2809		MRFAP1	13.2944
BOLA3	13.2856		DPM1	13.2765		EIF3S2	13.2935
ARHGEF18	13.2818		AES	13.2649		PARP1	13.293
GABARAPL2	13.2812		EFTUD2	13.261		PRSS23	13.289
COL4A2	13.2797		PSIP1	13.258		RWDD1	13.2845
ANXA11	13.2779		GLRX5	13.256		FAM20C	13.2837
SOX4	13.2738		ARPC5	13.2518		DKK3	13.277
COPS5	13.2707		HBXIP	13.248		FSTL1	13.2764
CD81	13.2706		SFRS9	13.2457		SGK	13.2754
ANGPTL4	13.2666		NOLA1	13.2446		MRPL16	13.272
OCIAD1	13.2641		GSTM3	13.2438		ERH	13.271
ECHS1	13.263		GMPR2	13.2416		TYMS	13.2698
CTSH	13.2623		SEC61G	13.2365		MRPL13	13.2693
TMEM59	13.2615		SCRIB	13.2352		ATP5B	13.2669
ATP6V1G1	13.2603		RFC4	13.2299		CXCL1	13.2667
ARL6IP4	13.2572		CDH13	13.2288		C6orf106	13.2647
SFRS9	13.2562		OCIAD1	13.2277		ZNHIT1	13.2604
VAT1	13.2548		PSMA2	13.2272		MLH1	13.2603
HSPH1	13.251		DIAPH1	13.2265		IFRD2	13.2546
DDX27	13.2482		MRPL22	13.2242		SLC35B2	13.2544
PSMD8	13.2457		MTA1	13.2218		B4GALT1	13.2543
CLNS1A	13.2434		SPCS2	13.2152		H2AFY	13.253
MRPL22	13.2423		PSMD8	13.2144		C11orf24	13.2523
TCEAL4	13.2419		TMED9	13.2143		NDUFA12	13.2499
BTG3	13.2406		NDUFV1	13.2119		DAZAP2	13.2487
MARS	13.2397		ASCC3L1	13.2106		HIST1H4L	13.2483
RRAGA	13.2391		ANXA11	13.2095		DDX27	13.2478
ADAM19	13.2387		PSMA1	13.2091		SDF4	13.2463
LRRC59	13.2327		PHGDH	13.2083		MAFG	13.2423
MET	13.2299		NME3	13.2076		CTPS	13.2414
NUDC	13.2291		COL16A1	13.1998		ZMPSTE24	13.2411
SFRS5	13.2265		MRPL24	13.1965		CACYBP	13.2391
CHMP2A	13.2259		MYLK	13.1954		PDXK	13.2359
CKB	13.2259		NDUFA6	13.1942		GPR172A	13.2346
PPA1	13.2224		CCDC6	13.1932		IFITM3	13.2339
SIAHBP1	13.22		HDGF	13.1903		C6orf51	13.2305
PSMD2	13.2192		VDAC2	13.1879		FAM100B	13.2302
GAA	13.217		MLH1	13.1878		LENG4	13.2299
MGST3	13.2157		MX1	13.1874		FKBP10	13.2297
DNAJB11	13.2139		SDHA	13.1852		MRPS21	13.225
ALG5	13.2132		NP	13.1849		RCN1	13.2243
MT1G	13.2109		TCF3	13.1833		UHRF1	13.2217
CAPNS1	13.2087		PSMD2	13.1765		SS18L2	13.2178
BAX	13.2067		PERP	13.1745		MYH9	13.2142
ATP6V0B	13.2034		EIF4G1	13.1744		SLC7A5	13.2066
RAN	13.202		BAT4	13.1744		SH3BGRL3	13.2062
HMG1L1	13.2008		PRCP	13.1709		MRPS6	13.2003
HDAC1	13.2004		TIPARP	13.1689		NDUFAB1	13.2
DUSP6	13.1996		BTG3	13.1674		DNAJB11	13.1997
ARPC5	13.1992		CCNB1	13.1661		BTBD6	13.1993
ZFYVE21	13.1929		HCFC1R1	13.1611		NUDC	13.1967
OPTN	13.1925		VPS28	13.1571		SSR4	13.1944
HMGB1	13.1925		JDP2	13.1559		SLC12A9	13.1922
S100A11	13.192		MSH6	13.1558		MTHFD2	13.1919
CA12	13.1915		ITPR3	13.1553		PRC1	13.1917
DUT	13.1911		TMEM50A	13.152		PYCR2	13.1901
EIF3S5	13.1884		TAX1BP1	13.151		WDR6	13.1866
FBXO2	13.1873		EIF1AX	13.1483		DKC1	13.1831
CCDC6	13.1848		SFRS2	13.1451		MRPL9	13.1796
NDUFB10	13.1836		CCND1	13.1413		SDHA	13.1706
PRDX6	13.1784		WARS	13.1406		C7orf28B	13.168
NDUFA11	13.1766		HEXB	13.1393		MRPS26	13.1657
UQCRFS1	13.1683		PSMD3	13.1356		C10orf116	13.1653
ITGB1	13.1672		HMG1L1	13.1352		CDK2AP1	13.1636
SELK	13.1658		HMBS	13.1334		ALDH2	13.1575
TPM3	13.1631		CHMP2A	13.1303		EIF3S1	13.1574
COMTD1	13.1628		SLC3A2	13.1289		SFRS9	13.1552
ERO1L	13.1611		FLII	13.1253		CHTF18	13.1499
ELL2	13.1583		FUS	13.1227		PDHA1	13.1496
EIF1AX	13.1483		C19orf33	13.1223		TXNL2	13.1464
NOLA1	13.1481		TAP1	13.1195		MTCH2	13.1443
MGEA5	13.147		TMEM9B	13.1166		GNG11	13.1433
CIB1	13.1441		NDUFA12	13.1125		CSDE1	13.1409
NDUFA4	13.1426		PIGY	13.1061		RPA3	13.1406
FAU	13.1396		MRPL18	13.106		RBM10	13.1375
ZNHIT1	13.1346		TCEAL3	13.1053		AP3S1	13.1373
TMED3	13.1322		MED4	13.0994		C3orf26	13.1323
SFRS2	13.1275		C2orf25	13.0991		SCRIB	13.1316
ZNF219	13.1273		GGA1	13.0988		RAD21	13.1293
TNFAIP1	13.1259		NDUFA11	13.094		SNRPB2	13.1281
TPM1	13.1242		FAU	13.0906		RHOA	13.1206
SSR4	13.1228		TMEM59	13.0898		CHCHD1	13.1192
VPS28	13.1149		JUND	13.0887		CKAP4	13.1183
C9orf89	13.1146		RPN2	13.0887		FRG1	13.1151
DSCR2	13.1131		RBM3	13.0871		MORF4L1	13.1135
CCNB1	13.1109		DNAJB11	13.0844		PECI	13.1112
FAM100B	13.1096		JUB	13.0818		C1orf41	13.1099
PPP1CA	13.1092		ATP5B	13.0765		COPS5	13.1098
MRPL15	13.1054		DC2	13.0726		EPRS	13.1089
PSMC2	13.1018		PPA1	13.0713		EIF4EBP1	13.1082
WNT6	13.1018		RNF149	13.069		ATP5I	13.1069
MED4	13.1017		DEK	13.0688		SMS	13.1056
NDUFA6	13.1003		TOP2B	13.0644		NDUFS8	13.1035
RTN4	13.0962		MAFG	13.0639		CASP4	13.0994
RBM3	13.0949		MYEOV2	13.0622		SF3B2	13.0976
RAB18	13.0909		TCEAL4	13.0615		NOLA2	13.0968
DKC1	13.0908		UQCRC1	13.0603		UQCRFS1	13.0946
NPDC1	13.085		RPL15	13.0587		HAT1	13.0941
C6orf62	13.0845		MPST	13.0579		CMTM3	13.094
LOXL2	13.0828		ITGA6	13.0579		PLK2	13.0929
TIPARP	13.0823		PSMD4	13.0549		NP	13.0929
NSUN2	13.0808		VTI1B	13.0538		TXNL5	13.0887
ZFYVE27	13.0782		CAMTA1	13.048		SFRS2	13.0884
TMEM14B	13.0778		P4HA2	13.0467		RPS3A	13.0867
FLII	13.0775		KYNU	13.0453		SIAHBP1	13.0867
NDUFA7	13.0743		AKR7A2	13.0452		SUMO2	13.0845
TACSTD2	13.0735		S100A13	13.0451		RNASEH2A	13.0842
DC2	13.0715		HIF1A	13.0445		PSIP1	13.0817
OAT	13.0669		HADHB	13.0427		GADD45A	13.0787
ITGA6	13.0662		RGS10	13.0369		NDUFA7	13.0753
HMGB2	13.0634		TM4SF1	13.0365		DPYSL3	13.0738
MPST	13.058		PPIB	13.0356		MRPL28	13.0695
ATP5B	13.0577		NUDC	13.0355		TCF3	13.0694
CTNNA1	13.0573		RPS3A	13.0286		GADD45GIP1	13.0678
ITGA3	13.0525		KRT7	13.028		RCC2	13.0622
TXNL4A	13.051		GUK1	13.0277		ACTR3	13.0612
EIF3S1	13.0466		RPS7	13.0246		C6orf125	13.0609
CNIH4	13.0465		TNFAIP1	13.0216		ELL2	13.0594
FTHL17	13.044		RHOA	13.0215		LSM8	13.0565
LENG4	13.0433		LAMB2	13.0176		HLA-A	13.056
SLC25A6	13.0426		MRPL16	13.0129		NCSTN	13.0498
GADD45GIP1	13.0417		COMMD6	13.0118		TIMP1	13.0485
ZNF24	13.0408		SCRN1	13.0025		POLE4	13.0466
MRPS25	13.0407		CDCA8	13.0017		HNRPF	13.0461
MRPL32	13.0378		DNAJA1	13.0003		TAF6	13.0461
PKM2	13.0362		NARS	12.9993		CCDC6	13.0451
CAMTA1	13.0361		PLK2	12.9985		ZNHIT3	13.0447
PDCD6IP	13.036		TFRC	12.9977		TMEM50A	13.0441
TXNL1	13.0359		ITGB5	12.9971		NDUFA1	13.0438
TNNT1	13.0355		CIB1	12.9957		CDC2	13.0417
UBE2C	13.0352		MT1M	12.9927		MRPL32	13.0378
DKK3	13.0352		LBR	12.9913		MCM2	13.0372
ATP5I	13.0348		RCC2	12.9897		ATP6V0B	13.0353
SAP18	13.0348		EBP	12.9886		HNRPR	13.0337
IARS	13.0321		RNF126	12.9847		C6orf49	13.0331
PYCR2	13.0312		ITGA3	12.98		RGS10	13.0316
DDX39	13.0296		MAP2K3	12.9792		CAST	13.0307
TCF3	13.029		APPBP1	12.9749		TSPAN4	13.0291
GLRX5	13.0272		SDF4	12.9736		KYNU	13.0277
CSTB	13.0188		TPCN1	12.9724		MCFD2	13.0263
TACSTD1	13.0168		PSPH	12.9712		HP1BP3	13.0255
LIMK2	13.0168		SFRS1	12.9681		HDGF	13.0214
DDX47	13.0063		GAA	12.9672		ECT2	13.0173
TPD52L1	13.0031		MRPS35	12.9667		MYLK	13.0148
PCNA	13.0027		USP1	12.9662		CEP55	13.0134
GMPR2	13.0009		WAC	12.9655		MBD2	13.0086
AK2	12.9965		CAST	12.9646		IL4R	13.0074
GSTM3	12.9898		TEGT	12.9639		SSBP1	13.0073
DGCR2	12.9876		CDKN2C	12.9626		TACC1	13.0072
CTNNB1	12.9873		HIRA	12.9621		NDUFS3	13.0019
PRSS2	12.9835		MRPL20	12.9592		CHMP2A	13.0018
KLF13	12.9819		PYGB	12.9592		DCI	13.0012
APEH	12.9776		ADA	12.9581		MAT2A	13.0011
CFL1	12.9766		APEH	12.9573		GMPR2	13.0009
PPIB	12.9765		NDUFA7	12.9481		PIGY	13.0004
PPP1R13L	12.9762		MRPL32	12.9472		MRPS2	12.9994
TXNL2	12.976		TMEM14B	12.9464		HEBP1	12.9927
CAST	12.9753		MRPS18B	12.9462		UQCRC2	12.9869
KRT5	12.9748		ENY2	12.9456		SNRPD1	12.9846
ATF4	12.9746		MBD2	12.9455		GAA	12.9834
PTS	12.9722		HDAC7A	12.9432		BOLA3	12.9827
TMED10	12.9682		BCAR3	12.9388		POLR2G	12.9796
SNRPB	12.9671		SLC2A1	12.9371		RPS7	12.9791
NDUFA1	12.9648		FUCA1	12.936		C7orf24	12.9778
RNF126	12.963		MRPS2	12.9358		PSMD2	12.9767
LAMB1	12.9554		PSMA4	12.9334		BNIP3	12.9753
MYOHD1	12.9521		BUB3	12.9332		C1orf174	12.974
PTPN11	12.9506		GUSB	12.9316		SNX5	12.9663
DNAJC9	12.9489		ALDOA	12.9283		PSMD6	12.9663
TCEA1	12.945		PKM2	12.9275		XRCC1	12.9647
SFT2D1	12.9444		CNIH	12.9262		HDAC1	12.961
PSMD4	12.9436		SCP2	12.9244		TINP1	12.9593
SCRN1	12.9415		ULK1	12.9217		DC2	12.9582
COX7A2L	12.9398		SMS	12.9215		GSK3A	12.9563
CDC45L	12.9391		NDUFB6	12.9208		BUB3	12.9549
RAD21	12.9371		STRA13	12.9194		C10orf104	12.9545
CCNB2	12.9345		SAP18	12.9157		TAF7	12.9525
LCE1D	12.931		NDUFA1	12.9149		MRPL47	12.952
ABLIM1	12.9287		RAN	12.9114		GHITM	12.9481
TMED2	12.9244		LAS1L	12.9094		TOMM22	12.9469
XTP3TPA	12.922		RPL5	12.9093		TMEM14B	12.9464
WAC	12.9211		FLOT1	12.906		C1orf122	12.9438
SFRS1	12.9173		SIAHBP1	12.905		VEGFC	12.943
MGST1	12.9145		IL4R	12.9004		XTP3TPA	12.9374
HMGB3	12.9126		ARL8B	12.8985		UBE2L3	12.9369
GPR172A	12.9112		HNRPF	12.8959		PSMB3	12.9351
DEK	12.9104		UXT	12.8956		PPA1	12.9334
JAG1	12.9098		DCTN2	12.8946		AKR7A2	12.9331
SCP2	12.909		ACAT1	12.8937		ACAD9	12.9328
LSM1	12.9078		PSMD6	12.8934		PCNP	12.9316
UQCRC2	12.907		ALG5	12.8891		HMMR	12.9307
NDUFB7	12.9065		PGM1	12.8871		ARPC5	12.9293
SF3B14	12.9036		BOLA3	12.8857		ALDOA	12.9283
HMBS	12.9021		KIF2C	12.8851		RPL5	12.9282
C1orf41	12.9004		SDCBP	12.8842		MARCKS	12.9277
MAPK13	12.8969		ZFYVE27	12.8826		PSMA4	12.9266
MRPS18B	12.8961		STAT6	12.882		PLSCR3	12.9255
CEBPD	12.8937		ERP29	12.8813		SURF4	12.9242
APPBP1	12.8905		ZMPSTE24	12.8801		OCIAD1	12.924
COX6B1	12.8884		WSB2	12.879		KIF2C	12.9229
SAT2	12.8877		CYP1B1	12.874		BCL2L12	12.9212
CD9	12.8853		COX4NB	12.8726		NXT1	12.9199
RPS27L	12.885		NET1	12.872		CDCA5	12.9174
GSK3A	12.8849		CEBPD	12.87		AK2	12.9168
PTPN12	12.8811		COX6B1	12.867		TAX1BP1	12.9164
CTNNBIP1	12.8784		LSM1	12.8599		TCEA1	12.9133
CD82	12.8757		LARP6	12.854		RRAGA	12.9084
PSMC3	12.8755		HARS2	12.852		ATF4	12.907
FUS	12.8754		ECT2	12.8516		TIPARP	12.9049
ANXA3	12.8721		SSR4	12.8506		AKR1B1	12.9032
SNF8	12.8693		SF1	12.8502		CD99L2	12.8988
EMP2	12.8683		PARP1	12.8499		HSPC148	12.8931
RHOA	12.8662		ATP5I	12.8497		MGST3	12.8911
PVRL1	12.8657		LTB4DH	12.8488		MMP1	12.8908
PSMD6	12.8642		FOXC1	12.8487		COMMD6	12.8885
PPP1R7	12.8614		AREG	12.8486		PPP1CA	12.8865
B3GNT3	12.8593		HDAC1	12.8458		ACO2	12.8829
ST14	12.8584		GANAB	12.8439		SAR1A	12.8778
SDF4	12.8564		NTN4	12.8371		NUDT1	12.8776
HLA-E	12.8515		KLF13	12.8367		NDUFA13	12.874
CLTB	12.8507		SFRS16	12.8366		C1orf35	12.8731
HNRPR	12.8482		PECI	12.8365		SRM	12.8699
SURF4	12.8454		C20orf52	12.8345		CDK4	12.8687
BNIP3	12.8424		CDK4	12.8344		HDAC2	12.8681
PLAT	12.8415		HSPC171	12.8336		LSM5	12.8673
TRADD	12.8408		KLHL21	12.8331		CSTB	12.8661
TPST1	12.8404		PSMC3	12.8272		MRPL27	12.8622
SNAI2	12.8389		SLBP	12.8268		NOL3	12.8602
BIRC5	12.8353		GSS	12.8218		RNPS1	12.8596
HNRPK	12.835		CYB5A	12.8217		MCTS1	12.8593
ACO2	12.8349		WIPI1	12.821		USP1	12.8588
CHMP4A	12.8288		HP1BP3	12.8198		MESDC2	12.8577
C3orf28	12.8263		GPR172A	12.8187		GTF2F2	12.8567
MRPL20	12.826		MTCH2	12.8186		TSFM	12.8525
SMS	12.8239		METRN	12.8181		KLHL21	12.8525
RPS7	12.8232		ANXA3	12.8155		SNRPG	12.8492
EIF3S4	12.8212		PSMC2	12.8137		HARS2	12.8487
ERCC1	12.8208		ACO2	12.8109		ZFYVE27	12.8464
DLD	12.8162		AK2	12.8107		MORC2	12.8461
ERH	12.8153		RNPS1	12.8103		CDKN2D	12.846
UPP1	12.8128		FAM96A	12.8022		ACAT1	12.8447
ARL8B	12.8104		PDLIM4	12.8019		DYNC1H1	12.8416
SERPINB3	12.8075		GSK3A	12.7975		CNIH4	12.8411
VTI1B	12.8054		PRPF31	12.797		SPCS3	12.8395
GHITM	12.805		EIF3S4	12.7963		CEBPD	12.8384
FKBP3	12.8047		TNNT1	12.7963		APEH	12.8363
POLR2G	12.8044		POLDIP2	12.7944		JUNB	12.832
PIGY	12.8027		KCMF1	12.792		BZW2	12.8315
ODC1	12.8021		MCFD2	12.7913		PTTG2	12.8312
NDUFS8	12.8016		CITED4	12.7875		TEGT	12.8275
DHX15	12.8		ZNF395	12.7866		APPBP1	12.827
PRC1	12.7971		PCNP	12.7802		BXDC2	12.8242
CASP4	12.7935		CDKN2D	12.7799		KCMF1	12.8233
ULK1	12.7932		PSMB9	12.7769		TOP2B	12.8205
PDHA1	12.7932		GADD45GIP1	12.7756		SNRPE	12.8198
TXNDC5	12.7905		GLB1	12.7756		BST2	12.8162
TEGT	12.7902		KRT8	12.7718		SRPRB	12.8161
ISG20	12.7865		TAF6	12.771		EEF1A1	12.8114
TOP2B	12.7862		PTPRK	12.77		PPIL1	12.8099
CMTM6	12.7847		SLC35B2	12.7692		FANCG	12.8096
HDGF	12.784		HNRPK	12.7652		COL16A1	12.8078
HSPA1A	12.7837		COL12A1	12.7644		GUSB	12.8071
FAT	12.7827		MAT2A	12.764		TBC1D13	12.8055
LSM3	12.7812		DKC1	12.7608		JAGN1	12.803
BZW2	12.7807		TXNL2	12.7605		PERP	12.802
MRPL9	12.7786		PDCD6IP	12.7599		ZFPM1	12.802
DCTN2	12.7772		ADORA2B	12.7586		FTH1	12.8007
IFNGR1	12.7758		LGALS3	12.7572		SDC4	12.7998
GTPBP4	12.7746		CSTA	12.7547		TM4SF1	12.7977
MRPS26	12.7746		LRRC59	12.7526		ACTL6A	12.7975
RAC1	12.7715		UBE2T	12.7524		TROAP	12.7955
ZMPSTE24	12.7699		HNRPC	12.752		ATP5J2	12.7955
MLH1	12.7689		ZWINT	12.746		ORC6L	12.7914
ARL6IP5	12.7682		ICT1	12.7445		SLBP	12.7904
EPRS	12.7674		TCIRG1	12.7413		C7orf27	12.79
PSMA1	12.7665		NDUFB3	12.7324		NDUFS4	12.7899
MRPS35	12.7655		NCSTN	12.7316		CAMTA1	12.7856
MAP3K6	12.7627		C3	12.7314		MCM6	12.7832
ICT1	12.762		NOLA2	12.7269		C11orf48	12.783
SLC12A9	12.759		PSMB10	12.7259		ISOC2	12.7787
C6orf106	12.7588		TBC1D13	12.7251		MRPS35	12.778
TUFT1	12.7581		LYPD3	12.7246		CDC20	12.7761
CLSTN1	12.7576		CSNK2B	12.7219		DNTTIP2	12.7732
LASP1	12.7574		PRDX5	12.7186		BAD	12.7721
SNX5	12.7548		SARS	12.7174		TPX2	12.7709
NAT5	12.7545		GADD45B	12.7156		RNASEN	12.7662
HP1BP3	12.7539		THOC4	12.7094		MAEA	12.7648
CTPS	12.7534		C1orf122	12.7046		C15orf23	12.7536
YRDC	12.7521		SF3B2	12.7016		EXOSC9	12.7518
DERA	12.7487		CFL1	12.701		RBX1	12.7506
PRDX3	12.7467		UFD1L	12.7008		ITGA6	12.7453
PALLD	12.7455		CNIH4	12.6999		C9orf32	12.7445
RNPS1	12.7444		METRNL	12.6987		HDAC7A	12.7408
VEGFC	12.734		GCSH	12.698		SPCS1	12.739
SERPINB5	12.7334		GBE1	12.6961		TM2D3	12.7385
MAEA	12.7329		CTNNA1	12.6959		MPST	12.7367
KRT8	12.7327		UQCRC2	12.6955		TMEM59	12.7367
HADHB	12.7292		HNRPR	12.6952		RUVBL2	12.7342
DNAJA3	12.7226		MRPL21	12.6948		PPM1G	12.7342
STAT6	12.7183		DNAJA3	12.6948		ATIC	12.7338
HARS2	12.7158		DCUN1D5	12.6924		FKBP11	12.7335
PDXK	12.7157		ATP6V0B	12.6912		YRDC	12.7327
SNRPG	12.712		POLE4	12.6892		NDUFB3	12.7324
MRPS2	12.709		OAT	12.688		PSPH	12.7301
PLK1	12.7054		MRPL15	12.6845		MGST1	12.728
JUB	12.7053		VEGFC	12.6827		P4HA2	12.7255
BUB3	12.7024		MAEA	12.6814		SF1	12.7253
LAMB2	12.6992		SDHB	12.6807		UXT	12.7252
AK3L1	12.6988		CKAP4	12.6793		COL18A1	12.7237
UBE2S	12.6961		CHCHD1	12.6776		ARL2BP	12.7213
PSAT1	12.6951		CHMP4A	12.6776		CSNK2B	12.721
PCNP	12.6939		ZNF713	12.6749		DNAJA3	12.719
NDUFA13	12.6898		FAM102A	12.6741		DCTN2	12.7103
NAP1L1	12.6869		RWDD1	12.6737		ERCC1	12.7084
SPRR1A	12.6852		MCM6	12.6713		DUSP23	12.7084
PMPCB	12.6841		EIF3S1	12.669		HPCAL1	12.7052
AGR2	12.6821		AMIGO2	12.6657		NHP2L1	12.7045
P4HA2	12.6802		MICAL2	12.6653		SIL1	12.7035
POLE4	12.68		RTCD1	12.6639		IDH3B	12.701
UBE2L3	12.6793		C1orf41	12.6636		MEA1	12.6997
GDF15	12.6792		NPDC1	12.6624		RBM3	12.6993
CAPN1	12.6774		SF3B14	12.6577		NDUFA2	12.6993
ATP5J2	12.6755		NETO2	12.6572		CNN3	12.6992
MGAT1	12.6755		PMPCB	12.6529		IARS	12.69
CACYBP	12.6754		DHX15	12.6522		RANGNRF	12.6845
AMOTL2	12.6747		POLR2G	12.6496		MTA1	12.6836
FKBP11	12.6709		GHITM	12.649		CHAF1A	12.6833
TSG101	12.6695		TMED3	12.6482		POLDIP2	12.6833
PLA2G4B	12.6671		SNX7	12.647		FUS	12.6827
ATP5G1	12.6661		ATP6V1G1	12.6457		UQCRB	12.6733
RELB	12.6646		ADAR	12.6415		GMPS	12.6717
CD47	12.6616		SGSH	12.6405		C9orf23	12.6715
PDCD5	12.6609		NUDCD2	12.637		TTLL12	12.67
SH3GLB1	12.6609		NBR1	12.6361		LHFP	12.6698
TM9SF2	12.6605		RNASEN	12.6355		SERTAD1	12.6692
UXT	12.6599		GTF2F2	12.6353		PKM2	12.6676
ADA	12.6572		CEP55	12.633		BRD8	12.6668
CDK6	12.656		SCHIP1	12.6305		PGM3	12.6628
RTCD1	12.6559		NDUFA13	12.6286		PELO	12.6608
PARP1	12.6555		CDC25B	12.6279		C3orf28	12.6602
RBX1	12.6555		NDUFS3	12.6271		GLRX5	12.6569
KCMF1	12.6549		PPM1G	12.6268		EXOSC3	12.6538
SCYE1	12.6545		TPX2	12.6261		EZH2	12.6536
PSCD1	12.6533		UNC50	12.6229		MRPL15	12.6535
FAM96A	12.6527		LMAN2	12.6183		CYB5A	12.6517
PRPF31	12.6486		PPP1CA	12.6169		WIPI1	12.6509
PTHLH	12.6485		MRPL9	12.6167		RNF149	12.648
PELO	12.6448		MYOHD1	12.6148		RAD51	12.6455
UBE2R2	12.6438		ATP1A3	12.6102		FBXW5	12.6449
NOL3	12.6429		MCTS1	12.6063		RECQL4	12.6448
BAD	12.6367		FBXO2	12.6045		MRPL17	12.6411
WDR1	12.6353		CTSH	12.6031		TPST1	12.6393
RPS3A	12.6346		MCM2	12.6023		MRPL23	12.636
SLBP	12.6314		SNRPG	12.6019		RNF26	12.6347
DCUN1D5	12.6299		CSNK1D	12.6004		RACGAP1	12.6329
C12orf57	12.6265		MRPL13	12.6004		AMZ2	12.6321
SPHK1	12.6255		NDUFAB1	12.6001		MRPL38	12.6294
GRB2	12.624		HK1	12.5998		HAX1	12.6287
SF3B2	12.6228		WDR34	12.5995		PUSL1	12.6275
TIMM8B	12.6156		AK3L1	12.5993		SDHB	12.627
MRPL24	12.6139		TPM3	12.5989		NARS	12.6243
ILDR1	12.6133		NASP	12.5985		DERA	12.6231
MEA1	12.6128		RBM10	12.5932		SKIV2L2	12.623
BCL3	12.6119		MRPS25	12.5929		BTG3	12.6204
OPRS1	12.6065		BZW2	12.5925		ITPA	12.6203
NDUFS1	12.6045		STK24	12.5906		DEK	12.618
ADAR	12.6013		SFRS5	12.5896		WAC	12.615
CDCA8	12.6004		SEPT10	12.5869		MAP3K6	12.6143
GMPS	12.6003		C9orf23	12.5848		HRASLS3	12.6141
HK1	12.6001		PTS	12.5839		RG9MTD1	12.6097
NDUFS3	12.5995		SIL1	12.5837		NFKBIA	12.607
PSMD11	12.599		NSUN2	12.5812		PDLIM4	12.6061
TCEAL3	12.598		HDAC2	12.5803		ECHDC2	12.6056
RRAS	12.5977		EXT2	12.5802		MRPL19	12.6052
LTB4DH	12.5972		TSG101	12.5801		PRSS2	12.6013
NBR1	12.5971		GTPBP4	12.5796		AES	12.5999
RPA1	12.5953		GPX4	12.5794		ATP6V1G1	12.5991
MRPS6	12.5931		LAMB1	12.5784		RRS1	12.5955
ARL8A	12.5915		ACTL6A	12.5768		PPIL3	12.5935
LIPA	12.5898		GLTSCR1	12.5764		LTB4DH	12.5934
TMEM87A	12.5894		COX5A	12.5763		TUBB3	12.5915
SIL1	12.5879		PODXL	12.5746		PIR	12.5908
SLC44A1	12.5796		NXT1	12.5654		NDUFB7	12.5908
TMEM93	12.5796		TROAP	12.5636		ALDH18A1	12.5905
DNAJC10	12.5784		GAS6	12.5635		PORCN	12.59
PEX14	12.5768		CACYBP	12.5624		KRTCAP2	12.588
MRPL47	12.5752		PLK1	12.5605		SLC44A1	12.5875
RNF11	12.5751		GABARAPL2	12.5605		LEPRE1	12.5846
IFIT1	12.5745		RASSF1	12.5599		SLC25A22	12.5836
TJP2	12.5736		DNTTIP1	12.5594		MGAT1	12.5824
SAE1	12.5729		NDUFS1	12.5585		RAD54L	12.58
RALBP1	12.5713		MORF4L2	12.5581		COL4A2	12.5786
NOLA2	12.571		SELK	12.5573		MYOHD1	12.5773
FAM14B	12.5648		SCYE1	12.5572		EED	12.5773
EXT2	12.5642		CA12	12.5566		TAP1	12.5766
METRN	12.5641		PRDX3	12.5556		FIP1L1	12.571
UNC50	12.5635		CHSY1	12.5554		ILDR1	12.569
PDLIM4	12.5604		MGST1	12.5549		TMEM93	12.5636
ENY2	12.5596		AP2M1	12.5539		TUSC2	12.5616
UFD1L	12.5572		EXOSC8	12.5512		TIMELESS	12.5599
PLEKHM1	12.5556		EN2	12.551		SCRN1	12.5591
AKR7A2	12.5534		LAMC2	12.5502		SDCCAG3	12.5583
SAMM50	12.5502		DDX27	12.5502		PDCD6IP	12.5545
HIRA	12.547		TCEAL8	12.549		C7orf11	12.5531
ATP6V0A1	12.5468		PNMA1	12.548		MRP63	12.5529
TBL2	12.5452		HAT1	12.5469		OIP5	12.5494
XAB1	12.5449		CHTF18	12.5419		MRPL37	12.5491
SLC35B2	12.5444		C3orf28	12.5394		NLE1	12.5486
SEPT10	12.5436		DERA	12.5385		ATAD3A	12.5479
NUDT22	12.5423		ATP6AP1	12.535		POLR2H	12.5465
ECGF1	12.5383		TM2D3	12.5325		RASSF1	12.545
MTCH2	12.5378		HIST1H3A	12.5324		SRPK1	12.5444
NUP205	12.5353		STEAP1	12.5312		RBM14	12.5428
KCNN4	12.5335		BAD	12.5309		PAIP2	12.5423
PSMA4	12.5332		TSFM	12.5308		SCAP	12.5398
C3	12.5311		GNG11	12.5306		PFAAP5	12.5389
HMOX2	12.5286		METTL5	12.5303		PRCP	12.5385
TBC1D10B	12.5281		PYCR2	12.5274		TFPI	12.538
COMMD6	12.5277		VIL2	12.524		MRPL46	12.5376
EIF4A1	12.5272		LIPA	12.5237		STARD7	12.5368
PDAP1	12.5272		UBE2R2	12.5205		DNTTIP1	12.5339
MMP9	12.5242		ZDHHC4	12.5171		SAS10	12.5335
TM2D3	12.523		CD97	12.5162		UFD1L	12.5314
ORC6L	12.5221		TMED10	12.5161		NUP205	12.529
VKORC1	12.5201		TNPO1	12.515		CHSY1	12.5288
BXDC2	12.5187		DUSP12	12.5075		NBR1	12.5282
SF1	12.5182		SRPK1	12.5075		DCP1A	12.5263
CYR61	12.5179		HIST1H3B	12.5053		PSMD11	12.5246
MESDC2	12.5178		PLEKHM1	12.5028		SLC25A24	12.5244
GSS	12.5177		PBK	12.5019		NAT5	12.5225
ZNF467	12.5167		FKBP3	12.4981		FADS1	12.5225
CHTF18	12.5166		CTSZ	12.49		FLII	12.5201
DNTTIP2	12.5137		IFNGR1	12.4896		RTCD1	12.5186
COX4NB	12.5128		LSM8	12.4888		SFRS16	12.5181
DNTTIP1	12.5127		HLA-E	12.4877		YTHDF2	12.5158
ASCC3L1	12.5126		PDHA1	12.4876		GANAB	12.5151
BRD7	12.5122		RUVBL2	12.4873		GSS	12.5151
TUBB3	12.5096		H1F0	12.4871		SPG7	12.5143
BCAR1	12.5092		OS9	12.4866		GTPBP4	12.5131
HEBP1	12.509		IK	12.4788		PMPCB	12.5128
ZC3H12A	12.5058		NDUFB7	12.4787		COX5A	12.5114
MRPL27	12.5045		CD47	12.4772		ITGB1BP1	12.5104
SSBP1	12.5019		RNASEH2A	12.4756		SFT2D1	12.5097
SLC25A24	12.5007		EZH2	12.4685		C19orf33	12.5094
EGR1	12.4999		ATP5G1	12.4673		BRD7	12.5089
PLS3	12.4977		C7orf24	12.4654		PITPNB	12.5084
C7orf27	12.4977		PHLDA1	12.4614		LIG1	12.5083
ZNF395	12.4968		MGAT1	12.4607		GPBP1	12.5068
ATP6AP1	12.4945		RRBP1	12.4595		SNRPB	12.5068
NARS	12.4926		ZNHIT1	12.4595		DDX23	12.499
RPS3	12.4893		UQCRB	12.4591		FANCE	12.4982
C9orf23	12.4882		CEBPA	12.4591		TBC1D10B	12.4953
MRPL13	12.488		FKBP11	12.4583		MCM5	12.4915
C1orf35	12.4877		NOL3	12.4573		FEZ2	12.4913
WARS	12.4869		FAM50A	12.4571		UMPS	12.4889
C7orf11	12.4836		SNAPC1	12.4562		NASP	12.4878
RPN2	12.4827		LASP1	12.4557		CHCHD7	12.4876
SQLE	12.4817		NUDT5	12.4551		GDF15	12.4859
OS9	12.4805		ORC6L	12.4544		ZDHHC4	12.4851
ITGB5	12.4789		CTPS	12.4532		HIST1H4B	12.4845
ACAT1	12.4782		GMNN	12.4526		PGM1	12.4836
ZNF713	12.4779		SFT2D1	12.4491		DGCR2	12.4832
CTSC	12.4767		C6orf106	12.4467		UBE2R2	12.482
SDC1	12.4766		DNAJC10	12.4465		TCEAL4	12.4806
TAF6	12.471		C3orf26	12.4459		MAD2L1	12.4803
DHCR7	12.4671		COPS3	12.4435		POLE3	12.4786
C12orf5	12.4671		ELL2	12.4418		ZNF713	12.4779
PPM1G	12.4641		ARL6IP5	12.4363		NUDCD2	12.4773
DDX23	12.4631		CALU	12.4357		MRPS9	12.4766
NME3	12.4627		FBXO7	12.4336		ITGB5	12.4763
NDUFAB1	12.4626		USP9X	12.4333		FAM50A	12.4757
ARF3	12.4625		CSRP1	12.4329		CDC37	12.4755
MORF4L2	12.4624		ACTR10	12.432		DUSP12	12.4753
NSUN5	12.4617		HAX1	12.4298		GLRX	12.4748
ZDHHC4	12.4611		SDC1	12.4274		GRB2	12.4742
ATP1A3	12.4605		TINP1	12.4195		CD97	12.4716
PITPNB	12.4599		CBX1	12.4187		LAMB2	12.4695
ACOT7	12.457		RB1	12.417		CCDC14	12.469
BAG1	12.4538		TMED2	12.4152		PPP1R8	12.4675
HAT1	12.4521		RBMX	12.4149		MORF4L2	12.4624
CDKN2D	12.4504		SNX5	12.4107		MRPL34	12.4613
NDUFA12	12.4504		TIMM8B	12.4098		SCYE1	12.4598
HEBP2	12.4487		C7orf11	12.4098		GFM2	12.4586
ESRRA	12.4477		RPA3	12.409		DHX15	12.4583
ISOC2	12.4473		SPG21	12.4086		GOPC	12.4568
BCAR3	12.4448		ERO1L	12.4035		MT1M	12.4565
DDB2	12.4445		XPOT	12.4034		CAPG	12.4564
PSMB3	12.444		NUDT1	12.403		FER1L3	12.4554
SARS	12.4431		PAIP2	12.4006		KRT8	12.4553
PHLDA3	12.4422		ARHGEF18	12.3988		HADHB	12.4536
JOSD1	12.4411		NAT5	12.3987		COPS3	12.4521
ECHDC2	12.4381		GLRX	12.3981		NIT2	12.452
PYGL	12.4372		MRPS26	12.3969		USP9X	12.4514
PECI	12.4346		AK5	12.3958		GLB1	12.4511
RPL5	12.4339		C10orf116	12.3943		C6orf173	12.4506
HBEGF	12.4332		LSM3	12.3891		MRPS17	12.4494
CHCHD1	12.433		C15orf23	12.3882		CALU	12.4486
NIT2	12.4307		ADCY3	12.384		TBL2	12.4472
MFAP1	12.43		PSMA3	12.3832		NDUFS1	12.4415
ADK	12.4296		IFI44	12.3829		PEX14	12.4412
ST13	12.4288		TNFAIP2	12.3814		SEC61A1	12.4391
PCBP4	12.4276		RALBP1	12.3803		FOXF1	12.4358
CCND1	12.4274		SPCS3	12.3786		VDP	12.4348
GNB2	12.4257		MRPS6	12.3768		METRNL	12.4344
LARP6	12.4254		KLF9	12.3762		MKI67IP	12.4337
CBX1	12.4247		MCM5	12.3754		PDCD5	12.4323
RNASEN	12.4215		C15orf15	12.3719		DHCR7	12.432
NPM3	12.4214		SNRPB	12.3717		YBX1	12.4278
PSMB2	12.4214		LEPRE1	12.3703		EXOSC8	12.4249
KRTCAP2	12.4189		XTP3TPA	12.3701		PSAT1	12.4236
HNRPC	12.4184		FRG1	12.3698		PBK	12.4229
MRPL21	12.4182		DDB1	12.3695		KLF9	12.4227
ACAD9	12.4173		SSU72	12.3646		GPX4	12.4224
TMEM49	12.417		ARL2BP	12.3639		COPS8	12.4221
C11orf24	12.4157		BACE1	12.3632		MRPS22	12.4171
LAS1L	12.4157		SAMM50	12.363		STK24	12.4169
GOPC	12.4146		TST	12.3627		IMP3	12.4137
TINF2	12.4138		TXNL5	12.3627		SGSH	12.4083
HEXB	12.4119		KIF23	12.3604		POLR3GL	12.4074
HSD17B2	12.4103		PDXK	12.3595		PQLC1	12.4014
FXYD3	12.4089		FANCG	12.3594		SEPT10	12.4013
SNX7	12.4073		LHFP	12.3579		WDR1	12.4003
YBX1	12.4072		BRD7	12.3575		COL12A1	12.3984
ATP6V1H	12.403		RAB1A	12.3573		S100A16	12.3975
MX1	12.4028		SAP30	12.3572		SAMM50	12.3961
GPX4	12.4014		PPIL3	12.3558		ERP29	12.3959
MAPKAPK3	12.3961		RBX1	12.3528		SPAG5	12.3955
CCNDBP1	12.3945		C7orf27	12.3513		HM13	12.395
LSM8	12.3926		CCNDBP1	12.3501		PYGB	12.395
HDAC2	12.3907		XRCC1	12.349		PMPCA	12.3949
HDAC7A	12.3863		DNAJB9	12.3452		PSMB10	12.3934
SPCS3	12.385		MAP2K1	12.3447		COX17	12.3923
VPS4B	12.3848		EED	12.3438		ACO1	12.3922
PDCD10	12.3847		HMMR	12.3412		LSM14A	12.3916
CDC37	12.383		HRASLS5	12.3381		SYNCRIP	12.3893
VDP	12.379		HTATSF1	12.3358		C13orf3	12.3892
KCNK6	12.3741		SNRPE	12.3336		TMEM87A	12.3871
C20orf108	12.3741		RUFY1	12.3332		XAB1	12.3857
RFC4	12.3735		LSM4	12.3284		RND3	12.3781
WIPI1	12.3724		WDR1	12.3277		NMB	12.3775
STX1A	12.3702		PQLC1	12.3267		CYC1	12.3771
C1orf174	12.3695		MAT2B	12.3258		SAT2	12.376
JAGN1	12.3683		RRAS	12.3253		SACS	12.3752
BAT4	12.3681		STARD7	12.3235		SSB	12.3725
TPX2	12.367		LOXL1	12.3221		BTBD14B	12.3716
FIS1	12.3664		TTLL12	12.3204		OPRS1	12.3706
DNAJB1	12.3662		KRTCAP2	12.3191		TPM1	12.3644
TFRC	12.3653		TCEAL6	12.3161		STRAP	12.3644
COX5A	12.3593		HRASLS3	12.316		WDR34	12.3635
NRIP1	12.3582		YBX1	12.3157		FH	12.3615
RAB1A	12.3573		RNF11	12.3137		LMNB2	12.3607
TBC1D14	12.3573		TIMELESS	12.3128		SYBL1	12.3576
SRPK1	12.3564		SPCS1	12.3098		HTATSF1	12.3565
TYMS	12.3541		GRB2	12.3091		GAS6	12.3564
GCSH	12.3526		OSTM1	12.3084		BCAR3	12.3556
HSPC171	12.3513		MRPL28	12.3068		NRD1	12.3554
LBR	12.3511		ACBD6	12.3059		C17orf37	12.3553
ADNP	12.3496		HSPC148	12.3021		MPG	12.3545
TTLL12	12.3489		GOPC	12.3018		BCL3	12.3544
ARNTL2	12.3481		AMZ2	12.2994		FADD	12.3513
MRPL19	12.3474		TAF7	12.2983		NUP107	12.348
EIF2S1	12.3438		SSBP1	12.2974		ZNF395	12.3471
BLCAP	12.341		ECHDC2	12.2973		GBE1	12.3466
PSMC6	12.3399		CDC37	12.2958		BOP1	12.3448
NDUFB3	12.3385		ACOT7	12.2938		NPDC1	12.3446
GTF2F2	12.337		DDB2	12.2936		RAB1A	12.3423
C3orf26	12.3366		C1orf35	12.2929		ADRM1	12.3394
ZWINT	12.3357		NGEF	12.2919		HMGB3	12.3389
INPP5D	12.3352		ORMDL1	12.2912		BACE1	12.3346
FAM20C	12.3345		SNX2	12.2909		PSMB2	12.3321
SRP9	12.333		TMEM42	12.2908		HK1	12.3314
NCSTN	12.3319		ZNHIT3	12.2894		SF3A2	12.3292
UCHL3	12.3303		TBC1D10B	12.289		EXOSC1	12.3278
MAT2B	12.3273		KPNA4	12.2886		JUND	12.3263
MRPL28	12.3272		COX17	12.2882		TNFAIP1	12.324
BCAP31	12.3257		MSRB2	12.2841		CARD10	12.324
BRP44	12.3217		PDCD5	12.2828		LMAN2	12.3229
NPEPL1	12.3196		PARC	12.2827		GLT8D1	12.3225
NDFIP2	12.3194		NHP2L1	12.2822		MRPL36	12.318
SDHB	12.3191		SLC16A5	12.2807		ACBD6	12.3127
CYB5R1	12.3189		HMOX1	12.2754		CAPNS1	12.3062
VIL2	12.3163		XYLT2	12.2737		PDPN	12.2981
PIR	12.3162		KCNN4	12.273		BCLAF1	12.2972
CHMP4B	12.3145		ACAD9	12.271		KIF23	12.2966
FIP1L1	12.3134		DCP1A	12.2671		PPP1R7	12.2959
XRCC1	12.3128		MAP3K6	12.2665		SFRS11	12.2951
HSPC148	12.312		CDC2	12.2656		C14orf112	12.2948
ZNHIT3	12.3117		NFIL3	12.2653		MRPL30	12.2936
MCTS1	12.3104		MRPL34	12.2631		DEGS1	12.2934
TSFM	12.3068		SYNCRIP	12.2628		PPARBP	12.2933
MAP2K1	12.3065		ZFYVE21	12.2611		NPC2	12.2927
MRPS21	12.3024		CETN2	12.2603		CFL1	12.2925
ERP29	12.3016		SSB	12.2583		AADACL1	12.2921
CEP55	12.3013		C14orf112	12.2574		TMCO1	12.2913
IK	12.3007		MRPS21	12.2558		GEMIN6	12.2906
CCND2	12.3005		TNFRSF21	12.254		RABGGTB	12.2902
CSNK2B	12.2981		AVPI1	12.2519		PHGDH	12.2897
DDB1	12.2968		SRPX	12.2502		RB1	12.2877
LMAN2	12.2964		LIG1	12.2493		IFI27	12.2841
CHSY1	12.2959		MGAT2	12.247		SAP30	12.2815
EED	12.2942		PTTG2	12.2465		TAF12	12.2815
RPL15	12.291		BACE2	12.246		RER1	12.2794
DHRS1	12.2895		PDCD10	12.2454		NONO	12.2775
SFRS4	12.2876		SFRS4	12.2453		COX11	12.2761
XYLT2	12.2871		CRTC2	12.2371		FOXC1	12.2753
FST	12.2791		PBEF1	12.2356		SDC1	12.2738
CSNK1D	12.2788		FAM14B	12.2345		OAT	12.2712
TCIRG1	12.2757		PDAP1	12.2329		GLA	12.2658
PPP4C	12.2752		MRPL19	12.2324		METTL5	12.2645
PAIP2	12.2745		RABGGTB	12.2298		FANCL	12.2639
ITPA	12.2707		NIT2	12.2291		MAT2B	12.2638
DDX21	12.2679		RANGNRF	12.2291		PTPRK	12.2619
CYB5A	12.2666		GNB2	12.229		IRAK1	12.2607
CAP1	12.2661		C17orf56	12.2282		PREB	12.2605
ITPR3	12.2649		NDUFS4	12.2277		HIF1A	12.2595
CNIH	12.2647		PTPN12	12.2276		RFT1	12.2584
NONO	12.2635		CSRP2BP	12.227		HEXB	12.2579
FKBP9	12.2611		ETHE1	12.2265		RPN2	12.2559
DNAJB9	12.2586		SOX1	12.2247		TMEM42	12.2554
RCN1	12.2567		DDX23	12.2243		TMEM109	12.2547
USP9X	12.2563		ADNP	12.2236		C17orf56	12.2511
BSDC1	12.2541		SF3B1	12.2229		CMTM7	12.2495
TINP1	12.2537		GLA	12.2188		COASY	12.2481
COX17	12.2514		RAC1	12.2157		PHF17	12.248
MAL2	12.2499		SNRPD1	12.2157		TCIRG1	12.2479
ACTL6A	12.2497		CHMP4B	12.2156		SCHIP1	12.2464
NASP	12.2478		PSAP	12.2147		BRP44	12.2434
PQLC1	12.2473		ATIC	12.2121		MRPS18C	12.2415
SAS10	12.2446		C14orf147	12.2068		FLOT1	12.241
LYPLA1	12.2445		ABCC3	12.2055		RALBP1	12.2398
BTG1	12.2437		NDUFA2	12.2004		ADCY3	12.2377
ALDOA	12.2409		TRAPPC4	12.1997		RUTBC3	12.2363
METTL5	12.2392		JOSD1	12.1997		DDX10	12.235
ALDH2	12.2383		CDCA5	12.1995		CES1	12.2279
C17orf56	12.2371		EMP3	12.199		BCAP31	12.2271
C3orf10	12.2371		C17orf37	12.198		TMED2	12.2248
MRPL55	12.2365		ARFGAP3	12.1976		NUDT22	12.2244
PNMA1	12.2363		PPP1R7	12.1967		ANXA7	12.2234
BACE2	12.2353		NMB	12.1963		SRP72	12.222
SFRS16	12.2343		STRAP	12.196		ASPM	12.2216
FDXR	12.2331		MMP14	12.1955		HNRPDL	12.2209
TMCO1	12.231		MRPL47	12.1944		FIS1	12.2186
SLC38A1	12.2257		RNF26	12.1918		HMOX2	12.2186
TNFRSF21	12.2218		LSM5	12.1901		DYNLRB1	12.2185
NXT1	12.2218		HMOX2	12.1895		UNC50	12.2184
C21orf59	12.2211		BRP44	12.1887		BYSL	12.2146
PJA1	12.2205		TACC1	12.1883		PROCR	12.2144
RB1	12.2205		AP2S1	12.1867		VDAC3	12.2136
DCTN3	12.2177		PEX14	12.185		STOML1	12.2134
LEMD2	12.2147		IFRD2	12.1847		ARL8B	12.2114
ADCY3	12.2117		GFM2	12.1846		CASP3	12.2036
SPCS1	12.2055		BNIP3L	12.1838		PSMA3	12.2025
NUDT5	12.2028		FLNA	12.1818		WDR18	12.2024
PSMB10	12.2021		ZDHHC7	12.1803		SCP2	12.1958
DYNLRB1	12.2016		MTHFD1	12.1785		ARHGEF18	12.1949
GANAB	12.2001		CHAF1A	12.1766		ACP1	12.1946
CLDND1	12.1985		GOLGB1	12.1764		TM9SF4	12.1934
DUSP23	12.1975		GGH	12.176		TPCN1	12.1919
GPSN2	12.1967		SLC12A9	12.1759		LASP1	12.1908
SSU72	12.1958		FIP1L1	12.1758		REPS1	12.1887
TPBG	12.1944		MRPS18C	12.1712		GTF2A2	12.1887
LCE1A	12.1942		RACGAP1	12.1682		FAM14A	12.188
PSMA3	12.1934		ILDR1	12.1649		NAT9	12.1872
MAT2A	12.1926		MCAM	12.161		SMNDC1	12.1858
CEBPG	12.1918		VDAC3	12.1599		COL6A2	12.1831
TCEAL8	12.1892		MAD2L1	12.1578		SERPINE1	12.1802
PPIL1	12.1889		B3GALT6	12.1569		TAF9	12.179
VDAC3	12.1882		IMPA2	12.1564		GGH	12.176
ATP1B1	12.1879		SEC23A	12.1556		AP2S1	12.1749
PROM2	12.1836		C11orf48	12.1555		BCAR1	12.1748
PEA15	12.1819		WDSOF1	12.1544		FVT1	12.1746
AP2M1	12.1772		FDXR	12.1541		POLR3K	12.1718
MAPBPIP	12.1754		C11orf24	12.1531		HIRA	12.1699
IFRD2	12.1737		COL18A1	12.1494		BSDC1	12.1691
RRBP1	12.1724		TOP2A	12.1481		FDFT1	12.1616
RANGNRF	12.1691		PSMB3	12.1464		PALLD	12.1595
SNX14	12.1673		ZFP36L2	12.1454		ARHGEF10	12.157
SYNCRIP	12.1672		SUMF1	12.1452		TSG101	12.1561
NDUFS4	12.1665		NUP205	12.1444		CTGF	12.1556
C14orf147	12.1645		EFHA1	12.1427		ITPR3	12.1548
SERP1	12.163		PGM3	12.1411		PCBP4	12.1505
ZFP36L2	12.162		GARS	12.1405		TJP2	12.1502
SNW1	12.1618		CNN3	12.1402		LIPA	12.15
RPA3	12.161		TPBG	12.1379		MFAP1	12.1493
CRTC2	12.1606		ERCC1	12.1368		LARP6	12.1489
GOT2	12.1597		PITPNB	12.1358		ZFP36L2	12.1454
NETO2	12.1585		PELO	12.1345		TRMT1	12.1432
KCTD11	12.1579		BCL2L12	12.134		RRBP1	12.1412
HMGCR	12.1571		PPP1R10	12.1337		WDSOF1	12.1403
AMIGO2	12.157		C1orf19	12.1335		TPM3	12.1397
VPS37B	12.1562		ANXA7	12.1319		WNT5A	12.1376
REPS1	12.1559		TBL2	12.1316		MFSD1	12.1354
UBE2D3	12.1554		COASY	12.1311		LSM6	12.1338
SERPINE1	12.1544		PCBP4	12.128		NPM3	12.1328
HIF1A	12.1535		ZC3H12A	12.1249		MRPS36	12.1322
ACTR10	12.1524		IL6	12.122		CXorf40B	12.1316
POLR1D	12.1492		SH3GLB1	12.1212		ILVBL	12.1316
KIF2C	12.1478		ANP32B	12.12		PHF13	12.1306
GPBP1	12.1467		COMT	12.1185		EFHA1	12.1302
ECT2	12.1457		ISOC2	12.1177		TIMM50	12.1299
KDELR2	12.1432		TMEM87A	12.1174		C20orf111	12.1277
RALA	12.1419		SOX4	12.1166		TPM2	12.1274
MCM6	12.1411		C21orf33	12.1159		MRPS10	12.1264
PROCR	12.1408		NINJ1	12.1156		CTNNA1	12.1243
F12	12.1345		SFRS11	12.1141		MRPS15	12.1233
C11orf48	12.1339		GMPS	12.1141		CSNK1D	12.1214
NHP2L1	12.1303		DPP7	12.113		KEAP1	12.121
C15orf23	12.1271		TJP2	12.113		C21orf59	12.1196
H1F0	12.126		SLC25A24	12.1122		TMEM103	12.1152
HIST1H3B	12.1257		WDR18	12.1117		BAX	12.1145
RUFY1	12.1213		SCAP	12.1104		LTV1	12.1143
NDUFB6	12.121		DEGS1	12.1094		MICAL2	12.114
ETHE1	12.1207		NUP107	12.1054		LEPREL2	12.1109
POLDIP2	12.1204		ILF3	12.1035		MPP1	12.1108
SFRS11	12.1187		LEPREL2	12.1023		PSMC4	12.1091
ECOP	12.1186		SERP1	12.1014		HNRPC	12.109
AHSA1	12.1178		TACSTD2	12.0988		WDR4	12.1084
B3GNT5	12.1148		FIS1	12.0987		TCEAL8	12.1072
LSM5	12.1138		ADK	12.0975		ILF3	12.1072
EI24	12.1124		POLR2K	12.0962		SART1	12.1066
GOLGB1	12.1121		GLT8D1	12.0954		CMTM6	12.1066
SKIV2L2	12.1075		C6orf49	12.0945		TRIM28	12.1046
TNS4	12.1073		STAU1	12.0939		CDT1	12.1038
B3GALT6	12.1072		EYA2	12.0922		XYLT2	12.1035
SERTAD1	12.1016		DLD	12.0917		SERP1	12.1014
C10orf58	12.1015		CUL4B	12.0909		PDRG1	12.0999
FHOD3	12.0989		SNX6	12.0902		RHOT2	12.0991
TUSC2	12.0977		ALDH18A1	12.0901		TIMM10	12.0986
SCFD1	12.0962		CAMLG	12.0883		SLC38A1	12.0912
NUDCD2	12.0959		TOMM22	12.0874		PARC	12.0904
NUDT1	12.0948		PCMT1	12.086		ITM2C	12.0896
TMED5	12.0923		GLG1	12.0855		SNX7	12.0869
TIMELESS	12.0912		PSMB2	12.0855		CCDC12	12.0831
FANCG	12.0911		GOT1	12.0819		DLD	12.0825
SCHIP1	12.0905		HCLS1	12.0811		FBXO7	12.0804
IRF5	12.0903		MRPL23	12.0792		ANLN	12.0792
STRAP	12.0888		ETF1	12.0788		RFC5	12.0748
SLC20A2	12.0884		DAZAP1	12.0787		CTSZ	12.0743
IARS2	12.0854		C9orf5	12.078		LCE1C	12.0718
TCEAL6	12.083		ASAM	12.077		UCHL3	12.0695
AMZ2	12.0825		DDX10	12.0764		ERBB2IP	12.0659
FAM89B	12.0824		CABLES1	12.0753		TFRC	12.0636
HAX1	12.0814		LAMP3	12.0753		AGPAT1	12.0615
C6orf125	12.0809		ITPA	12.0748		FAM101B	12.0603
BCL2L12	12.0767		WDR13	12.0734		MRPS33	12.0595
ARL2BP	12.0708		REPS1	12.0727		AKAP1	12.0589
ARPC5L	12.0708		SAT2	12.07		TMEM32	12.0586
PARC	12.0697		MRPS22	12.0678		LEPREL1	12.0584
EZH2	12.0696		PSMD11	12.0677		COMMD8	12.0549
TST	12.0679		PPP2CA	12.0672		PCMT1	12.0513
YIPF3	12.0678		EMP2	12.0672		C20orf20	12.0506
STAU1	12.0678		EXOSC9	12.0664		SFRP1	12.0498
UBE2T	12.067		AHNAK	12.0656		KCTD3	12.0497
CTSZ	12.0634		CDC20	12.0652		USP16	12.047
ADH5	12.0599		SKIV2L2	12.0638		ST13	12.0469
TM7SF3	12.0589		OPRS1	12.0629		NT5C	12.0457
PDIA5	12.0584		ABR	12.0629		PRDX3	12.045
FRG1	12.0568		MESDC2	12.0628		RNF11	12.0447
ACBD6	12.0519		ARL2	12.0592		CCDC47	12.0447
NFKB1	12.0484		LAP3	12.0557		PEPD	12.0447
OSBPL9	12.0483		MAP3K7IP2	12.0531		DUS1L	12.0439
TOMM22	12.0454		UHRF1	12.0508		STAU1	12.0418
RAD51	12.0433		PPIL1	12.0508		RPP21	12.0414
PPP2CA	12.0428		C14orf119	12.0507		UTP11L	12.0401
WDR18	12.0427		TFG	12.049		FJX1	12.0387
HIST1H3A	12.0418		SYF2	12.0487		RRM2	12.0364
YIPF6	12.0415		COL7A1	12.0456		GPKOW	12.0354
TINAGL1	12.0403		SLC38A1	12.0451		NETO2	12.0351
COPS3	12.0324		IDH3B	12.0447		FKBP3	12.0313
EFHD2	12.0318		GTPBP2	12.0443		CRTC2	12.0306
MMP14	12.0317		C1orf174	12.0443		SCC-112	12.0295
RNASEH2A	12.0306		OXSR1	12.0417		NUP54	12.029
SNRPD1	12.0298		MRPL55	12.0387		DAZAP1	12.028
UGP2	12.0295		CASP3	12.0365		TBCE	12.0252
NCL	12.0283		HMGB3	12.0364		SDF2	12.0226
RUTBC3	12.026		CSRP2	12.036		NINJ1	12.0218
GFM2	12.0216		POLD1	12.0349		FAM89B	12.0165
GMNN	12.0201		MRPL27	12.0328		COL7A1	12.0155
FBXO7	12.0176		TERF2IP	12.0312		NY-SAR-48	12.0128
IRX4	12.0157		ZNF622	12.0307		ZNF622	12.0114
C14orf112	12.0135		TM9SF2	12.0306		SARS	12.0111
SNX2	12.0133		MRP63	12.0293		MAP3K7IP2	12.0102
FAM50A	12.0118		MEA1	12.0274		MRPS28	12.0087
GLT8D1	12.0116		AGPAT1	12.0266		SRP9	12.0073
MRPL34	12.0104		TNFRSF25	12.0251		NUDT21	12.0061
CDK7	12.0076		INHBA	12.0229		TPRKB	12.0032
LAP3	12.0056		CDK7	12.0213		SRRM1	12.0029
SSR3	12.0051		UBE2M	12.0198		SNAPC1	12.0025
FJX1	12.0045		FEZ2	12.0178		RNF4	12.0022
WBP5	12.002		CLSTN1	12.0157		C1orf2	12.0014
RBMX	12.0014		SAR1A	12.0154		NUP35	11.9961
SF3B1	12.0009		SEC61A1	12.0148		GPSN2	11.9948
RBM10	11.9984		C20orf30	12.0136		NVL	11.9947
DYNC1I2	11.9975		TM2D1	12.0132		SNX2	11.9943
ATIC	11.9974		NT5E	12.0116		PPRC1	11.994
TDG	11.9962		FAM21C	12.0115		CKAP2	11.9933
LIG1	11.9958		CXCL2	12.0098		SEC23IP	11.9906
PREP	11.9916		GRSF1	12.0097		ARHGAP22	11.9883
SNX3	11.9885		MRPL33	12.0082		RELB	11.9875
C17orf37	11.9877		HEBP2	12.0071		PNN	11.9857
CETN2	11.9869		PTX3	12.0064		STEAP1	11.984
YTHDF2	11.9841		CARD10	12.0056		SF3A3	11.9798
PSMD10	11.9814		PXK	12.0042		EN2	11.9766
AP2S1	11.9802		FXR1	12.0016		E2F7	11.9704
MLF2	11.9779		TNFRSF14	12.0004		HIG2	11.9697
LSM4	11.9778		NUDT22	12.0002		PON2	11.9681
MCFD2	11.9774		SERPINE1	11.9984		ITGA3	11.9679
GOLGA5	11.9768		MGLL	11.9978		EXOSC10	11.9669
RNF4	11.9747		CTSB	11.9972		ZFAND2B	11.9647
FAM62A	11.974		ARF3	11.997		CDCA7	11.9629
PC	11.9738		DDX21	11.9965		B3GALT6	11.9626
ARFGAP3	11.9729		MRPL46	11.9952		UBE2M	11.9614
MTHFD1	11.9723		MAPKAPK3	11.994		BTBD1	11.9607
UMPS	11.9722		SCFD1	11.9936		EPS8	11.9604
THSD1	11.971		MRPL37	11.9899		CDCA7L	11.9571
PHF13	11.9697		TRADD	11.9898		LSM4	11.9551
ABI1	11.9693		PSMC6	11.9897		NCBP2	11.9549
PGM3	11.9679		HPRT1	11.9867		SAC3D1	11.9525
FBXL17	11.9652		CAP1	11.9828		RNF113A	11.9503
FBXL16	11.9643		JUN	11.9814		COMT	11.9485
UBE2A	11.9642		C3orf10	11.9802		CDK7	11.9484
NT5DC2	11.9633		DNTTIP2	11.9797		ZCCHC9	11.9452
ZFPM1	11.9627		MRPS17	11.977		CTNNB1	11.9439
THEM2	11.9614		CNNM4	11.9756		CMPK	11.9432
PTTG2	11.9608		PHF10	11.9751		GTPBP1	11.9426
MDK	11.9572		UBE2L3	11.9748		STAT6	11.9412
ANXA4	11.9556		ATP6AP2	11.9747		PLA2G4B	11.9398
POLR2H	11.9546		TNC	11.9746		CIT	11.9393
IFI44	11.9535		TAF9	11.9743		EEF1E1	11.9391
GBF1	11.9533		TMCO1	11.9742		OS9	11.9388
VPS37C	11.953		THEM2	11.9738		XPO1	11.9386
GGH	11.9522		YTHDF2	11.973		BAT3	11.9383
RFXANK	11.9519		SNAI2	11.9728		METRN	11.9382
RND3	11.9484		YRDC	11.971		FHOD1	11.9368
SPG21	11.9465		LMNB2	11.9704		TNPO1	11.9359
ACO1	11.9464		UGP2	11.9684		C9orf5	11.9356
UBE2M	11.9459		NSMAF	11.9667		RNUXA	11.9354
PSMB9	11.9421		TPST1	11.966		SF3B1	11.9353
C14orf119	11.942		PPP1R8	11.9605		UBE2A	11.9335
IDH3B	11.9419		SEPHS1	11.9596		NPAL3	11.932
ALDH7A1	11.9416		CD9	11.9578		CEBPA	11.9308
CDK4	11.9401		SAS10	11.9575		MRPL50	11.9306
IDH1	11.9394		BXDC2	11.9556		CD82	11.9294
UQCRB	11.9379		FAM101B	11.9554		SLC41A3	11.9282
TSSC1	11.9362		TPM2	11.9546		EMP3	11.927
TSPAN4	11.9361		PTMA	11.9544		POLD1	11.9266
ANXA7	11.9328		ASPHD1	11.9538		FAM98A	11.9266
GLA	11.9317		SS18L2	11.949		DYNC1LI2	11.9259
FLRT3	11.9317		JAGN1	11.9483		ZDHHC7	11.9254
TBC1D13	11.9303		TINF2	11.948		GRSF1	11.925
NT5E	11.9295		TBCE	11.9426		ALG8	11.925
GLB1	11.9294		SERPINE2	11.9412		TERF2IP	11.9239
SDCBP	11.9291		SERPINB1	11.9394		GRHPR	11.9238
CYC1	11.928		RER1	11.9384		RTEL1	11.9224
PTDSS2	11.9246		SRM	11.9371		GOLGB1	11.9207
C1orf142	11.924		RPL26L1	11.9354		DPF2	11.9203
TRAPPC4	11.924		SCCPDH	11.9341		SPHK2	11.9157
BSG	11.9236		RAD51	11.934		UNC45A	11.9133
PPIC	11.923		EIF2AK1	11.9317		GTF3C5	11.9126
TM2D1	11.9228		CASP5	11.9314		C1orf142	11.9125
CASP3	11.92		DYNC1I2	11.9306		UCK2	11.9121
MORC2	11.9199		WBP5	11.9281		CSRP2	11.9106
IRAK1	11.919		PPIC	11.9279		MTIF3	11.9093
RUVBL2	11.9164		ADH5	11.9259		TYK2	11.9089
SH3KBP1	11.9164		CEBPG	11.9254		LTBP1	11.9082
PNN	11.9158		CKLF	11.9235		DDX21	11.9082
DPF2	11.9131		IFIT1	11.9214		CETN2	11.9073
COL17A1	11.9129		CTNNB1	11.9209		HPRT1	11.9061
CDC2	11.907		POLE3	11.9181		NDUFB11	11.9041
TFG	11.9056		SNX3	11.9177		SYAP1	11.9038
CHD4	11.9054		BEX1	11.9152		SSSCA1	11.901
RAP1A	11.8982		ADFP	11.9136		POLR2K	11.8967
ATP2C1	11.8967		SPG7	11.9092		USP7	11.8949
PGRMC2	11.8956		CMTM7	11.9074		IER3IP1	11.8924
TAF7	11.8951		BCAR1	11.9054		SLC35B1	11.8922
IMP3	11.8949		DUSP23	11.9047		SFRS4	11.8913
PLEKHG5	11.8945		ARL8A	11.9045		NDUFS7	11.8908
PPP1R8	11.8943		NR2F2	11.9028		SLC3A2	11.8905
MRPS9	11.8928		HNRPDL	11.9019		CNIH	11.8896
TP53I3	11.8923		DGCR2	11.9007		PSMC5	11.8892
EFHA1	11.8916		ARHGEF10	11.8997		CD47	11.885
DUSP12	11.8914		ALDH7A1	11.8995		PCTP	11.8847
CD99L2	11.8891		C20orf108	11.8987		PRDX5	11.8838
C1orf2	11.8871		DSCR1	11.8982		C6orf130	11.8802
ATP6V1D	11.8858		C13orf3	11.8944		MPHOSPH10	11.8798
ORMDL1	11.8847		C2orf28	11.892		CCDC5	11.8773
PTCD1	11.8834		TUSC2	11.8905		SLC25A32	11.8757
CDCA5	11.8831		CMTM6	11.8901		RPUSD2	11.8756
ADRM1	11.8813		AHSA1	11.8897		NMT1	11.8738
RWDD1	11.8788		FAM62A	11.8897		TMED9	11.8728
CALU	11.8787		FAT	11.8871		TMEM104	11.8664
HCCS	11.8784		SEPHS2	11.8871		RPL15	11.8643
SUMF1	11.8755		ARF1	11.8833		YIPF6	11.8613
ATP5D	11.8746		CCDC14	11.882		SSNA1	11.8612
OXSR1	11.8746		RELB	11.8815		GNL2	11.8611
TNPO1	11.8742		BCLAF1	11.8787		SEPHS1	11.8599
NVL	11.8742		KEAP1	11.8763		TM2D1	11.8597
ZC3H7A	11.873		FVT1	11.8759		PTDSS2	11.858
VPS35	11.8708		MAP3K5	11.8756		RPA1	11.8578
SRP72	11.8698		UBE2A	11.8753		LAMB1	11.8553
GALNT3	11.8677		LSM14A	11.8749		ITGB1	11.8551
EXOSC8	11.8677		TIMM9	11.8746		HDHD2	11.8525
USP1	11.8671		BRD8	11.8743		VPS25	11.852
MAD2L1	11.867		GSN	11.8742		PTPRF	11.8519
C20orf30	11.8652		MRPS9	11.8734		RBMX	11.8514
ANAPC1	11.8577		XAB1	11.8733		PYCRL	11.8503
PUSL1	11.8559		TMEM43	11.8733		AK3L1	11.8499
TPCN1	11.8551		SH3KBP1	11.8725		TMEM14A	11.8499
PSMD13	11.8551		C1orf121	11.872		TCEB2	11.8472
SEC23A	11.8544		UCHL3	11.8717		ATP5D	11.8469
M6PRBP1	11.8525		BAT3	11.8712		MRPL48	11.8466
CCDC12	11.8519		SPAG5	11.871		RAC1	11.8438
CNNM4	11.8483		LASS2	11.8708		DDX42	11.8409
CKAP4	11.8482		SRPRB	11.8695		C15orf15	11.8404
TAOK3	11.846		BTBD1	11.8695		PTN	11.8374
SYF2	11.8443		RXRA	11.8671		EIF4A1	11.8369
TMEM42	11.8442		COMMD3	11.867		GTF2H5	11.8352
PDRG1	11.8439		FDFT1	11.8643		PMM1	11.8345
PHGDH	11.8409		BANF1	11.864		HMOX1	11.8343
MTIF3	11.8401		SNRPB2	11.864		NR2F2	11.8326
PSMD12	11.8395		STARD3NL	11.8618		PTCD1	11.8325
BST2	11.8382		LEO1	11.8595		ACOT7	11.8323
EIF2AK1	11.8359		SNW1	11.8589		SLC10A3	11.8308
HIG2	11.8357		PTDSS2	11.858		MRPL33	11.8304
RER1	11.8355		SERTAD1	11.8575		PIN1	11.8302
YY1AP1	11.835		POLR3GL	11.8572		MUTYH	11.8273
FTL	11.8335		ERBB2IP	11.8561		C2orf28	11.8272
C20orf116	11.8322		SNX14	11.8557		ANAPC1	11.8262
SS18L2	11.8293		ANXA6	11.8553		SSR3	11.8251
CASP1	11.8284		SCC-112	11.8531		RFXANK	11.8241
AMOTL1	11.8273		RNF10	11.8513		CENPE	11.823
ALDH18A1	11.8258		PNN	11.8486		ARPC5L	11.8216
MRPL38	11.8257		LMO4	11.8472		FXR1	11.8214
MICAL2	11.8251		RNF113A	11.8426		TRMU	11.821
SORL1	11.8251		OSBPL9	11.8422		KDELR3	11.8208
FANCE	11.8247		WTAP	11.8405		SPG21	11.8203
SF3A3	11.8223		GNG10	11.8385		PSMD12	11.8178
C6orf49	11.8218		ST13	11.8378		CGGBP1	11.8163
GRK5	11.8203		SRP9	11.8372		RPL26L1	11.8158
CKLF	11.8188		FKBP9	11.8371		RUFY1	11.813
MRPS18C	11.8181		KCTD3	11.837		CHMP4A	11.8127
ARF5	11.8139		CCND2	11.8356		SEC23A	11.8116
HM13	11.8138		IRAK1	11.8341		AP2M1	11.8107
ADORA2B	11.8117		ITPKA	11.8338		CNNM4	11.8104
C19orf21	11.8076		C1orf142	11.8336		PDCD10	11.8093
ILF3	11.8074		NDUFB1	11.8334		IFI44	11.8087
PFAAP5	11.8074		VDP	11.8286		PSCD1	11.8073
TEX10	11.805		HNRPAB	11.8272		MTR	11.8069
FH	11.8046		HSD17B4	11.8268		C9orf46	11.8069
POLD4	11.8043		NPM3	11.8255		ATG12	11.805
GTPBP2	11.8041		BTBD14B	11.8247		PLEKHO1	11.8028
AUP1	11.804		TMEM103	11.8213		ULK1	11.7992
DYNC1LI2	11.8028		ERGIC1	11.8183		NUP37	11.7972
SNRPE	11.8017		NRD1	11.8181		PSMB9	11.795
VPS29	11.8008		SLC41A3	11.8178		ATP6AP1	11.7943
CCDC5	11.7984		HOXA9	11.8175		ADH5	11.7929
MRP63	11.7984		COPS8	11.8154		IARS2	11.792
HN1	11.796		YIPF6	11.8135		FAF1	11.7918
SRPRB	11.7951		PFKM	11.8129		DECR2	11.7915
NDUFA10	11.795		PPARBP	11.8115		OSTM1	11.7893
MRPS36	11.7944		C1orf164	11.8098		BRP44L	11.7883
CCM2	11.794		PLOD1	11.8097		TMEM99	11.7874
TMEM43	11.7923		HNRPH3	11.8063		VIL2	11.7864
SPG7	11.7911		NMU	11.8058		CCM2	11.7863
CDC20	11.7899		C6orf125	11.8054		PFDN5	11.7848
MAGEF1	11.7885		ZC3H7A	11.8048		FAM21C	11.7834
TDRD7	11.7877		AP3B1	11.8044		C1orf144	11.7799
GAS6	11.7866		SGK	11.8019		ARL8A	11.7768
GRSF1	11.786		UNC45A	11.8013		ATOX1	11.7765
BYSL	11.7859		FAM89B	11.8002		FAM65A	11.7727
DNAJC1	11.7854		CHAC1	11.8001		PHF10	11.7719
MFSD1	11.7853		NSUN5	11.7998		PFKM	11.7714
STARD7	11.7853		AADACL1	11.7991		HLA-E	11.7687
HMMR	11.7851		NVL	11.7989		AMD1	11.7685
NUAK1	11.7833		GABRE	11.7984		CKLF	11.7681
OSTF1	11.7833		POLR2H	11.7972		ZNF593	11.7675
ATP6V0D1	11.7824		PIN1	11.7969		NSUN5	11.7665
TMEM14A	11.7821		FPR1	11.7947		EXOC7	11.765
AKAP1	11.7813		GTF2H5	11.7926		HCFC1R1	11.7644
SAR1A	11.7797		TMEM109	11.7918		SOX1	11.7642
MTHFS	11.7793		NCL	11.7912		LASS2	11.7635
NMB	11.7791		RFXANK	11.7908		HEBP2	11.7627
MRPL37	11.779		PALLD	11.7894		MAGEF1	11.7602
ACP1	11.7789		MFAP1	11.789		LEPROTL1	11.7599
AKR1C1	11.7773		COBRA1	11.7888		KPNA4	11.7591
STOML1	11.7768		RBM14	11.7882		VPS37C	11.7559
EXTL3	11.7767		FADS1	11.7866		DCTN3	11.7559
CBR1	11.7742		CYC1	11.7849		TCEAL3	11.7551
DUSP14	11.7741		MRPL30	11.7846		HNRPH3	11.7533
DAZAP1	11.7728		PSMC5	11.7823		MCM3AP	11.7528
FAM49B	11.772		DLG7	11.7805		JOSD1	11.7524
WDR13	11.7716		PGRMC2	11.7805		DNAJB12	11.7523
NIF3L1	11.7715		F8A1	11.778		RPA2	11.7505
GUSB	11.77		TMEM49	11.7769		DDR1	11.7502
ZNF622	11.77		ALG8	11.7758		LEO1	11.7499
DEGS1	11.768		MAP2K2	11.7741		NR1H3	11.7465
MRPS15	11.7679		SF3A3	11.7705		PSMD13	11.7462
ACAT2	11.767		ANGPTL4	11.769		MAP3K5	11.746
PCMT1	11.7657		DPF2	11.7687		CCNH	11.7445
NAGK	11.7649		NAT9	11.7687		LRP3	11.7407
MRPS33	11.7639		SDCCAG3	11.7682		CSRP2BP	11.7403
ITGB1BP1	11.7606		GOT2	11.7669		AVPI1	11.7389
HMGCS1	11.7606		ILK	11.7635		IFNGR1	11.738
HRB	11.7603		C9orf46	11.7633		CD320	11.7371
COBRA1	11.7595		GRHPR	11.7627		ANKRD17	11.7359
MRPL23	11.7592		RHOT2	11.7625		HIST1H2AM	11.7341
APOA1BP	11.757		LEMD2	11.7619		AUP1	11.7331
BTBD1	11.756		TNFRSF6B	11.7616		M6PRBP1	11.733
MTPN	11.756		NONO	11.7616		CBR1	11.7329
MCM5	11.7557		SLC27A1	11.7614		ZFYVE19	11.7327
RASSF1	11.7545		PHF13	11.7596		INOC1	11.7313
RHOT2	11.7532		COMMD8	11.7588		NIF3L1	11.7312
DPP3	11.7499		MORC2	11.7579		NR3C1	11.7304
TMEM51	11.7478		COX11	11.7573		C7orf30	11.7288
NDUFA2	11.7473		RPA2	11.7566		CCNDBP1	11.7281
UNC45A	11.7469		ARFIP1	11.7564		C9orf140	11.7275
DYNLT3	11.7441		UBE2D3	11.7559		COBRA1	11.7269
CHAF1A	11.7415		NME7	11.7542		ADAM19	11.7261
HOXA9	11.7414		ESRRA	11.7541		ERGIC2	11.7252
LPHN1	11.7407		MAPBPIP	11.7527		ADK	11.725
HOOK2	11.7393		EIF4A1	11.751		VAT1	11.7242
MLLT11	11.739		C1orf2	11.7499		BXDC1	11.7232
C17orf61	11.7385		PLAUR	11.7472		ETF1	11.7221
DFNA5	11.7379		CPA4	11.7442		CCDC45	11.7216
GTPBP1	11.7373		RNF4	11.7422		KHDRBS1	11.7216
LEO1	11.7312		COMTD1	11.742		C20orf116	11.7203
COMT	11.7306		POLR2B	11.7404		SYF2	11.7194
C15orf15	11.7303		GPKOW	11.7394		SNX3	11.7183
METAP1	11.7297		MLF1IP	11.7392		SSU72	11.7179
TROAP	11.7295		ECGF1	11.7379		HIST1H3A	11.7161
CCNG2	11.7291		ATP2C1	11.7366		MAGOH	11.7153
RDH11	11.7277		AKAP1	11.7356		RPL7L1	11.7152
POLE3	11.7273		ASPM	11.7352		RABEPK	11.7152
FBXL15	11.7265		C20orf3	11.7346		MED19	11.7149
HPRT1	11.7235		FH	11.7337		FOXM1	11.7132
NCKAP1	11.7232		MRPL38	11.7332		MAPBPIP	11.7123
C2orf28	11.7232		PLOD2	11.7305		E2F1	11.7117
MAP3K7IP2	11.7225		RRS1	11.7302		GPS1	11.7081
CASP7	11.7224		EIF2S1	11.7291		RPAP1	11.7065
RNF26	11.7209		SLC37A2	11.7281		MTX1	11.7051
IFI30	11.7189		ANAPC1	11.7271		CECR5	11.7048
GALNT11	11.7179		XPO1	11.7268		TCEAL6	11.7034
SEC61A1	11.7176		M6PRBP1	11.7252		HSD11B1	11.703
TNFAIP2	11.7124		AFAR3	11.7208		MRPS31	11.6998
KLK3	11.7113		TIMP1	11.7196		NUP85	11.6995
TOP1MT	11.7104		RG9MTD1	11.7193		ITPKA	11.6989
ZNF133	11.709		MELK	11.7169		PTMA	11.6966
ANKRD15	11.7088		PLRG1	11.7162		FAM64A	11.6964
EXOSC1	11.7079		SMNDC1	11.7146		MGLL	11.6957
RRS1	11.7063		SQLE	11.7145		ANP32B	11.6952
BCL2L2	11.706		B3GNT5	11.7134		RY1	11.6939
CYB5B	11.7019		PROCR	11.7122		MPHOSPH6	11.6928
PSAP	11.7004		PPP1CC	11.7098		JTV1	11.6925
HDHD2	11.699		CHD4	11.7088		GLTSCR1	11.6905
C1orf164	11.6985		HDHD2	11.7067		WDR54	11.6876
FXR1	11.6976		STX1A	11.7053		CEBPZ	11.6875
SSB	11.6975		RAB18	11.7051		UBP1	11.6873
SEPHS1	11.6973		MTR	11.7026		PPP4C	11.687
DDX42	11.6968		NPEPL1	11.7025		PPP1R9B	11.6865
DUS1L	11.6954		SRP72	11.7023		MRPL43	11.6862
SERPINE2	11.692		NCKAP1	11.7022		ALDH7A1	11.685
PRSS3	11.6919		MRPS28	11.7016		INPPL1	11.6822
RBM14	11.6899		IER3IP1	11.7004		TSSC1	11.6822
MGST2	11.6898		MTIF3	11.6982		VTI1B	11.6791
EXOC7	11.6893		GPBP1	11.6976		CHAF1B	11.6787
GNL2	11.6877		CECR5	11.697		TRADD	11.6742
PRSS23	11.6857		MRPS31	11.6956		POLR2I	11.671
AP3B1	11.685		CPSF4	11.6949		RPIA	11.6705
WDR34	11.6821		MTPN	11.6927		UCHL5	11.6677
DHRS7	11.6818		SSR3	11.6917		PTPN12	11.6666
ARHGEF4	11.6807		YEATS2	11.691		ASPHD1	11.6641
ARF1	11.6772		NENF	11.6903		BHLHB4	11.6624
FAM102A	11.677		PTMS	11.6879		NEUROG3	11.6624
HTATSF1	11.6754		NIF3L1	11.687		LRP8	11.6617
HCFC1R1	11.6686		SLC43A3	11.683		FOXP1	11.6611
PBEF1	11.6676		C1orf31	11.6796		PSMC6	11.6608
SMAD3	11.6666		C21orf59	11.6791		SELT	11.6594
NUP107	11.6665		STOML1	11.6786		SFRS5	11.6573
EWSR1	11.6664		EIF2S2	11.6785		BRMS1	11.657
C1orf166	11.6658		FOXM1	11.6774		CCNE1	11.6562
KCNK1	11.6657		NUDT21	11.6773		STOML2	11.6555
RPL26L1	11.6648		GTF3C5	11.6771		MRPS12	11.6542
KDELR3	11.663		VPS29	11.6766		DHX30	11.6537
NENF	11.6627		GBF1	11.6755		SMTN	11.6536
RECQL	11.6618		SRRM1	11.6747		VARS	11.652
CD59	11.6606		NUP85	11.6742		PDCD7	11.6515
NAT9	11.6571		FANCE	11.672		NT5DC2	11.6503
MON1A	11.6565		DNAJC1	11.671		MBTPS1	11.6491
RAB5C	11.6561		ID3	11.6704		ARFGAP3	11.6489
ULK3	11.6556		POLR2I	11.6679		SDCCAG10	11.6472
ZC3H11A	11.6521		KHDRBS1	11.6666		CYB561D2	11.6445
MTX2	11.6509		FBXW5	11.6659		OXSR1	11.6442
CAND1	11.6508		XKR8	11.6649		YY1AP1	11.6427
TERF2IP	11.6498		LCE1C	11.6629		ABR	11.642
PYCARD	11.6496		INPPL1	11.6627		TXN2	11.6408
ARFIP1	11.6484		RPUSD2	11.6581		ARFIP1	11.6387
GNB1	11.6467		LEPROTL1	11.6562		GNB1L	11.6377
MGAT2	11.646		GNPTG	11.6561		HIST1H3B	11.6368
SNRPA1	11.6459		CCNE1	11.6558		WTAP	11.6367
AQP3	11.6451		EEF1E1	11.6557		C1orf121	11.6355
PEPD	11.644		MTCH1	11.6555		C9orf142	11.6345
TRAPPC3	11.644		ATP5D	11.6546		C14orf156	11.6324
MAPK11	11.6432		RUTBC3	11.6544		PPP2CA	11.6319
BCLAF1	11.6412		ATP6V1D	11.6535		RAB5C	11.6269
PMPCA	11.6409		TRIM28	11.6529		APOA1BP	11.6263
NDUFB1	11.6399		CSTF1	11.652		STX1A	11.6245
DCP1A	11.6378		DYM	11.6514		MRPL53	11.6243
COASY	11.6376		FAM107B	11.6505		SOX4	11.6242
RGS20	11.6376		DYNLRB1	11.6499		ESD	11.6235
MRPS17	11.6372		ACP1	11.6498		DDB1	11.6226
FEZ2	11.6371		TBC1D14	11.6473		CPSF4	11.6203
C14orf156	11.6371		CCDC12	11.6464		DYNC1I2	11.6201
BNIP2	11.635		LCE1A	11.6449		VPS4B	11.6199
BRMS1	11.6342		ZNF410	11.6444		EXT2	11.6198
RACGAP1	11.6337		ULK3	11.6443		TMEFF2	11.617
GTF2A2	11.6328		ITGB1BP1	11.6442		NOC3L	11.6157
GPKOW	11.6321		CKAP2	11.6435		ZC3H7A	11.6151
ARCN1	11.6297		ABCF1	11.6417		JUN	11.6143
TMEM103	11.6293		ATP6V1H	11.6385		PSRC1	11.614
NDUFS2	11.6284		GTF2A2	11.6361		PPP1R10	11.6139
MSRB2	11.6278		SNAPC2	11.6334		FTHL17	11.6138
C14orf100	11.6277		FBXL15	11.6332		CDC26	11.6127
AIG1	11.6273		BSDC1	11.6326		BCAS2	11.6119
C20orf20	11.6268		FAM49B	11.6304		NUBP2	11.6113
PIN1	11.6264		CIT	11.6302		GNB2	11.6092
VPS25	11.6262		ARCN1	11.6296		DDX28	11.6089
DCPS	11.6248		MAGED2	11.6279		EIF2B1	11.6087
GDI2	11.6242		DSP	11.6278		TOP2A	11.6073
SLC9A3R1	11.6233		NDUFS2	11.6269		NENF	11.604
RAB3D	11.6233		POLR2E	11.626		PTPN1	11.598
DIABLO	11.6214		TMED5	11.626		MAP1LC3B	11.5975
MARK2	11.6206		OIP5	11.6249		PAF1	11.5966
YWHAE	11.62		HM13	11.6239		FKBP5	11.5965
PLK2	11.6199		SACS	11.6229		HRASLS5	11.5955
SELT	11.6198		SPHK2	11.6209		FN3KRP	11.595
BTBD14B	11.6188		NDUFS7	11.619		SH3GLB1	11.5932
NUTF2	11.6186		TMEM51	11.6179		TMEM11	11.587
CBWD5	11.6168		TRAPPC3	11.6177		IFITM1	11.5867
PRPF8	11.6159		PXMP2	11.6163		WBP5	11.5858
EHD4	11.6152		HADHA	11.6153		DNAJC15	11.5846
VPS26A	11.6143		C20orf111	11.6146		FEN1	11.5841
MAD2L1BP	11.6143		PIGK	11.6145		ADAR	11.5838
PDHB	11.614		DCBLD2	11.6103		C12orf44	11.5838
CAMLG	11.6121		NRIP1	11.6092		GOLGA4	11.5831
SNX6	11.61		COL13A1	11.609		PPP3CA	11.583
JTV1	11.6098		FAF1	11.6086		GPRC5C	11.583
FNTA	11.6081		ATP5J2	11.6078		RCL1	11.5819
TOP1	11.608		VPS37C	11.6077		DCPS	11.5811
ALG8	11.608		APOA1BP	11.6071		MAP3K3	11.5784
POLD1	11.6071		TRIM8	11.6067		COMTD1	11.5774
RABL5	11.6057		UAP1	11.6061		HCLS1	11.577
SART1	11.6017		OTUD5	11.6058		SEH1L	11.5766
SSSCA1	11.6013		PUSL1	11.6057		UAP1	11.5763
PTPN1	11.6006		MCCC1	11.6056		BAT2D1	11.5739
RXRA	11.6003		PREP	11.6043		SLC27A1	11.5702
COMMD8	11.5999		NFKB1	11.6034		SMYD2	11.5697
GOT1	11.5996		MAGEF1	11.6029		SUB1	11.5697
SCAP	11.5993		SUPT7L	11.6018		STARD3NL	11.5695
TXNDC4	11.598		PHF17	11.5998		PPP1CC	11.5692
POLR2K	11.5974		CCDC28A	11.5984		AVEN	11.5691
DDX10	11.5972		ECOP	11.5977		CITED4	11.5687
AMD1	11.596		PLA2G4B	11.5977		SDCBP	11.5686
LASS2	11.5935		IARS2	11.5971		ARHGAP18	11.5673
FUCA1	11.5934		TM9SF4	11.5961		KIFC1	11.5671
FAM62B	11.5933		TTRAP	11.5952		MRPL42	11.5671
CPSF4	11.5909		NAGPA	11.5949		GOT2	11.567
GTF3C5	11.5885		PDIA5	11.5945		CBWD5	11.5665
PPARBP	11.5879		BSG	11.5941		PTMS	11.565
GLUL	11.5873		FN3KRP	11.5932		PDHB	11.5637
CYP1B1	11.5872		C14orf100	11.5914		COMMD3	11.5634
TRIM56	11.5869		ARMCX2	11.5908		LCE1A	11.5629
KPNA4	11.5867		EXOSC3	11.5895		MAP2K2	11.5626
FBXW5	11.5862		SMOX	11.586		POLR2B	11.562
WDSOF1	11.5852		MTX2	11.5829		DRG1	11.5596
RG9MTD1	11.5839		NUP93	11.5818		ERGIC1	11.5596
STARD3NL	11.5836		SELT	11.5765		DLG7	11.5588
RNF10	11.5826		NUTF2	11.5742		UBE4A	11.5576
ZBTB4	11.5814		TGM2	11.5738		SQLE	11.5576
PLK3	11.5806		LYNX1	11.5724		THEM2	11.557
DLG7	11.5804		C1orf43	11.5723		NSMCE1	11.5558
ABCF1	11.5789		UMPS	11.5723		POP4	11.5558
UHRF1	11.5785		CCDC5	11.5718		CAD	11.5556
NDUFB11	11.578		NUP37	11.5706		SPOCD1	11.5548
UAP1	11.5766		TAF12	11.5701		RIC8A	11.5543
AGPAT1	11.575		DYNC1LI2	11.5701		C12orf10	11.552
USP7	11.5729		FAM62B	11.5696		EFNB1	11.5497
LSM14A	11.572		DPYSL2	11.5682		MCCC1	11.5477
STEAP1	11.5714		ZC3H11A	11.5676		FAM38A	11.547
RPS6KA1	11.5707		RPA1	11.5666		YIPF5	11.5462
SMYD2	11.5697		SDF2	11.5662		TMEM33	11.5423
INOC1	11.5664		CCM2	11.5657		EYA2	11.5391
SLC44A2	11.563		CCNH	11.5657		MGAT2	11.5388
TRIB1	11.5627		PSMD10	11.5641		LCMT1	11.5356
PON2	11.5602		MRPS33	11.5595		ARL6IP5	11.5353
SMTN	11.5598		ZNF133	11.559		ILK	11.5322
CARHSP1	11.5591		RRM2	11.5577		ATP6V1H	11.5312
TMEM16A	11.5584		EGR1	11.5571		C1orf31	11.5309
SCC-112	11.5583		MAP4	11.557		TFG	11.5309
FAM21C	11.5558		C1orf9	11.5562		DCP1B	11.5308
GPR110	11.5544		BCAP31	11.5542		UFC1	11.5291
SRXN1	11.5539		CLDND1	11.554		LYCAT	11.5278
FLNA	11.553		RAB11FIP5	11.5524		IFT172	11.5278
NRD1	11.5518		XRCC5	11.5519		ZNF444	11.527
VDR	11.5516		CTSL2	11.551		COPS2	11.5269
KIF23	11.5515		LAMC1	11.5494		AFAR3	11.5246
KCTD3	11.5504		TMEM93	11.5467		ALG1	11.523
MRPS28	11.5498		E2F3	11.5462		ZNF587	11.5228
EFS	11.5486		SEC14L1	11.5462		PHLDA1	11.5226
BAHD1	11.5483		DAG1	11.5452		CSTF1	11.5221
ATAD3A	11.5473		DNAJB1	11.5447		XKR8	11.5216
CARD6	11.547		FJX1	11.5431		WDR13	11.5204
C1orf31	11.5467		WDR61	11.5425		C1orf19	11.5201
KATNA1	11.5463		SMAD3	11.5415		CUL4A	11.5171
PGD	11.5458		LARP5	11.5412		SMAD3	11.5168
MRPS22	11.5453		ADAM19	11.5412		TBRG4	11.5166
PCBD1	11.5442		SORBS3	11.5408		VASP	11.5159
DSG3	11.5437		VPS4B	11.5401		MTHFD1	11.5158
PLEKHH3	11.5434		PPP4C	11.5399		BANF1	11.515
ENC1	11.5431		SLC25A4	11.5388		LEMD2	11.5149
MED19	11.5409		HSPA14	11.5368		TAOK3	11.514
PAF1	11.5398		PREB	11.5355		PLP2	11.5129
HNRPH3	11.5388		FOXP1	11.5352		DIABLO	11.5125
PPP1CC	11.5368		UBP1	11.5351		CHD4	11.5111
EXOSC3	11.5359		ABHD9	11.5333		HCCS	11.5107
ERGIC3	11.5351		TFPI	11.5317		NDUFB1	11.5106
ATP6AP2	11.5335		LZTS2	11.528		CIRH1A	11.5101
C6orf173	11.5318		EXT1	11.5275		TRIM24	11.51
FSTL1	11.5316		RAB5C	11.5263		POLR2E	11.5097
POLR2B	11.531		USP7	11.5254		DUSP6	11.5093
HADHA	11.5293		IDH1	11.5251		KDELR2	11.5089
SNAPC2	11.5288		CDCA7L	11.5243		C18orf22	11.5086
MESDC1	11.5285		MED19	11.5236		POLR2L	11.5077
UNC84A	11.5278		GNB1L	11.5225		PHF6	11.5069
KEAP1	11.5269		C6orf173	11.5223		MAPKAPK3	11.5068
GALNT2	11.5257		DNAJB12	11.5209		ZC3H11A	11.5065
DLG5	11.5247		RAI14	11.5206		TRAIP	11.5045
ADM	11.5246		MBTPS1	11.5183		TFPI2	11.5025
PBK	11.5231		RPL7L1	11.5178		MAP2K1	11.5008
CSNK1A1	11.5229		OSBPL5	11.5145		VPS29	11.4989
CORO2A	11.5226		NUP54	11.514		ZNRD1	11.4985
SDCCAG3	11.5225		AARS	11.5138		RTN4IP1	11.4982
PRCP	11.5219		GALNT14	11.5124		CORO1C	11.4976
PGLS	11.5214		SC65	11.5113		GDI2	11.4976
ARF6	11.5209		ATF6	11.5113		DNAJB1	11.4971
PSMC5	11.5203		EML4	11.5105		GARS	11.4965
IGBP1	11.5196		PLS3	11.5089		EXOSC7	11.4965
HNRPAB	11.5193		AOX1	11.5079		GOT1	11.4957
RBBP8	11.5186		MCM3AP	11.5073		SLC16A5	11.4952
TMBIM4	11.518		AMD1	11.5067		GNG10	11.4943
SLC35B1	11.5169		BHLHB4	11.5053		C10orf61	11.4936
PPP2R1A	11.5148		DFNA5	11.504		AAMP	11.493
XPO1	11.5145		SOD2	11.5036		CDK5RAP3	11.4927
BANF1	11.5136		NEUROG3	11.501		E2F3	11.4922
ASL	11.5136		AUP1	11.5007		PNMA1	11.4921
BNC1	11.5133		SEC23IP	11.4971		ESRRA	11.4908
FAM82C	11.5128		NDUFB11	11.4952		MTPN	11.4908
NPAL3	11.5122		POLR1D	11.4937		SBDS	11.4906
TM9SF4	11.5106		ARHGDIB	11.4936		NFIL3	11.4894
SLC37A2	11.509		RECQL4	11.4928		MRPS27	11.4893
PPIL3	11.5086		CCDC45	11.4926		ARMCX2	11.4891
TMEM32	11.5079		RGS2	11.492		TMEM58	11.4872
PDZD11	11.5062		LTBP1	11.4914		ARMCX6	11.4857
PRPSAP1	11.5054		JUNB	11.4909		TOP1	11.4852
CORO1C	11.5053		MRPS36	11.4904		USP4	11.485
AP1S1	11.5051		UNC5B	11.4876		KCNN4	11.4839
HIVEP2	11.5035		LRP3	11.4874		TAF10	11.4839
IVNS1ABP	11.5031		CYBASC3	11.4872		FAM49B	11.4829
AKAP8	11.5029		JTV1	11.4866		OAZ2	11.4828
RNF113A	11.5029		ERGIC2	11.4864		CSNK1A1	11.4827
WTAP	11.4998		FAM38A	11.4855		DPP7	11.4819
GYS1	11.4991		IMP3	11.484		SNW1	11.4798
CAPZB	11.4986		NT5C	11.4838		CASP7	11.478
C1orf172	11.4985		TEX10	11.4836		WDR77	11.476
RGL2	11.4982		SULF2	11.4836		GTF2H1	11.4742
TRPT1	11.4978		PFDN4	11.4828		TDG	11.4667
PUM1	11.497		FBXL16	11.4827		FANCA	11.4638
KCTD5	11.497		VPS26A	11.482		STK25	11.4636
NDUFA3	11.496		FOXJ3	11.4812		MRPS16	11.4628
NDUFA9	11.4938		TIMM50	11.4806		PODXL	11.4616
MELK	11.4936		EXOC7	11.4798		RAF1	11.4615
GABARAP	11.4934		DDR1	11.4782		SNRPA1	11.4566
ZFYVE19	11.4931		SFRP1	11.4774		EXOSC4	11.4559
NUP93	11.4926		SLC26A11	11.477		HSBP1	11.4556
FVT1	11.4921		MMD	11.4761		CTSB	11.4545
DECR2	11.4912		TPRKB	11.4749		CSTF2	11.4521
PPP1R10	11.4889		DGKD	11.4748		ZGPAT	11.4518
LRRFIP1	11.4872		ADSL	11.4725		UGP2	11.451
MKI67IP	11.4868		PPP2R5E	11.4721		GBF1	11.4493
ERCC5	11.4858		MAP1LC3B	11.4711		MELK	11.4477
C9orf32	11.4856		ARHGAP22	11.4698		SNAPC2	11.4476
C3orf37	11.4837		MRPL17	11.4681		NDUFA10	11.4471
SYBL1	11.4836		FEZ1	11.4675		BCS1L	11.446
MAP1LC3B	11.4833		HIST1H4L	11.4668		ZBTB17	11.4459
PSIP1	11.48		C20orf20	11.4665		CYB5R1	11.4433
NCK1	11.4782		C6orf130	11.4654		FDX1	11.4423
CDH13	11.4778		ILVBL	11.4637		TOP1MT	11.4406
EXOSC9	11.4763		HRB	11.4597		ADA	11.44
SRM	11.4748		MKI67IP	11.4588		ZNF217	11.4399
MRPL42	11.4743		SRXN1	11.4577		CXorf39	11.4399
ABHD9	11.4741		PFAAP5	11.4572		C12orf4	11.4394
MCM2	11.4723		CMTM4	11.457		ZNF511	11.4388
MRPL46	11.4722		ATP5C1	11.457		FBXL15	11.437
DERL2	11.4719		TMEM14A	11.4559		TEX10	11.4364
GARS	11.4708		GNL2	11.454		MSH2	11.4358
PHLDA1	11.4706		MPG	11.4539		CHCHD4	11.4357
BLOC1S2	11.4702		GALNT2	11.4534		E2F2	11.4328
FAM38A	11.4694		PHLDA3	11.45		SUPT7L	11.4314
EPHA2	11.4687		PSMD13	11.4493		HOXC9	11.4291
RPL7L1	11.4684		PDRG1	11.4491		NAGPA	11.4288
CXorf39	11.4683		NR3C1	11.4474		TBC1D14	11.4273
KHDRBS1	11.4681		FANCD2	11.4466		C16orf33	11.4269
ZNF444	11.4674		S100A11	11.4462		CDC5L	11.4262
HARS	11.4674		TMEM99	11.4461		HOXA9	11.4252
RNUXA	11.4673		EXOSC1	11.4447		PLOD1	11.4249
CNN2	11.4672		SF3A2	11.4445		AZIN1	11.4234
TUBB4	11.4671		C20orf44	11.4443		TIMM9	11.4233
EYA2	11.4662		CYBRD1	11.444		GTF2F1	11.4232
HIST1H1C	11.4626		DCTN3	11.4434		MAD2L1BP	11.422
C21orf33	11.4613		GEMIN6	11.4421		NUTF2	11.4218
ILVBL	11.4597		ZNF592	11.4421		RAB11FIP5	11.4201
SDF2	11.4591		NDUFA3	11.4416		FBXO21	11.4199
MRPL43	11.4562		GPSN2	11.4416		KCTD9	11.4198
MBNL2	11.4557		PIR	11.4412		MAP4	11.4197
ZNF593	11.4552		PIK4CA	11.4397		IMP4	11.4188
AHNAK	11.4539		UCK2	11.4355		NOL11	11.4185
UCK2	11.4537		ZBED3	11.4347		GNG5	11.4178
HS3ST1	11.4535		PUM1	11.4325		BNIP2	11.4171
PIK3C3	11.453		CBWD5	11.4267		LSM10	11.4147
SORD	11.4529		YWHAH	11.4266		POLDIP3	11.4131
GFOD1	11.4525		LMNB1	11.4254		ERGIC3	11.4123
CYFIP1	11.4522		TDP1	11.425		EMP2	11.4121
MAGED2	11.4489		C14orf156	11.4249		ABCF1	11.4117
ANP32B	11.4456		AP1M1	11.4225		C9orf125	11.4105
MPHOSPH10	11.4442		TXNRD1	11.4224		FBXL16	11.4098
DUSP4	11.4434		PARP2	11.4221		ADSL	11.4094
ZNF385	11.4432		TUFT1	11.4211		XRCC5	11.4058
MRPL17	11.4427		RAF1	11.4208		METAP1	11.4048
MAPRE1	11.4427		NDUFA10	11.4201		OGFRL1	11.4044
CDC25B	11.4403		EI24	11.4196		MRPL40	11.4038
AAMP	11.4394		NDUFA9	11.4195		PRSS3	11.4034
SYAP1	11.4388		MRPL42	11.4193		C11orf17	11.4032
OAZ2	11.4366		SLC35B1	11.4183		AREG	11.4028
PHKB	11.436		PFDN5	11.4182		COX7B2	11.4016
RAB10	11.4348		NEDD4L	11.418		PMM2	11.3963
TM9SF1	11.4345		MAPRE1	11.4162		C20orf30	11.3961
MAP4	11.4339		GOLGA5	11.416		MRPL39	11.3954
TAF9	11.4334		YIPF3	11.4159		MAGED2	11.3942
CTSL2	11.4318		PLSCR1	11.4148		MRPL12	11.3939
NUP54	11.4314		KIFC1	11.414		NDUFS2	11.3908
HCLS1	11.4313		CDC16	11.4124		PIK4CA	11.3881
XPOT	11.4301		ZNF444	11.4121		PLK3	11.3879
MAP2K1IP1	11.43		HIBADH	11.4106		BAZ1B	11.3877
RAB35	11.4274		ISG20	11.4088		ATP1A3	11.3855
ECHDC1	11.4271		PMM1	11.408		ETHE1	11.3842
MIA	11.4247		COPS2	11.4078		YEATS2	11.3818
VASP	11.4228		GDI2	11.4074		MRPS14	11.3815
RPUSD2	11.4225		PARP4	11.4072		RAE1	11.3813
PRPF18	11.4216		FEN1	11.4072		SP3	11.3812
CES2	11.4207		CXorf40B	11.4058		SFI1	11.3812
COL18A1	11.4204		RHBDL1	11.4056		NUP93	11.3812
GTF2F1	11.4204		RFT1	11.4052		PRPF4B	11.379
BRD8	11.4194		IGBP1	11.4026		HADHA	11.3782
TSPAN13	11.4177		VDR	11.4023		ELL	11.3777
CLCA2	11.4148		NUP50	11.4018		LZIC	11.3772
GNG10	11.4148		NPAL3	11.4011		PRPF8	11.376
LZTS2	11.4138		DPP3	11.4009		C1orf9	11.3757
VWA1	11.4138		OAZ2	11.4002		CDC6	11.3754
YEATS2	11.4093		PHKB	11.3988		CDK9	11.3752
MRPS31	11.408		AP2B1	11.3983		LGALS3	11.3749
PFKM	11.4072		SART1	11.3983		FOXJ3	11.374
RIC8A	11.4069		LRFN4	11.398		LRFN4	11.3734
NDUFS7	11.4069		CHCHD7	11.398		TSSC4	11.3716
PPP3CA	11.4069		BCAS2	11.3976		C1orf164	11.3701
IDI1	11.4061		PSMC4	11.3957		MMD	11.3694
SERINC1	11.4051		EIF1B	11.3955		BTG1	11.3687
[truncated: 12,214 more rows]
