# Supplementary material for: Global profiling of histone and DNA methylation reveals epigenetic-based regulation of gene expression during epithelial to mesenchymal transition in prostate cells
Source: BMC Genomics. 2010 Nov 25;11:669. doi: 10.1186/1471-2164-11-669 (PMC3012672; doi:10.1186/1471-2164-11-669)
Supplement: Additional file 3 — Epigenetic modifications of EP156T, EPT1 and EPT2 cells. The intensities of epigenetic modification (H3K4me3, H3K27me3 and DNAMe) are shown as the log2 ratio between IP samples and reference samples. [file 1471-2164-11-669-S3.XLS]

## Sheet: H3K4me3
EP156T			EPT1			EPT2
Gene Symbol	Log 2 ratio		Gene Symbol	Log 2 ratio		Gene Symbol	Log 2 ratio
RUNX1	78.1165		NR2F2	107.143		NEDD4	112.584
NR2F2	75.505		HOXA10	95.5587		SOX5	107.764
TFAP2A	68.0365		TFAP2A	92.0835		RUNX1	103.719
PTHLH	66.7956		BCL6	88.4294		NR2F2	103.504
NEDD4	66.4271		MLL5	86.7591		MITF	99.9969
BRD2	60.579		BRD2	85.302		BDNF	98.8655
ARID2	60.4368		RUNX1	85.1738		TMEM100	98.0536
BCL6	58.2597		ZNF608	83.9239		TNPO1	94.2974
FOXA1	57.2967		DUSP10	81.7805		ARID2	93.8628
IRX5	57.2398		FOXA1	81.732		DUSP10	93.5314
MLL5	57.0736		TMEM49	78.0427		TMEM49	92.8121
PLS3	56.6305		IRX5	77.6641		FOXA1	92.4947
ANXA2	56.5719		ANXA2	75.8575		BCL6	92.0924
TSC22D1	56.516		NEDD4	74.8071		ANXA2	91.7586
DUSP6	55.7472		DIDO1	73.7813		TSC22D3	91.12
TMEM49	55.432		TNPO1	73.1156		MLL5	90.2113
ZNF608	55.3927		CDKN1B	72.2367		PCDH9	89.7032
SP8	54.0238		LMO4	70.728		ZNF608	88.0826
LMO4	53.5642		TPM1	70.4966		IRX5	88.0314
HOXA10	53.1124		HOXA11	70.3429		RTN4	84.8103
AMIGO2	52.5117		ARID2	68.3486		SIAH1	83.4619
CDK6	52.2803		RUNX2	68.2896		LMO4	82.5641
INHBA	52.0979		TSC22D1	68.1869		TPM1	82.5185
CHD2	52.0718		ETV1	67.8673		SP8	82.282
MXI1	50.6286		ZFP36L1	67.3719		RARB	81.701
TNPO1	49.4182		MXI1	66.8898		TSC22D1	81.4898
FGD6	49.1071		HOXA13	66.8325		ASPH	80.6728
TPM1	49.0903		PCDH7	66.6342		CALD1	79.6909
CCND2	48.3041		ARHGEF2	66.0286		PPARG	79.3531
SIAH1	48.1103		C6orf62	66.028		CHD2	79.3364
SNAI2	48.0061		CDK6	65.9704		F3	79.0796
MAP3K9	47.718		DUSP4	65.5817		NR2F1	78.6237
RASAL2	47.6981		FOSL2	64.9256		STAG2	78.5979
KLF5	47.5477		SPRY1	64.7424		ZFX	77.7128
FLRT2	47.2529		BDNF	64.4889		FGF14	75.8023
CDKN1B	47.1837		HOXA9	64.3187		C6orf62	75.6931
GNAS	47.1157		MARCKS	64.2834		MBNL1	75.2117
DIDO1	47.0582		SPRY2	64.0756		DDX3X	74.6849
KCNJ15	46.9777		DKK1	63.3404		MXI1	74.5027
DNAJC3	46.7777		ARHGAP5	62.5432		LRRTM4	74.1397
PCDH7	46.6684		MYC	61.4565		CLTC	73.8473
ARHGEF12	46.4397		MEIS1	61.3119		DUSP4	72.7395
PELO	46.3692		CPEB4	61.2061		TXNIP	72.7319
BCL2L2	46.1255		DUSP6	60.9856		CDKN1B	72.2456
ARHGEF2	45.8401		MME	60.9594		DUSP6	72.2217
BDNF	45.7787		AMIGO2	60.9102		ARHGEF12	72.1318
PIGN	45.6559		TTC9C	60.8441		PLS3	71.8789
ANP32A	45.6307		DHRS3	60.8119		KCNJ15	71.8744
NRP1	45.6059		TOB2	60.6239		STARD13	71.7737
FAT	45.5531		UBE2D3	60.3217		HMG20A	71.7669
ARHGAP5	45.4034		PAWR	60.0046		CDK6	71.4835
HOXA13	45.309		COPS5	59.8564		PELO	71.4275
ELAVL2	45.197		SP8	59.8282		HOXA10	71.3904
FOSL2	45.1828		SNAI2	59.7561		ITGB1	71.2538
DUSP4	44.451		NR2F1	59.1331		CREB5	71.1929
C6orf62	44.1453		TBX3	59.1094		OGT	70.9439
SPRY2	43.9596		PCF11	58.9855		NFIA	70.5739
RNF43	43.9564		EXT1	58.9061		BIRC2	70.5628
HMGA2	43.8405		MBNL1	58.6871		DTNA	70.4907
CPEB4	43.2942		SEPT2	58.5823		NRG1	70.3722
ETS1	43.2342		KCNJ15	58.4911		TCF12	70.12
MARCKS	42.9948		SLC38A2	58.2585		CSMD3	70.097
HOXA11	42.6637		FAT	58.1159		TFAP2A	69.8324
ADK	42.3265		IRS1	57.5065		BAI3	69.572
PAWR	42.2433		PELO	57.4872		BRD2	68.5615
HNRPD	42.2181		IER2	57.2408		ARSJ	68.1867
TOB1	42.1631		MITF	56.4129		UTX	68.1256
CCND1	42.0785		HOXB6	56.0777		GNAS	67.9601
TTC9C	42.0044		RAB30	55.7341		HNRPD	67.8664
PRPF4B	41.9025		THBS1	55.6806		SPRY2	67.8395
PHLDA1	41.8261		TRIB2	55.535		EREG	67.8039
SOX4	41.7091		EREG	55.3659		CREM	67.287
STAG2	41.7028		SOX4	55.1717		PRKG1	67.2255
ATP2A2	41.585		DDIT4	55.1715		USP38	66.7854
MEIS1	41.4316		TXNIP	54.9844		KLF9	66.6856
OSBPL1A	41.3778		CLTC	54.9428		CDC42BPA	66.3586
OGT	41.3736		ELAVL2	54.6584		NFIL3	66.0305
EHF	41.3212		ARL6IP6	54.4729		RBMS1	65.5133
SPRY1	41.2929		ARHGEF12	54.3828		MRCL3	65.4337
F3	41.2452		DDX3X	54.1376		PCDH7	65.3572
DDX3X	41.0257		RBMS1	54.0821		ARHGAP5	65.2893
SPTBN1	40.8958		JARID2	53.769		ETS1	65.139
NR4A3	40.8951		TLE3	53.749		MEIS1	65.0854
PTEN	40.7586		CITED2	53.7007		PTEN	65.0285
HEXIM1	40.6666		PLS3	53.658		HIF1A	64.997
ARRDC3	40.589		OGT	53.6545		FOSL2	64.8613
USP38	40.5439		KLF9	53.6476		PIGN	64.7257
MYC	40.5424		TMEM11	53.6126		RUNX2	64.6512
MAF	40.5293		USP38	53.5224		NRP1	64.57
PLEC1	40.4999		HIF1A	53.4501		STIM2	64.4713
HOXA9	40.4627		STAG2	53.4158		CPEB4	64.3931
HES7	40.4182		EFNA5	53.4129		ATP2A2	64.3359
ITGB1	40.3602		NAV2	53.3217		NFAT5	64.0143
JARID2	40.3156		TOB1	53.2308		ESRRG	63.9533
COPS5	40.2311		SERBP1	53.0514		WDR44	63.9108
LIMK2	40.1725		PTEN	52.8782		MYCBP2	63.9096
ZNF403	40.0025		DPYSL2	52.7765		ARHGAP12	63.8846
JARID1B	39.9227		HNRPD	52.6077		TIAL1	63.7543
NFIA	39.8851		MAT2B	52.5752		TBX3	63.7395
ZFP36L1	39.8539		ATP2A2	52.527		MARCKS	63.7371
MID1IP1	39.7909		PTPN14	52.4835		TOB1	63.542
EFNA5	39.727		TCF12	52.4522		PHLDA1	63.4095
SEPT2	39.7009		RGS2	52.3524		VCPIP1	63.3245
EFNB2	39.5999		HEXIM1	52.1971		HBP1	63.3204
TBX3	39.4621		GNAI3	52.1638		COPS5	63.2129
GSK3B	39.4565		PIGN	52.0572		ARRDC3	63.0616
MYCBP2	39.4429		TSC22D3	51.9441		PAWR	62.8961
DR1	39.4103		MAN1A2	51.921		BCLAF1	62.7376
CLTC	39.3866		PICALM	51.9012		UBE2D3	62.6534
VCPIP1	39.3623		RBBP6	51.7088		POU3F4	62.6172
ING1	39.3151		NRP1	51.5839		WBP4	62.5899
IER2	39.1734		ING1	51.5762		FGD6	62.2908
UBE2D3	39.103		SIAH1	51.4526		SEMA6D	62.0984
TCF12	39.0828		CYR61	51.4325		TTC9C	62.0938
TIAL1	39.0388		SMAD7	51.316		ID2	62.0392
CTNND1	38.8804		NKIRAS2	51.2493		NR4A3	61.9699
TOB2	38.8354		EDG2	51.1969		PCDH17	61.8795
KRT5	38.6545		MYCBP2	51.1493		FAM13A1	61.8453
TLE3	38.6467		CCND1	50.9371		NOVA1	61.7895
MAT2B	38.6433		ABL1	50.8968		KCNJ2	61.7495
EEF1A1	38.6374		JARID1B	50.5212		CA5B	61.723
TSPYL1	38.6317		MSI2	50.5155		ABL1	61.6436
SATB2	38.616		BIRC2	50.4559		PRRG1	61.5614
LRRC1	38.6006		MID1IP1	50.2674		SNAI2	61.5159
TSC22D3	38.4224		RASAL2	50.2663		OSBPL1A	61.4327
TSC22D2	38.4041		HIPK1	50.2204		RAP2A	61.3895
STIM2	38.3948		HMG20A	50.2036		FAT	61.3606
KLF9	38.2803		FGD6	50.1758		MAN1A2	61.3316
TRPS1	38.1948		GNAS	50.1652		CCDC6	61.139
PSMA3	38.1676		CHD2	50.1564		ELAVL2	60.5928
IL1A	38.0786		C1orf9	50.133		TSPYL1	60.5723
IGF1R	38.0166		HSPH1	50.0888		FLRT2	60.4368
ADAMTS1	37.9767		SHC1	50.0836		CTNND1	60.392
TMEM69	37.9707		DNAJC3	49.9018		BRWD3	60.2286
JAG1	37.8429		PRPF4B	49.7514		CBLN4	60.1412
MBNL1	37.8408		NBEA	49.7429		GABPB2	60.1348
EGR2	37.8234		FBXL11	49.6673		FRY	60.0779
CDC42BPA	37.8008		ANP32A	49.5124		MIER1	60.0398
SOX5	37.7055		MET	49.2533		FGFR2	60.0254
SRPK2	37.7016		ILF3	49.2498		TMEFF2	59.9997
RBBP6	37.6926		TSC22D2	49.2233		ADAMTS5	59.94
NFIB	37.5077		OSR2	49.1641		JARID2	59.8539
VSNL1	37.4645		FRMD6	49.0619		KYNU	59.8433
MRCL3	37.3472		RTN4	49.0388		TLE3	59.8133
CALD1	37.2715		PLEC1	49.0327		ROCK1	59.6995
FOS	37.2264		FUBP1	49.0138		ARHGEF2	59.5429
SLC20A1	37.1937		PURA	48.9593		RAP2C	59.453
HOXA1	37.1788		ZNF403	48.9436		DNAJC3	59.3765
GNAI3	37.139		NFIA	48.9345		TCF4	59.3619
HSPH1	37.0873		PPP1R12A	48.8417		SIX1	59.3482
LAMA3	37.0788		ARHGAP12	48.8087		CCND2	59.2878
MORC2	36.9889		RNASE4	48.7694		TGFB2	59.229
EREG	36.902		TIAL1	48.7617		GNAL	59.2192
EXT1	36.8477		BCL2L2	48.7263		MAT2B	59.1139
RBMS1	36.8379		NFAT5	48.6656		DIO2	59.0001
UTX	36.813		STIM2	48.6135		EXOSC7	58.9798
SLC38A2	36.7646		H1F0	48.6115		RASAL2	58.9757
CNOT2	36.7562		TSPAN5	48.6022		ZADH2	58.9438
RAB33B	36.6788		LRIG3	48.576		G3BP2	58.7851
PPP1R12A	36.6539		ZADH2	48.5391		ZNF403	58.7459
LRIG3	36.6345		BMP2	48.5231		LIN28B	58.7061
BCL11A	36.6334		RAB33B	48.5008		DKK1	58.7048
BHLHB3	36.5859		HSPA8	48.497		HOXC6	58.6415
BMPR2	36.5356		CD164	48.4388		PRPF4B	58.5777
PSMD7	36.5195		PKM2	48.41		MYC	58.5424
SOCS2	36.5119		ATN1	48.3366		C12orf23	58.4593
SOX9	36.4606		BMPR2	48.3286		SEPT2	58.4276
DKK1	36.428		ACTN4	48.3152		DR1	58.2847
U2AF2	36.4017		KLF5	48.2961		MID1IP1	58.2339
PKM2	36.3947		TLE4	48.2762		SEMA3C	58.1981
METAP2	36.3399		ZNF580	48.2245		PCDH10	58.1575
HOXB6	36.3045		GSK3B	48.0503		TBL1XR1	58.1478
FAM63B	36.275		RAP2A	48.0365		HSPH1	58.1303
ABL1	36.2595		U2AF2	48.0312		SEMA3A	58.1274
RCOR1	36.1801		WDR44	48.0229		PTPN13	58.0974
DSTN	36.1742		GATA3	48.0219		LRIG3	58.0962
FBXL11	36.1265		G3BP2	47.9903		MEIS2	58.0797
H1F0	36.031		SLC20A1	47.9068		ADK	58.0685
COL17A1	36.0114		HDGF	47.9038		C3orf27	58.0373
CCDC6	35.9785		RARB	47.8426		ACACA	58
C1orf116	35.9714		TGFB2	47.8093		PSMA3	57.9944
DYNLL1	35.95		PPP2CA	47.8089		SMAD7	57.9513
ROCK1	35.9458		CXXC4	47.76		PBX1	57.8829
ZFP36L2	35.9219		CRIM1	47.6886		RBBP6	57.7674
MAN1A2	35.8985		CTNND1	47.65		PKM2	57.5922
C3orf26	35.8522		CBLB	47.6225		NT5C3	57.5513
GULP1	35.8366		AAK1	47.6159		PCF11	57.5195
CACNB3	35.7931		HNRPUL1	47.4632		ALDH1L1	57.5169
ETV1	35.79		MEIS2	47.434		EFNA5	57.3314
NRG1	35.7882		BCL2L1	47.3783		STXBP5	57.3128
ZNF271	35.7717		SEMA6D	47.3572		PIK3R3	57.3018
ARL4D	35.7605		CD44	47.3339		EXOC8	57.3
KRIT1	35.7317		MLLT3	47.2087		RNASE4	57.1297
NFAT5	35.689		COL8A1	47.1168		HOXA13	57.1193
NET1	35.68		CDKN2A	47.03		ACSL1	57.1151
NFIL3	35.6717		KLF7	47.0042		SLC16A6	57.0769
TMEPAI	35.6337		SCYL1BP1	46.9933		HOXA11	57.0374
SPRED1	35.6229		ENAH	46.9797		CYR61	56.9801
CBLB	35.5486		PDE4DIP	46.9746		GNAI3	56.9114
SMAD7	35.5387		KCNJ2	46.9028		LRCH2	56.8816
GABPB2	35.5178		MLLT6	46.7854		EPB41L1	56.7696
MSI2	35.5116		FLRT2	46.6899		SOX4	56.5806
ARL6IP6	35.4551		PCTK2	46.6764		ZFP36L1	56.565
AAK1	35.4166		EWSR1	46.667		FRMD6	56.5457
HMG20A	35.3792		CDC42EP3	46.6135		SLC38A2	56.4943
BCL2L1	35.336		CALD1	46.5996		NUDT4	56.3804
RTN4	35.2441		RNF139	46.5725		ZBTB16	56.3609
C6orf166	35.2431		STARD13	46.4559		HSPA8	56.3048
GJB2	35.2277		DAAM1	46.3957		GLS	56.2879
DUSP5	35.1706		DSTN	46.3691		YY1	56.2643
ETV6	35.1306		PER1	46.3663		ETV1	56.207
ITGB8	35.1072		IGF1R	46.3144		INHBA	56.0459
SF3B1	35.0871		MRCL3	46.2969		MTMR2	56.0261
SERBP1	35.0843		GAPDH	46.2793		HMGA2	55.998
LHX9	35.0652		ANGPT1	46.2714		RAB30	55.8976
PRKD2	35.0488		BCLAF1	46.1915		USPL1	55.8317
MIER1	35.0226		WDR26	46.17		LMO3	55.7082
WNK1	34.9929		IRF2BP2	46.1659		EXT1	55.5234
WBP4	34.9326		NY-SAR-48	46.157		GSK3B	55.5167
HMGN4	34.9084		UBL3	46.1469		ZBTB41	55.5031
CAST	34.8982		BHLHB3	46.0744		RPS4X	55.4344
SPG20	34.8934		SMAD6	45.9931		MAN1A1	55.4161
ADRB2	34.8922		SPRED1	45.9848		FNDC3A	55.3764
RBM14	34.7869		CCDC6	45.9807		NSBP1	55.364
ARID4A	34.7795		USPL1	45.9623		ETV6	55.3015
TMEM11	34.7386		PIK3R3	45.8794		FBXL11	55.2705
KLF7	34.6401		SATB2	45.8522		MEF2C	55.2312
HS3ST1	34.6257		CAND1	45.8259		PCDH20	55.2267
ZNF462	34.6017		ACTR3	45.8244		BHLHB3	55.1949
SAV1	34.582		ADK	45.7944		GPC6	55.1251
SRP72	34.5046		ERBB2IP	45.7885		DZIP1L	55.1238
USPL1	34.502		ELL2	45.7881		ING1	55.1217
NR3C1	34.4688		SLC19A2	45.6998		SPRED1	55.0838
RAP2B	34.4652		EXOC8	45.6006		CITED2	55.0481
TXNIP	34.4518		ADAMTS1	45.5903		NR3C1	54.9729
FNDC3A	34.4513		NFIL3	45.5524		ANGPT1	54.9513
BIRC2	34.4442		PRPF38B	45.4638		CHM	54.8999
RNASE4	34.4042		PSMA3	45.4582		PCTK2	54.8974
ZADH2	34.3414		GBA2	45.4218		PICALM	54.8441
EFNA1	34.3373		SOX9	45.3875		ANP32A	54.8323
UBC	34.308		MYH9	45.3835		FUBP1	54.821
F11R	34.2916		TMEPAI	45.2566		SLC7A11	54.6966
ITM2B	34.2704		PPARG	45.191		PVRL3	54.6748
SLC38A1	34.2292		ETS1	45.1228		AMIGO2	54.6147
WASL	34.1929		TRIP11	45.118		SPG20	54.5767
ZNF503	34.1568		FAM46A	45.0509		FOXF1	54.5132
TM9SF2	34.0889		TBL1XR1	45.0454		DDX3Y	54.4588
BRWD3	34.0631		ANKRD17	44.8736		MLLT3	54.4389
TBL1XR1	34.0279		ZBTB41	44.8658		C9orf150	54.4105
NUDT4	34.0266		C12orf23	44.8394		ATAD1	54.3699
FRMD5	34.0075		NUDT4	44.8107		GULP1	54.3143
CRKL	33.9884		ARL4D	44.804		YTHDF3	54.2374
TLE4	33.9419		HMGA2	44.7794		ADAM9	54.2044
PDE4DIP	33.9224		PHLDA1	44.7225		PTGER2	54.1482
USP47	33.8898		ZNF503	44.6386		NFIB	54.1145
ALCAM	33.823		MEF2D	44.5644		COL4A5	54.0864
RBM35A	33.8037		ROCK1	44.5604		TRIB2	54.0165
EVA1	33.7978		FBXO33	44.5067		NNMT	53.863
ZBTB41	33.7521		MTDH	44.4782		PFN2	53.8425
APPBP2	33.7419		UTX	44.471		EFNB2	53.8193
ARHGAP12	33.7315		ETF1	44.4407		ILF3	53.8128
C12orf23	33.6943		RNF121	44.3811		PMAIP1	53.6615
CITED2	33.691		ID3	44.3674		HNRPR	53.6232
MSL2L1	33.6644		NR4A3	44.3058		DLC1	53.5986
RAP2A	33.6512		HOXA1	44.2858		HOXA9	53.5721
DDX3Y	33.6413		PSMD7	44.2557		CDKN2C	53.5611
ACTN4	33.6112		DR1	44.2084		PDE5A	53.5457
MTDH	33.5967		KRIT1	44.133		MID1	53.5454
SEMA3A	33.5045		UGP2	44.1149		UBC	53.5186
PAPOLA	33.4961		ARSJ	44.0142		C20orf75	53.411
RAP2C	33.4663		EP300	44.0069		BOC	53.4077
KITLG	33.4546		DTNA	43.9465		NR3C2	53.3579
CD164	33.3756		LASP1	43.9036		ARL6IP6	53.3433
RUNX2	33.3685		YY1	43.8986		HES7	53.3094
PCTK2	33.3321		TMEM69	43.8518		ARID4A	53.2863
WDR26	33.3316		TCF4	43.803		JUN	53.2699
SMEK2	33.32		PPP3CA	43.8018		BNC1	53.2498
TCF4	33.2543		CAMK2D	43.7749		TSC22D2	53.2404
ATAD1	33.2233		ARRDC3	43.7284		U2AF2	53.2023
PVRL1	33.2198		THTPA	43.6604		SATB2	53.1199
RIPK4	33.2033		DDX5	43.6545		CCND1	53.0934
ARSJ	33.196		FEM1B	43.6375		CAND1	53.0734
GPBP1	33.1802		ARID1A	43.6266		MAOA	52.9418
C9orf150	33.0687		TSPYL1	43.5975		HIPK1	52.7705
MARK2	33.0653		LENEP	43.5338		CDC2	52.7473
EP300	33.0517		FAM91A1	43.4405		STC1	52.7127
SLTM	32.9928		ID1	43.3788		CUL1	52.7086
ISL2	32.9819		EEF1A1	43.3383		CGGBP1	52.699
SRRM2	32.963		CHMP2B	43.3279		NFE2L2	52.5456
CD59	32.9523		SLC16A6	43.298		JMJD1C	52.4335
GPR87	32.9468		CHORDC1	43.2876		MGST1	52.3697
NT5C3	32.9035		RBM14	43.2819		DPF3	52.2232
IFRD1	32.877		GULP1	43.2487		CGI-09	52.1816
WDR44	32.8395		DYNLL1	43.2199		SLITRK5	52.0992
RASSF3	32.7767		SLC38A1	43.1967		WNK1	52.0316
DLG1	32.7589		CAMSAP1L1	43.1625		SAMD4A	51.9958
C14orf4	32.7154		RIPK4	43.1126		PABPC5	51.9426
THBD	32.6714		MARK2	43.1064		DNAJB4	51.8932
SDCCAG8	32.635		ASPH	43.0811		IGF1R	51.8515
SPATS2	32.6226		SPATA5L1	43.0767		SPTBN1	51.8421
MEIS2	32.5872		ALCAM	43.0598		PHIP	51.8415
PICALM	32.5507		PMAIP1	43.0204		FOS	51.7453
RNF139	32.5452		C14orf4	42.9765		MAD2L1	51.7166
EWSR1	32.4205		UBE2V1	42.9023		ACSL4	51.7019
TGFB2	32.4203		RPL37A	42.8987		SLIT2	51.6782
FST	32.4028		NFIB	42.8528		TNKS2	51.6731
ANKRD12	32.393		VCPIP1	42.8311		TOB2	51.553
JUN	32.3832		ETV6	42.8117		FEM1B	51.549
MLLT3	32.3785		AMMECR1	42.79		QKI	51.513
RAB30	32.3761		DDX3Y	42.767		COL4A3	51.4544
FXYD3	32.3615		HTR7	42.721		MSI2	51.4167
ZDHHC5	32.3582		SEMA3C	42.7068		RFX3	51.3975
GATA6	32.3351		HIST1H2AC	42.6732		C6orf166	51.3917
CSDA	32.3241		BTG1	42.6469		C1orf9	51.3345
GPR126	32.3151		RPUSD4	42.61		IRF2BP2	51.3308
GAPDH	32.3141		MKLN1	42.5209		NPAS3	51.2947
NCOA5	32.3012		JUN	42.518		CASK	51.2379
CTTNBP2NL	32.3001		CRKRS	42.5109		PLEKHC1	51.2283
TNIK	32.2678		UBE2H	42.4647		KCNJ3	51.2027
DHRS3	32.2462		SPTBN1	42.406		RASSF8	51.1868
DUSP10	32.2265		GPBP1	42.4015		C15orf15	51.0971
YY1	32.2111		ITGB1	42.3973		BCL2L2	51.0285
ARID1A	32.1995		ITGA5	42.3708		GSPT1	51.024
PFN2	32.1813		PHF23	42.3501		UBE3A	50.9582
SNX13	32.1541		ARFGAP1	42.3489		SLTM	50.9535
G3BP2	32.1533		HTR1B	42.3456		TMEM69	50.9476
BNC1	32.1491		C20orf111	42.3373		NR4A2	50.8336
HIF1A	32.14		CRSP7	42.3236		PSMD7	50.8224
BMP2	32.1049		MLL2	42.2211		CNOT2	50.7894
SGPP1	32.0968		NR3C1	42.1302		SLC20A1	50.7747
TRIB2	32.0898		LRBA	42.1106		SMEK2	50.703
PPFIBP1	32.0891		MIER1	42.0923		CKS2	50.6947
SIX1	32.0506		SAP30	42.02		AMMECR1	50.6913
DCUN1D5	32.0447		PGRMC2	41.9953		CD164	50.6272
TMEM30A	32.0291		ITM2B	41.9885		KLF5	50.5967
PRPF38B	32		C6orf166	41.9728		LARGE	50.5325
EXOC8	31.9643		MBNL2	41.9606		DDX5	50.5128
LRBA	31.963		CDC2L5	41.9415		C14orf4	50.4961
EDG2	31.9446		CDKN2C	41.9294		TLE4	50.4399
HOMER1	31.9258		SFRS8	41.9257		AR	50.4298
ZNF192	31.9147		DMTF1	41.9107		HGF	50.4149
HERPUD1	31.9019		METAP2	41.9015		AHR	50.3988
HIVEP1	31.8976		TRERF1	41.8111		SPATS2	50.3289
SEC61A1	31.8708		ATF4	41.7855		DDX26B	50.3168
FLI1	31.8582		EFNB2	41.7239		SNX12	50.2968
CYR61	31.8567		WAC	41.712		TMEM11	50.2918
STARD13	31.8559		BTBD3	41.6976		OSBPL9	50.274
PCF11	31.7349		ATAD1	41.6832		CXXC4	50.1067
ASPH	31.7131		BCOR	41.5637		SPRY1	50.0843
DSP	31.674		WSB1	41.5618		CNTN5	50.0798
OSR2	31.6536		EHD1	41.5524		SMAD3	50.0524
BUB3	31.6466		IER5	41.5419		SERBP1	50.0393
CLDN1	31.6199		PHF8	41.523		HEXIM1	50.0391
JUB	31.5899		ZFP36L2	41.4755		ST5	50.0373
JMJD1C	31.4956		SOX21	41.3698		EPHA5	50.0351
NSBP1	31.4794		WBP4	41.3442		METAP2	49.9405
ELL2	31.4759		USP36	41.2999		PLOD2	49.9235
GLS	31.4456		SERPINH1	41.2964		FAM60A	49.8807
FAM53B	31.43		PRDX6	41.2767		SGPP1	49.872
MLLT6	31.4098		SEC61A1	41.2472		FN1	49.7489
RPL37A	31.4087		GADD45B	41.1712		CAMK2D	49.7275
NAB1	31.4055		FAM13A1	41.1538		SAV1	49.6892
ACVR2A	31.4036		MSL2L1	41.1484		LAMC1	49.673
CHMP2B	31.3726		WNK1	41.1369		FAM63B	49.6449
SLC7A11	31.3286		MAP3K11	41.1218		TMEM47	49.6349
GLI1	31.3081		NEGR1	41.1075		MAF	49.6335
DMTF1	31.2669		ZC3H12A	41.0934		HERC4	49.5978
CAMSAP1L1	31.2092		CNOT2	41.0768		PSMA1	49.5873
RNF121	31.2064		PDGFC	41.0715		ADAMTS9	49.5395
ZFX	31.202		EVI1	41.0199		CMTM6	49.4186
RNF111	31.1632		AKAP12	41.0193		PCDH18	49.4135
FEM1B	31.1536		SPATS2	40.99		BCOR	49.3634
MITF	31.1479		SIX1	40.9583		HMGN4	49.2835
UGP2	31.1359		RAP2B	40.9407		MAT2A	49.2688
PPARG	31.1344		TMEM30A	40.9197		TXNRD1	49.2533
SC4MOL	31.1337		GLS	40.9046		GOLPH4	49.2358
GBA2	31.1284		IGFBP3	40.9039		IFRD1	49.153
MTMR2	31.1115		HMGN4	40.8921		PRDM2	49.1326
ZNF643	31.0859		NRG1	40.8639		DMXL2	49.1085
LRRFIP2	31.0841		ZNF507	40.8483		SLC38A1	49.1037
DPF3	31.0667		C6orf106	40.8463		ANXA1	49.081
RARB	31.0281		GOLPH4	40.8456		SRPK2	49.0784
EFNB1	31.0179		PPP2R5E	40.8381		APPBP2	49.0548
APLP2	30.9792		USP32	40.826		BICD1	48.9866
PURA	30.973		HERC4	40.8186		CRSP2	48.9744
THBS1	30.9545		PFN2	40.8096		AP4S1	48.9263
MDS1	30.9307		EED	40.7968		LRRFIP2	48.9169
TOMM70A	30.9118		UBC	40.7935		C10orf78	48.8782
PAFAH1B1	30.8937		CACNB3	40.7806		CDC2L5	48.8627
CHM	30.8779		H3F3A	40.776		HMGB2	48.824
LENG8	30.8322		NSBP1	40.7606		KLF6	48.8195
KLF8	30.8043		TANC1	40.7579		EDNRB	48.8019
RPS5	30.7944		HERPUD1	40.7052		JARID1B	48.8016
UQCRC2	30.7851		ARPC5	40.6605		DYNLL1	48.775
OSBPL9	30.7684		CUL1	40.6509		BTG1	48.769
RPS4X	30.756		DEDD	40.6384		CSDE1	48.7475
MAT2A	30.7329		TNFRSF1A	40.638		PAFAH1B1	48.6404
HNRPR	30.7312		DYRK1A	40.636		EED	48.6306
SVIL	30.7112		CREM	40.6271		FOXP2	48.5944
PMAIP1	30.6852		BASP1	40.6257		HS3ST3B1	48.5891
FUBP1	30.6758		STXBP5	40.5966		NEGR1	48.5883
NDE1	30.6581		SFRS1	40.5938		PELI2	48.5537
NPAS2	30.6452		SNX7	40.541		USP3	48.5414
ACACA	30.5998		MORF4L1	40.5093		WASL	48.4268
TMTC2	30.5845		TLE1	40.4974		ITM2B	48.3474
PPP1CC	30.5448		MTMR2	40.4949		PRKACB	48.3217
SESN1	30.5189		KLF6	40.4815		UBL3	48.2909
ANTXR2	30.5159		PCTK1	40.4655		PHF8	48.2662
MBNL2	30.5146		PLOD2	40.4335		SRP72	48.2376
YWHAE	30.5138		MGST3	40.4216		PTPN1	48.2245
C1orf9	30.4958		SEC24C	40.4203		VIM	48.1668
PHF8	30.4916		SLC33A1	40.4181		WEE1	48.159
HTR7	30.4799		UQCRC2	40.4036		OSR2	48.1448
ARMC5	30.4473		RPS5	40.3495		CNNM2	48.1306
LASP1	30.4416		WASL	40.3436		IER2	47.9974
ID2	30.4051		LRRC1	40.3309		MTDH	47.9746
CAMK2D	30.4004		SF3B1	40.3107		RGS2	47.9602
PRKAR1A	30.4001		MARCH7	40.3058		KLF7	47.9386
UBL3	30.3696		OSBPL1A	40.2826		ENAH	47.8842
CAND1	30.3683		RASSF8	40.2573		DPYSL2	47.8147
STXBP5	30.3331		SRPK2	40.2534		ANKRD15	47.8094
NKIRAS2	30.2962		COL12A1	40.2118		UBQLN2	47.8021
MAPK6	30.2934		BRWD3	40.1907		TFPI	47.793
COL12A1	30.265		S100A6	40.1787		OSBPL8	47.7492
RPS6KA3	30.2387		ARID4A	40.1754		CCBE1	47.7308
CALU	30.2055		ZFX	40.1645		DMTF1	47.721
VPS37B	30.1944		UBE2M	40.1265		KCTD3	47.6609
SLC19A2	30.1863		GPC6	40.1152		NAV2	47.6603
E2F5	30.1729		VAMP4	40.036		BIRC4	47.6404
FOXQ1	30.1527		ACVR2A	40.0107		PSD3	47.6354
MET	30.1488		NR1D1	40.0051		IFIT3	47.6204
CREM	30.1475		RFX3	40.0013		BASP1	47.5738
CRKRS	30.1343		MEF2C	39.9985		DDIT4	47.5692
MKLN1	30.1141		EGLN1	39.992		PURA	47.5605
BICD1	30.0918		MAT2A	39.9769		ERBB2IP	47.4857
CNOT1	30.0875		FAS	39.9392		PTGFR	47.4574
EED	30.0808		PTPN13	39.9345		ARL4A	47.4176
PPP1R15B	30.0518		LHFP	39.9287		ANKRD10	47.3694
ERBB2IP	30.0184		MAP3K9	39.8681		MTPN	47.3085
FAS	30.0029		EPHA4	39.8408		ANTXR2	47.2946
EDN1	29.999		CA5B	39.8406		MSL2L1	47.2808
PRDM1	29.9682		GDI2	39.8402		HTR2A	47.2644
AKAP12	29.9582		BPGM	39.8257		SFRS5	47.2423
TNKS2	29.9498		ZDHHC5	39.818		PPP1R12A	47.2361
SEMA3C	29.941		JMJD1C	39.8062		FAM46A	47.2122
ADM	29.9385		APPBP2	39.8011		SLC19A2	47.1522
BCLAF1	29.9324		F3	39.7973		PAPOLA	47.1055
FRMD6	29.9307		PRKD2	39.7951		PSMD3	47.1021
FAM13A1	29.9298		TNPO2	39.7855		GPBP1	47.0484
MORF4L1	29.9143		THRAP1	39.776		SFRS1	46.9285
ARHGEF7	29.9097		SGK	39.7273		ANKRD12	46.9167
EIF4B	29.9052		DHX30	39.6744		HSD17B2	46.9075
HBP1	29.8963		EIF3S10	39.6113		MKLN1	46.8784
MLL2	29.8928		CD59	39.5908		AAK1	46.8663
HSPA4L	29.8897		APLP2	39.5571		AKAP12	46.8626
QKI	29.8826		ZNF462	39.5373		HS6ST3	46.8604
ANKRD17	29.8621		TPP2	39.528		PDGFC	46.8017
LMAN1	29.8493		PPP1R15B	39.5114		NET1	46.7682
PBX1	29.8423		F2R	39.5059		SMARCA5	46.7604
HMGB2	29.7801		TACC1	39.4623		EDG2	46.7383
SFRS1	29.7718		C3orf26	39.4381		FBXL7	46.6924
PKP2	29.7573		BHLHB2	39.4359		SNX13	46.6845
USP36	29.7552		CDC42BPA	39.4246		CHORDC1	46.6136
CDC2L5	29.7414		ZNF192	39.4065		LSM8	46.603
GPC6	29.7294		EIF4B	39.3287		SPATA5L1	46.5395
HN1	29.6978		NET1	39.299		MBIP	46.5194
LAMB3	29.6532		CGGBP1	39.2705		SMAD6	46.4946
SPATA5L1	29.6503		DDX6	39.2605		SESN1	46.4353
RHOF	29.6161		S100A16	39.2495		ZBTB1	46.4133
AP4S1	29.5831		PLCXD3	39.242		CACNB2	46.4
NCKAP1	29.5829		LRP1	39.1735		MLL2	46.3786
SLC3A2	29.5747		HBP1	39.1688		CD59	46.3732
HNRPDL	29.5595		RASSF3	39.1562		EPS8	46.3501
ILF3	29.5182		CHM	39.1527		MYH9	46.3228
SH3RF2	29.516		OAZ2	39.1246		HOXA1	46.3009
OSBPL8	29.5092		VIM	39.1199		CNN3	46.2557
TRAF3IP2	29.5069		FAM60A	39.0997		FAS	46.2435
THRAP1	29.4715		PIAS1	39.0977		SNAP25	46.1668
SAMD4A	29.4395		BZW1	39.0872		HOXB6	46.141
DST	29.4149		PRDM1	39.0705		TMEM30A	46.1166
EYA2	29.3924		NPM1	39.051		PPFIBP1	46.1016
MON2	29.389		TP53INP1	39.0458		MECP2	46.0967
HNRPH1	29.3851		RAB40C	38.9778		IGFBP5	46.0589
ZNF501	29.3807		CTAGE5	38.9642		RNF139	46.045
TPP2	29.3746		ARMCX3	38.9305		TACC1	46.0327
CSDE1	29.3707		ETV3	38.9059		ISL2	46.0258
PPP2CA	29.3524		ADM	38.8707		CDKN2A	46.0255
ALDH1A3	29.3476		SERTAD2	38.8638		WAC	45.9865
CGGBP1	29.3382		RGS4	38.8504		CROP	45.974
AMMECR1	29.3381		PPAP2B	38.8273		WDR26	45.9129
PTGS2	29.3365		PHF12	38.8268		PANX1	45.8934
NPAL3	29.3319		GPR126	38.8225		RORA	45.8679
PGAP1	29.3144		WSB2	38.822		ZNF462	45.8431
EIF3S10	29.2723		PPFIBP1	38.8107		COL9A3	45.8418
YTHDF3	29.2634		CD63	38.7658		EPHA7	45.8334
TBL1Y	29.2536		MTF2	38.7238		DUSP5	45.8207
RNF152	29.2491		PGAP1	38.7227		RBM14	45.8062
SLC1A5	29.2448		ZBTB1	38.718		PRKAR1A	45.7404
TRIP10	29.2371		PTPRK	38.7062		LMAN1	45.7253
MAL2	29.2321		FBXO11	38.7041		MAPKBP1	45.7233
PANX1	29.2101		MAD2L1	38.6954		PHF6	45.6471
HIP2	29.2069		M6PR	38.6869		VAPA	45.6452
BCOR	29.2013		FAM98A	38.673		IARS	45.6355
C15orf15	29.1961		ANKRD12	38.6238		MSL3L1	45.621
ARPC5	29.1833		ITGB8	38.6191		CNDP2	45.6155
HIST1H2AC	29.1757		EPM2AIP1	38.6065		SDCCAG8	45.605
CD44	29.1719		BAI3	38.5996		PAFAH1B2	45.6002
MID1	29.1706		GABPB2	38.5948		AIM1	45.5042
KCTD12	29.1652		IFRD1	38.5893		RICTOR	45.4475
PIK3R3	29.163		STC1	38.5601		B2M	45.4263
GDI2	29.1352		EIF4G1	38.5306		SOCS2	45.4239
FAM84B	29.1352		EDN1	38.5122		THRAP1	45.4205
HSPA8	29.1333		ANTXR2	38.5073		ADAM10	45.4109
MBIP	29.1294		TGFB1	38.4604		CRKRS	45.3943
CSTF2	29.1208		HNRPDL	38.4331		ETF1	45.3688
ZNF580	29.1159		PBX1	38.4328		PPP1R15B	45.3684
SNX7	29.0971		DNAJB6	38.432		SGK	45.3398
SPRY4	29.0933		NAB1	38.3896		ORC4L	45.319
PTPN13	29.0864		PLEKHC1	38.3885		C10orf22	45.3154
SLC25A28	29.0769		FGF14	38.3642		PRPS1	45.3151
DUSP14	29.0664		GSPT1	38.3428		PTHLH	45.3139
DSC2	29.0608		ZNRD1	38.3258		RFWD2	45.2925
IRF2BP2	29.0383		TM9SF2	38.2925		VSNL1	45.2877
SLC6A15	29.0245		YBX1	38.2577		CDH6	45.2857
SMTN	29.0226		PRRG1	38.2489		LASP1	45.2823
LSS	29.0171		HNRPR	38.2399		KRIT1	45.2758
CCBE1	29.007		FAM63B	38.2252		CD44	45.2642
TACSTD2	28.9742		HDAC2	38.181		E2F5	45.2538
HERC4	28.9536		HMGB2	38.1538		RAB33B	45.2507
GADD45A	28.9531		SLC1A5	38.1371		NAB1	45.2385
FAM46A	28.9443		NT5C3	38.1188		TJP1	45.2187
DNAJB6	28.9321		ZNF384	38.1126		COL12A1	45.1843
BAG3	28.9269		RBPMS	38.1104		MON2	45.172
ZBTB1	28.907		JUB	38.0648		IFT57	45.1611
RAB11A	28.8782		ATP6AP2	38.0006		PRDX6	45.1478
HNRPA1	28.864		LZTS2	37.9819		ADM	45.1073
M6PR	28.8447		CKS2	37.9714		CRNKL1	45.0449
B3GNT5	28.8165		NCOA4	37.9663		BAGE	45.0039
ETF1	28.8076		PAFAH1B2	37.9578		FGF7	45.0019
CNDP2	28.7872		MAGED2	37.9019		IRS1	45.0004
SMARCA5	28.7638		HSPA4L	37.8964		TPP2	44.895
PLEKHH3	28.7522		TMEM60	37.8948		DUSP14	44.8594
PKN2	28.7512		INPPL1	37.8903		FBXO30	44.8417
RORA	28.7506		ORC4L	37.8638		NHS	44.8397
MGST3	28.7423		TOMM70A	37.8591		CRSP7	44.8137
SRGAP3	28.733		PPP1CC	37.8542		SMAD4	44.7709
PTP4A1	28.7098		SLC39A1	37.8421		BTF3	44.764
FRAS1	28.6781		LHX9	37.8373		HTR7	44.7548
EIF3S1	28.6692		CCNG2	37.8066		MLLT6	44.745
C10orf22	28.6673		SNAP23	37.7663		ATF7IP	44.719
DYRK2	28.6668		CASK	37.7141		DCN	44.7009
NPM1	28.6574		SRRM2	37.708		SLC1A5	44.6879
SEPT11	28.6442		CROP	37.7059		ACTR3	44.6838
SACM1L	28.6423		PBEF1	37.6863		TM9SF2	44.6815
SLC30A9	28.6377		MID1	37.6811		TOMM70A	44.6664
AMD1	28.6326		CSTF2T	37.6669		FBXO33	44.6555
HNRPUL1	28.6179		AHNAK	37.6622		RPL37A	44.6314
MARS2	28.616		PTPN1	37.662		SH3BGRL	44.6166
EHBP1	28.612		WIPI1	37.6395		UACA	44.5936
H3F3A	28.611		VSNL1	37.6193		ACTN4	44.5622
RAB38	28.6072		SLITRK1	37.6161		ZNF219	44.5085
FAP	28.6048		RFWD2	37.5925		PPP3R1	44.5005
ST5	28.5934		ZFP36	37.5251		MARCH7	44.4679
C13orf23	28.5891		RPS4X	37.516		MARS2	44.4607
KLF6	28.568		FBXL14	37.5142		B4GALT4	44.4592
SMAD3	28.5565		STC2	37.4731		PCTK1	44.4555
PRDM2	28.5546		USP3	37.4668		HOXC4	44.4544
PRKAB2	28.5286		RAPGEF6	37.4614		SLC7A8	44.4264
CUTL1	28.528		INHBA	37.4425		EWSR1	44.4055
MGAT2	28.5006		MAPK6	37.434		ZNF192	44.3919
TMEM60	28.4957		AHR	37.3951		UQCRC2	44.3857
DDX5	28.4916		RNF146	37.3931		APRIN	44.3739
PHIP	28.49		NNMT	37.383		MTF2	44.373
YWHAB	28.4833		PAPOLA	37.375		MBNL2	44.3687
CNNM2	28.4632		ELF2	37.3714		CSDA	44.3452
RPUSD4	28.4556		NHS	37.3471		HSPA4L	44.3215
CENTD1	28.4523		PLAG1	37.3429		ZFY	44.3135
ZNF274	28.4438		IRF2	37.3196		ITGAV	44.2687
NHS	28.4424		TLK1	37.3047		TRMT5	44.202
IER5	28.4394		NKRF	37.3026		YWHAE	44.138
SSH2	28.4318		ATF2	37.2773		FHL2	44.1192
TRERF1	28.4		SPARC	37.2601		P4HA1	44.0704
CROP	28.3691		SDCCAG1	37.2568		LAS1L	44.0496
WSB1	28.366		SNX25	37.2533		BMPR1A	44.0441
MGEA5	28.3591		DST	37.1965		MAPK6	44.0409
STC2	28.3487		B2M	37.1949		REL	44.0393
FLRT3	28.3344		ALDOA	37.1666		HN1	44.0283
ARHGAP29	28.3242		GPHN	37.1324		PKP2	44.022
FBXL14	28.3192		ARMET	37.1223		RASSF3	44.0085
ORC4L	28.3155		PRIM2A	37.0979		UGP2	44.0022
TPBG	28.3141		CNOT1	37.0949		LRRC1	43.9928
FAM60A	28.2952		RPIA	37.0941		RBM9	43.9864
ACTR3	28.2939		QKI	37.0226		MNT	43.9457
PARD6B	28.2797		ACACA	37.0213		PDGFRA	43.9376
C20orf42	28.2295		SPRY4	36.9778		CALU	43.9297
GNA13	28.2201		ITPR1	36.9768		C14orf118	43.9289
EHD1	28.1952		STK17B	36.9741		PRPF38B	43.9282
C20orf111	28.1759		CSNK1A1	36.97		CD2AP	43.928
IVNS1ABP	28.1538		MON2	36.9678		ANKRD17	43.9226
BTF3	28.1498		MAP4K3	36.9592		HIVEP1	43.87
VPS4B	28.1496		CASC4	36.9307		SSFA2	43.8661
CTDSPL2	28.1481		CRSP2	36.9216		RNF111	43.8534
FBXO33	28.1408		GAN	36.8932		CPD	43.8494
ANKRD10	28.1381		RAB8B	36.8922		ARID1A	43.8373
SEMA6D	28.1147		UBE2W	36.8877		SF3B1	43.8094
ALDOA	28.0745		EHF	36.8868		ING3	43.8049
ALS2	28.0734		XAB2	36.8633		SNCA	43.7339
C14orf118	28.0726		CALU	36.8606		ATXN1	43.7004
PPP3CA	28.0458		SH3BP5L	36.8522		UNC5C	43.6471
CHORDC1	28.036		LAPTM4A	36.8511		STAM	43.637
SQLE	28.0153		NUTF2	36.8123		DST	43.6318
LSR	27.9924		TRIP10	36.81		RAP2B	43.6068
ARIH1	27.9851		CSDE1	36.7872		EIF3S10	43.5987
S100A16	27.9784		SPAG9	36.7706		MPP5	43.5873
NR4A2	27.977		DNAJA2	36.7432		MMD	43.5607
SLC33A1	27.9737		GABRE	36.7291		BUB3	43.5547
CCNL1	27.9664		DCN	36.7121		CAV1	43.5545
POLQ	27.9579		OSBP	36.704		RAPGEF6	43.5441
TSPYL4	27.9545		UPF2	36.701		RPS6KA3	43.5344
RB1CC1	27.9503		ARF1	36.6781		FMR1	43.4869
UBE2V1	27.9497		DAZAP2	36.6564		SSH2	43.4785
PYGB	27.9483		HNRPH1	36.6492		CTAGE5	43.4582
GAN	27.9181		PPP3R1	36.6434		CPSF6	43.3901
SNX25	27.9089		VAPA	36.6405		PPP1CB	43.3839
RBM4	27.9016		RAP1GDS1	36.6359		USP25	43.373
NR3C2	27.8978		SOCS2	36.6054		RAP1B	43.3308
ATXN1	27.8929		RPS15A	36.588		SLC9A6	43.3289
MAD2L1	27.8733		SMEK2	36.5443		ANLN	43.3236
AMOTL1	27.8673		ISL2	36.5407		PTPRM	43.2935
GRHL2	27.8386		PEX11B	36.5093		GOSR1	43.2739
ARL15	27.8319		CD2BP2	36.5067		DHRS3	43.2661
EVI1	27.8291		CALM3	36.4675		HIP2	43.2654
DSC3	27.8073		SMAD3	36.4475		CNOT1	43.2483
JARID1A	27.8		AZI2	36.4401		ZNF41	43.2335
CTAGE5	27.7957		PSMC2	36.4318		SOX9	43.2288
BHLHB2	27.7828		ITGA3	36.4022		SRGAP1	43.2287
ETS2	27.7761		SLITRK5	36.3907		WARS	43.2049
ARPC2	27.7666		RAP2C	36.3815		GADD45A	43.1924
LSM8	27.7556		ARHGEF7	36.3814		DAAM1	43.1892
DSG3	27.7458		DOCK4	36.364		SLC3A2	43.183
HIST1H3E	27.7436		EIF2B2	36.3486		RNF121	43.1323
DNAJC14	27.7327		STAM	36.3217		E2F7	43.0968
CKS2	27.7305		C10orf22	36.3192		TDRD3	43.0873
IARS	27.7258		E2F5	36.3147		PRKD2	43.0741
DNAJA1	27.7201		SDCCAG8	36.3096		CDC42EP3	43.0734
FBXW7	27.6973		YAP1	36.3016		BMP7	43.0502
MYO1E	27.6927		MDS1	36.2758		ARL4D	43.0455
ANXA1	27.6899		TLN1	36.2683		WDR45	43.022
MTUS1	27.6881		YWHAZ	36.2673		PRDM1	43.0064
DDX6	27.6491		GOLGB1	36.2575		WIPI1	42.9988
ITGA5	27.5947		CDC42BPB	36.2461		AGPAT5	42.9952
COBLL1	27.5944		STAMBP	36.2387		WSB1	42.9482
C20orf72	27.5653		LAMC1	36.2333		MAP3K7	42.9434
CASK	27.5643		EIF2B5	36.2285		PPARGC1A	42.9413
YBX1	27.5556		IVNS1ABP	36.2241		CUTL1	42.9303
FUT8	27.5244		CDC14A	36.1948		PRPF39	42.9179
PPM1D	27.5238		CRKL	36.1796		NCKAP1	42.9133
REL	27.5189		DEPDC5	36.1419		TMEM60	42.8928
CDC42EP3	27.5161		SRP54	36.1246		PSAT1	42.8822
CBX4	27.4926		REL	36.119		USP47	42.8803
MYH9	27.4759		SLC25A28	36.112		BAG3	42.8145
ARNTL2	27.4737		PPM1B	36.1055		EIF2S3	42.7884
UBQLN1	27.4701		ATRN	36.0695		DACT1	42.7705
PTPN1	27.4669		NFKBIA	36.0669		LDHB	42.766
DAAM1	27.453		SNX13	36.0655		SDCCAG1	42.7609
TSPAN5	27.4526		CCNL1	36.0516		PLK2	42.7474
CHST11	27.4475		SDC4	36.0432		CLASP1	42.7282
BTG1	27.4425		RARA	36.0421		MET	42.7039
PTPN4	27.4412		SLTM	36.0374		WWP1	42.7023
PROX1	27.4296		C4orf16	36.0301		RBMS3	42.6962
UFM1	27.4259		RAB5A	36.027		HAS2	42.6866
RKHD2	27.4206		MNT	36.0177		MATR3	42.6719
TRIP11	27.4096		SEPT11	36.0032		LRBA	42.659
PTPN14	27.4087		RBM4	35.9941		KITLG	42.5862
AZI2	27.4035		SF1	35.9915		SCFD2	42.5847
PAFAH1B2	27.3757		C20orf112	35.9893		CASC4	42.5658
PBX3	27.3712		SRP72	35.9776		VAMP4	42.5654
WDR45	27.3706		TSG101	35.9668		ACVR2A	42.5265
ITGA3	27.3544		SPTY2D1	35.96		GK	42.5183
SFRS8	27.3446		AKAP8L	35.9591		C9orf47	42.4972
TNPO3	27.3354		PLDN	35.9307		C10orf119	42.4828
ZFP36	27.3308		ZNF133	35.9263		RAB11FIP2	42.4759
PCTK1	27.3137		PPP3CB	35.9247		TMEM106B	42.4506
NR2F1	27.2944		RAD23B	35.9138		XRN1	42.4501
PLEKHG3	27.294		LARP4	35.9005		DCUN1D5	42.4391
PLEKHC1	27.276		PRKAR1A	35.8887		DIAPH2	42.4291
IRS1	27.2735		SLC35B1	35.878		PSMC2	42.3894
NOG	27.2703		C6orf65	35.8765		RERE	42.3643
UBE2H	27.2701		FRAS1	35.869		HIST1H3E	42.3641
BCL11B	27.2665		PDZD8	35.862		PPP2R5A	42.3384
ADAM9	27.2178		C5orf15	35.8523		H1F0	42.3377
PTPRK	27.2073		PANX1	35.8432		UTY	42.3177
HES1	27.1982		EDD1	35.7549		CCNT2	42.3024
ADD3	27.1968		ZNF148	35.7482		ARHGAP24	42.3016
TNPO2	27.1877		COMMD3	35.7441		SRRM2	42.2949
SAP30	27.1782		GNAI2	35.7394		NFKBIZ	42.2888
PA2G4	27.1647		SP3	35.7145		SLC6A15	42.2562
STAM	27.1608		KCTD3	35.7023		EEF1A1	42.2531
C10orf119	27.1542		LSM8	35.7016		PER1	42.2463
ITGAV	27.1491		MARS2	35.6952		MTAP	42.2388
DUSP1	27.1491		PPP1CB	35.6914		ID3	42.2118
C20orf3	27.123		SMAD4	35.6894		COMMD3	42.2112
RNF146	27.1211		SCAMP1	35.6892		GDI2	42.2082
HDAC2	27.1196		MGEA5	35.6823		PTP4A1	42.2038
MED31	27.0767		BUB3	35.6471		PBEF1	42.1612
FOSB	27.0467		OSBPL9	35.6343		CDK8	42.1334
BACH1	27.0443		SESN3	35.6304		NDFIP2	42.1263
WDR22	27.041		INSIG2	35.6234		PPM1A	42.1216
TJP1	27.0208		SPTAN1	35.6209		GNA13	42.1042
AYTL1	26.9828		SAV1	35.6182		HNRPA3	42.1028
ETV5	26.9681		HSPA5	35.6109		MDS1	42.0974
WDR81	26.962		ZNF452	35.6094		USP33	42.0867
CIP29	26.9593		TBPL1	35.58		MGEA5	42.074
SFRS2	26.9562		PRDM2	35.5656		RBM3	42.0412
ID1	26.951		MAGED1	35.5593		LOX	41.9984
TSG101	26.949		RNF111	35.55		PTPRK	41.9836
PPP1R10	26.9479		FTH1	35.5435		SOCS4	41.9735
UBE3A	26.9468		HIVEP1	35.5388		C20orf112	41.9352
LIPG	26.9466		ATXN1	35.528		H3F3A	41.922
WEE1	26.9296		WDR22	35.5275		PPP2R5E	41.916
SLC11A2	26.9045		TTC17	35.5184		ZNF271	41.9122
AHR	26.9043		GNA13	35.5126		MAP3K9	41.8887
UHRF2	26.8885		DUSP14	35.5		CTSC	41.8839
GADD45B	26.8879		MORC2	35.492		GOLGA4	41.8809
GRK5	26.8834		LIMK2	35.4826		AMD1	41.8748
STCH	26.8659		IPO8	35.4802		TNFRSF11B	41.8656
PPP2R5E	26.8476		UHRF2	35.4412		SLC35B3	41.8452
CRSP7	26.8428		C13orf23	35.4086		EGLN1	41.8401
PGRMC2	26.8203		PRKACB	35.4043		GLIPR1	41.8276
IBRDC2	26.8041		UGDH	35.3906		NFKBIA	41.8131
MNT	26.7938		SFRS7	35.3895		XBP1	41.781
CACNB2	26.7919		PA2G4	35.382		BIRC3	41.7786
DOCK9	26.7841		HES7	35.3691		CHMP4B	41.7681
ZCCHC6	26.776		SLC30A1	35.3386		HOMER1	41.7351
ARHGEF11	26.7349		CPSF6	35.3099		C19orf2	41.7065
ANKRD11	26.7317		AP1G1	35.297		HELLS	41.6934
EIF2S2	26.7273		PSMA5	35.2743		RCBTB1	41.6468
CPNE1	26.7257		XRN1	35.2634		RAP1GDS1	41.6326
SESN3	26.7182		HEXIM2	35.2548		CSTF2T	41.6146
DNAJA2	26.7114		LNPEP	35.1892		DPYD	41.6051
DYRK1A	26.7062		TBCC	35.1742		IL8	41.599
EIF2B5	26.6747		CNTROB	35.1742		ARPP-19	41.5923
CALM3	26.6588		SACM1L	35.1678		MAP4K4	41.5743
C20orf24	26.6457		SNCA	35.1643		SLC11A2	41.554
ELF2	26.6346		SUCLG1	35.1634		SAP30	41.5166
PSME4	26.6299		NUCKS1	35.1217		HOXC8	41.4927
AGPAT5	26.6062		BICD1	35.1181		CTDSPL2	41.446
CDKN2C	26.6044		RBMS3	35.0965		PCNX	41.4394
GNAL	26.6026		CAV1	35.0746		TSPYL4	41.4384
SP3	26.5961		PTPRM	35.0495		YAP1	41.4244
RBM3	26.5929		NRP2	35.0446		LEMD3	41.4205
THTPA	26.5794		SSFA2	35.0185		STK17B	41.4033
SEC24D	26.5553		PHC1	34.9978		CCR1	41.3707
PHF6	26.5468		DPYD	34.9861		HIST1H2AC	41.3509
CSNK1A1	26.5337		MTCH1	34.9726		TANC1	41.3344
EDD1	26.5253		GSK3A	34.9718		SEPHS1	41.3139
AKAP8L	26.5219		ANKRD15	34.9584		RKHD2	41.2822
PHF12	26.5155		LBR	34.9272		MARK2	41.2633
PRRG1	26.5087		ZNF219	34.9237		UGDH	41.2447
EPM2AIP1	26.5067		ENSA	34.9043		CAST	41.2118
TLE1	26.5053		UBQLN1	34.8908		TXNL1	41.2091
CCNT2	26.4871		PIGM	34.8773		CHIC2	41.1989
HSD17B2	26.4854		BET1	34.8432		RBM4	41.1453
CNOT4	26.4758		PKIB	34.8336		HNRPH2	41.1372
PSMD3	26.4739		RASA1	34.8251		ARPC5	41.1298
SFRS5	26.4689		ARMC5	34.8137		HNRPDL	41.0883
ZBTB2	26.4653		GORASP2	34.7843		RHOBTB1	41.0609
SNF1LK	26.4607		C15orf15	34.7822		NONO	41.0605
ZNF384	26.4552		AMOTL2	34.7716		IFIH1	41.0592
RGMB	26.4448		MGST1	34.7695		MSC	41.0538
EIF5A	26.4128		TFE3	34.7681		RNF12	41.0299
MEF2D	26.3948		RAB20	34.7629		NPAL3	41.0105
CDK8	26.3811		TUBAL3	34.7374		GATA6	40.9985
CDC37	26.3775		SH3BGRL	34.7368		SCML1	40.9956
SNAP23	26.3772		ERRFI1	34.7358		C6orf65	40.9859
C14orf104	26.374		GARS	34.7262		ZDHHC5	40.9856
LRCH1	26.3698		GJA1	34.7205		SRI	40.9705
C10orf78	26.3435		PRPS1	34.6978		CHRM2	40.9688
ZHX1	26.3294		RND3	34.696		PPP4R1	40.9656
PSAT1	26.3108		ZNF75	34.6864		CBX5	40.9424
RAP1GDS1	26.304		BAG3	34.6815		TSPAN5	40.9357
ENAH	26.2958		CCNI	34.6695		RAD21	40.9121
RFWD2	26.2845		SAMD4A	34.6639		DACH1	40.9085
CTSC	26.2722		MFSD1	34.6534		SLC31A1	40.902
AIM1	26.2699		DYRK2	34.652		RNF146	40.8972
CDH3	26.2443		RERE	34.6453		RPS6KA6	40.8886
ZNF10	26.2143		SKP1A	34.6399		WTAP	40.8886
HNRPA3	26.2113		XBP1	34.6205		EXTL3	40.8855
CPD	26.2052		CLK4	34.6148		ELL2	40.8845
PRDX6	26.2048		IMPAD1	34.61		G6PD	40.863
LRAT	26.1886		RPL14	34.6076		FAM53B	40.8409
MYO10	26.1702		HNRPA1	34.6035		JARID1A	40.8219
ERF	26.1672		CDR2	34.5894		HNRPA1	40.792
TGFA	26.1599		EPAS1	34.5806		MORC2	40.7837
NFE2L2	26.1392		TRIM8	34.5774		M6PR	40.7764
FBXL3	26.125		BNC1	34.5583		TM4SF1	40.7724
MARK3	26.1194		RKHD2	34.5542		THTPA	40.7507
IFI16	26.1186		CADPS2	34.5461		PDE4DIP	40.7408
HIPK1	26.1107		DLG4	34.533		DACH2	40.7238
CD2AP	26.0609		ERGIC2	34.5297		SDCBP	40.7151
ARL1	26.0552		CTTNBP2NL	34.5178		GJA1	40.7093
LAS1L	26.054		ARHGAP29	34.512		CAMSAP1L1	40.6776
IL6R	26.0509		CCND2	34.506		YBX1	40.6585
USP3	26.0455		ST3GAL6	34.4779		TAX1BP1	40.6438
NDFIP2	26.0453		CTDSPL2	34.4497		SNF1LK2	40.6356
UBE2R2	26.0408		GPRC5A	34.4473		FUS	40.6115
ARPP-19	26.0342		SNX12	34.4461		ATP6V1E1	40.5914
WWP1	26.0147		FLI1	34.445		NDE1	40.5692
FMR1	26.0135		CORO1C	34.4379		SACM1L	40.5594
TRAF6	26		LEMD3	34.4258		CSNK2A1	40.5376
C6orf141	25.9989		JARID1A	34.4235		GAN	40.534
ZNF567	25.994		HIST1H1C	34.4156		GLDN	40.5258
TXNL5	25.96		MBIP	34.4106		MGST3	40.5165
TCEAL8	25.9546		MED6	34.3856		RAB8B	40.5033
PCSK5	25.95		UBE3A	34.3589		NLK	40.4989
LEMD3	25.9467		PLXDC2	34.3387		PPP2CA	40.4578
PDZD8	25.9436		RAB11A	34.3338		AKAP8L	40.4528
LZTS2	25.9364		VPS37B	34.3326		SPTY2D1	40.4185
ATP1B1	25.9256		ATXN7L4	34.3292		CTTNBP2NL	40.4149
HELZ	25.9173		CSNK1G1	34.3275		WDR22	40.4062
CDKN1A	25.9158		TFCP2	34.3195		LNPEP	40.4013
CUL1	25.9026		RPS24	34.3138		HNRPC	40.3705
ADAM10	25.8996		TRPS1	34.2969		SNAP23	40.3642
CDC2	25.8872		PVRL3	34.2933		FLI1	40.3542
SFRS6	25.8846		NT5DC2	34.291		SFRS10	40.3424
SNX12	25.8846		RAB1A	34.2814		TOP1	40.3219
RASA1	25.8796		RB1	34.2794		FBXL20	40.3214
SARS	25.8764		MAN1A1	34.265		FAIM	40.315
DMXL2	25.8736		C14orf43	34.2647		TSG101	40.2929
PAX9	25.866		SMTN	34.245		CLK4	40.255
SSFA2	25.8634		LAS1L	34.2424		IMPAD1	40.2409
HELLS	25.8607		C17orf59	34.2219		WNT5A	40.2222
WDFY2	25.851		SPG20	34.2187		EVI1	40.218
RAB40C	25.8448		MCL1	34.2129		FUT8	40.2159
TBPL1	25.8173		ARPP-19	34.1941		SLC7A2	40.1943
MTIF3	25.8122		MARK3	34.1629		RBBP7	40.1824
KCMF1	25.7824		ERBB2	34.155		MKI67	40.1651
PERP	25.7794		PNMA1	34.1331		UBE2R2	40.1629
TIPARP	25.7709		NUPL1	34.1309		SEL1L	40.1419
NOLA3	25.7689		PTPRG	34.1264		C14orf106	40.1266
AKT1S1	25.7583		AKT1S1	34.1203		NUP98	40.124
AREG	25.758		RHEB	34.113		CSNK1A1	40.121
MDM2	25.7511		RPL11	34.0832		GATA2	40.1127
ATF3	25.7479		RNF103	34.083		C14orf104	40.105
CREBBP	25.7463		ST5	34.0758		SLC25A28	40.1046
MAGI3	25.742		LSM14B	34.0719		PIK3C3	40.0997
PCDHGA12	25.7263		ATM	34.0596		DTWD1	40.0628
PLDN	25.7002		CALCOCO1	34.0509		LEF1	40.0563
RFX3	25.6982		LDB1	34.0427		VGLL3	40.0373
PTGER4	25.6974		ZDHHC7	34.0242		NY-SAR-48	40.0269
TXNL1	25.6822		WWP1	34.0215		RB1CC1	40.0265
DGKH	25.6786		LRCH1	34.0178		HS3ST3A1	40.0057
SGK	25.6765		MYO1E	34.0135		UBE2H	39.9978
NLK	25.6597		ZNF41	34.0128		APBB2	39.9917
MAPKBP1	25.6592		SFRS10	34.0024		CEBPB	39.9526
MAP3K7	25.6441		CDC2	33.9975		PPP3CA	39.9515
LAMC1	25.6321		EEF1G	33.9853		PGAP1	39.9496
RNF128	25.6289		ADRB2	33.9764		MAP4K5	39.9397
GNAI2	25.6288		RHOB	33.9651		PPM1D	39.8697
IMPAD1	25.6191		SAS10	33.9443		SEC24D	39.8623
APP	25.607		AGPAT1	33.9355		PKN2	39.8501
TOP1	25.6025		PCDH9	33.8986		FZD6	39.8498
GPHN	25.5989		HN1	33.8891		PPP1CC	39.8339
RAB5A	25.596		CSNK1G3	33.8833		ATF2	39.8213
TDRD3	25.5706		LENG8	33.8755		PAPSS2	39.7994
NTN4	25.5676		TACSTD2	33.8702		CDR2	39.7933
CDKN2A	25.5494		ACSL1	33.8602		ELF2	39.7932
LDHB	25.5423		FYN	33.8597		SPAG9	39.792
SUMO2	25.5401		KLF8	33.8592		H3F3B	39.7511
SDCCAG1	25.5401		TTC14	33.857		C18orf25	39.7447
WSB2	25.5361		PHIP	33.8418		IL7	39.7319
TTC17	25.5316		MYST2	33.8357		PXMP3	39.7228
FAM62B	25.53		ST3GAL1	33.8217		ERRFI1	39.7176
ATP11B	25.5146		PTOV1	33.8197		FGFR1OP2	39.6984
ZNF41	25.5135		FN1	33.8186		LARP4	39.696
ATP5E	25.5133		ZBTB16	33.8183		ZNF503	39.6693
DLL1	25.513		SRRM1	33.8116		TCEAL8	39.6653
ARNTL	25.5011		SLK	33.7899		SON	39.6598
RNF12	25.4964		SEMA3A	33.7596		TRAF3IP2	39.6478
BLCAP	25.4898		BCAR3	33.7574		DNAJC9	39.6357
UBE2W	25.489		CDK8	33.751		LRCH1	39.5949
NEDD9	25.4854		CHD3	33.7374		TTC14	39.5909
KCNK1	25.4839		APRIN	33.7357		PPP2R5C	39.5799
SLC16A2	25.4753		WDR81	33.7249		TLL1	39.5553
ZFY	25.4728		ZYX	33.7024		JDP2	39.5478
RAB10	25.4544		SEC24D	33.7023		CSTF2	39.5262
MTF2	25.4523		FNDC3A	33.7		NUTF2	39.5076
E2F7	25.4483		NTN4	33.6983		PLEC1	39.5059
DMD	25.443		DPF3	33.6958		TRIP11	39.5052
ANKHD1	25.4389		C20orf72	33.6936		PABPC1	39.487
KPNB1	25.4233		SLC6A15	33.6931		DMD	39.4853
PTGES3	25.4216		SRGAP1	33.656		PLDN	39.4846
ACOT7	25.4208		TNC	33.6552		TOP2B	39.4832
DARS	25.4175		PPP2R1B	33.6413		HOXC13	39.4635
HMGN1	25.4077		HELLS	33.6391		KLHL9	39.4532
TANC1	25.4064		TRIM41	33.6375		FBXL14	39.4366
ZBTB5	25.4041		NR4A2	33.6172		ZNF143	39.4013
XRN1	25.3889		SCFD2	33.6062		SOS2	39.3529
NUCKS1	25.374		ACTG1	33.6039		JAG1	39.3195
RAP1B	25.3647		CHD4	33.6034		VBP1	39.3127
CTNNB1	25.3539		ZNF215	33.5969		FBXO5	39.3104
RNF103	25.3487		ADAM9	33.5913		MMP16	39.3071
ABLIM1	25.3381		PPP1R15A	33.5687		CNOT4	39.287
PRKCE	25.3377		SAFB	33.5587		ARFGAP1	39.2768
SNAPC2	25.3309		C21orf63	33.5428		SP3	39.2654
SLC9A1	25.3283		SESN1	33.5238		RB1	39.2421
OSBPL3	25.3237		SLC31A1	33.5078		TANK	39.238
VPS35	25.3233		MORF4L2	33.4865		UBE2W	39.2334
SPTY2D1	25.3201		EDG1	33.47		USP15	39.2265
C6orf114	25.3145		NDE1	33.4496		SIAH2	39.2214
UVRAG	25.304		CD276	33.4486		MORF4L1	39.2023
ABTB2	25.3026		IQWD1	33.4426		SESN3	39.1794
PSMA5	25.3003		SFPQ	33.4387		TNRC6A	39.1412
ZNF143	25.2794		FGF5	33.4241		PDGFD	39.096
FBXO30	25.2771		ARL6	33.4219		FAM36A	39.0776
ANKRD42	25.2694		TDG	33.4097		LARP6	39.077
GTF2F2	25.2641		FAM53B	33.4008		GADD45B	39.075
YAP1	25.2559		ACBD5	33.3864		MASP1	39.0715
GSPT1	25.2545		CPEB2	33.3742		DNAJB6	39.0669
OPTN	25.2459		RB1CC1	33.3575		LENG8	39.0438
BASP1	25.2406		PHF15	33.3501		FAM5C	39.0242
P2RY1	25.2311		C9orf150	33.3062		BTAF1	39.0173
ADAM17	25.2272		PLEKHH3	33.2872		BHLHB5	39.0095
ENC1	25.226		NCOA5	33.2688		HDAC2	39.0046
XBP1	25.2079		GRID2	33.2632		ITGB8	38.9993
DOCK4	25.2052		RBM9	33.2595		ZFP36L2	38.9974
MCC	25.2037		CPD	33.2531		DAB2	38.9891
RAPGEF6	25.199		OSR1	33.2485		SNX25	38.9732
UGDH	25.1894		GFPT1	33.245		DNAJA2	38.9599
TMEM2	25.1837		HPCAL1	33.2448		BAMBI	38.9409
HCK	25.1822		COX10	33.2355		SERTAD2	38.935
WAC	25.1656		TNIK	33.2332		ABTB2	38.9257
CLASP1	25.1573		PRKCA	33.2258		NCOA4	38.9128
SLC39A1	25.1505		C17orf71	33.217		EPSTI1	38.8942
C19orf2	25.1469		EHBP1	33.2121		SNX7	38.8693
ARF4	25.1427		SRI	33.2074		AP1G1	38.8513
TRIM8	25.1386		PABPC1	33.2057		EIF2S2	38.8404
CUL3	25.1357		AR	33.1894		EDD1	38.8379
GOPC	25.1123		UBE2I	33.1885		EGR2	38.8121
MPP5	25.1098		PSMD11	33.1757		SEC24C	38.8099
FAM36A	25.1098		BTF3	33.1704		TSPAN12	38.8036
NFKBIZ	25.1042		RBM3	33.1514		SLC33A1	38.7959
CLSTN1	25.0897		DNAJC14	33.1367		NETO2	38.7936
SFPQ	25.0851		DUSP5	33.13		C13orf23	38.7907
TRIB1	25.0837		P4HA1	33.1271		RBBP8	38.7829
STARD4	25.0829		NDUFA4	33.1191		HSD11B1	38.7812
SFRS10	25.0805		SGPP1	33.1078		SPTAN1	38.7715
DNAJC9	25.0797		PPRC1	33.105		APLP2	38.7638
HS3ST2	25.0756		NOL11	33.0939		EIF3S1	38.7525
SPHK1	25.0677		TCF7L2	33.0937		MTIF3	38.7519
SHC1	25.0632		SRP9	33.0936		YIPF5	38.7424
DPYSL2	25.0532		NPAL3	33.0621		TRAFD1	38.7305
GCLC	25.0469		CXXC1	33.0586		CASR	38.7213
LDLR	25.0388		ARHGEF11	33.0583		ELF1	38.7179
FGF14	25.0217		PXMP3	33.0387		SLC38A6	38.7075
CASC4	25.0204		TMEM106B	33.0355		STCH	38.7051
AASDHPPT	25.0133		SCP2	33.0243		GRK5	38.6987
SYNE2	24.9975		GLI1	33.0158		PCDH11Y	38.6711
PABPC1	24.9906		KLHDC2	33.0121		KCMF1	38.6709
ATN1	24.9767		PSMD3	33.0102		AEBP2	38.6398
FZD6	24.9561		AP4S1	32.9869		RCOR1	38.5982
RGS20	24.9433		APBB2	32.984		ARL1	38.5697
CSNK1G3	24.9303		CSRP2	32.9803		BHLHB4	38.5641
COL4A5	24.8988		FOSB	32.9771		MYO1E	38.5523
PSMC2	24.8986		CUTL1	32.969		BPGM	38.547
WIPI1	24.8847		EIF3S1	32.9592		EIF4B	38.5274
TRA2A	24.8846		PCBP1	32.9583		SEC24B	38.5241
RKHD3	24.8845		RCOR1	32.9521		CDKL5	38.5131
EOMES	24.8773		RRS1	32.9421		ELK1	38.4763
PLAGL2	24.8701		ARF4	32.9338		FBXL3	38.4569
KLHL4	24.8474		TLL1	32.9224		ABCD3	38.4499
ARRDC4	24.8426		SFRS5	32.922		PANK1	38.4423
PFAAP5	24.8408		UBR1	32.9032		BCL11A	38.434
CDCA4	24.8382		GABARAPL2	32.89		CPEB2	38.4176
MAN2A1	24.8298		RALY	32.8898		PHF12	38.4069
USP32	24.8148		NAPA	32.8791		TNFAIP3	38.4067
E2F3	24.8136		C20orf3	32.8614		YES1	38.3803
BAHD1	24.804		POU2F1	32.8574		FGF5	38.3687
NR1D1	24.8024		USF1	32.8568		PPP3CB	38.3682
BCAR3	24.7983		MCC	32.8517		EDN1	38.3403
ZNF133	24.7956		UBQLN2	32.8494		STC2	38.3325
RPL28	24.7912		PTP4A1	32.8341		SCFD1	38.3243
KCTD3	24.7894		MLPH	32.8178		IER5	38.3204
UBP1	24.7841		CHIC2	32.8071		TTC17	38.3153
SLC30A1	24.7827		ANKRD10	32.795		FTH1	38.3108
STK38L	24.7714		MRPL33	32.7872		RAB11A	38.3017
RPS6	24.7651		DMD	32.7826		OTUD4	38.2984
ARID3B	24.7636		IGFBP6	32.7256		TMEM87A	38.2872
DCUN1D4	24.7603		FOS	32.7201		NPM1	38.2401
RPS15A	24.7582		COG2	32.7165		FRS2	38.2175
PPP1CB	24.7579		MPP6	32.7162		C20orf30	38.2102
PSMD11	24.7482		ATP5L	32.7104		NCOA5	38.1874
SIAH2	24.7474		DNAJA1	32.7073		MYO10	38.1761
ELOVL4	24.7455		PTMS	32.7042		CHPT1	38.1739
KLHDC2	24.7434		GLIPR1	32.7023		ATP6AP2	38.1575
CCNJ	24.7173		ID2	32.6892		MORF4L2	38.1509
ZNRD1	24.7107		DGKA	32.6829		HNRPH1	38.1078
TMPO	24.7082		SLC11A2	32.6735		ADRB2	38.1036
FUS	24.7047		NECAP1	32.6592		BCAT1	38.0892
CPEB2	24.7039		ERF	32.6572		TMEM9B	38.0829
AZIN1	24.7031		PCDH10	32.6568		NUMB	38.0692
RGS2	24.6894		SLC3A2	32.652		EYA1	38.0483
LYSMD3	24.6852		TOR1AIP1	32.6337		SRP9	38.0263
BACE2	24.6769		CNDP2	32.6284		FOXP1	38.0197
KLF10	24.6761		NPAS2	32.6252		SLC2A13	38.0051
GORASP2	24.6599		TRAM2	32.6227		WDFY2	37.989
RPL14	24.6493		NCKAP1	32.6169		THBS1	37.9791
HOXC9	24.6458		LXN	32.613		BCL2L13	37.9598
WARS	24.6452		NUP98	32.6047		ROD1	37.9584
VAMP4	24.6412		COL4A5	32.5965		TBK1	37.9082
PHF23	24.6321		SARS	32.5937		ZFP36	37.8976
FBXL20	24.6227		TMEM107	32.5835		PLXDC2	37.8948
TACC1	24.6143		SHMT2	32.5304		DLG1	37.888
SRI	24.6054		IRX3	32.4645		ARHGAP21	37.8775
MYL6	24.594		TNPO3	32.4455		SOCS3	37.8775
PCM1	24.5908		MAGI3	32.4348		GTF2A1	37.8626
ZNF452	24.5801		PTHLH	32.4344		RAB20	37.8501
ZC3H12A	24.5736		C14orf118	32.4109		RP2	37.8455
SRRM1	24.5653		MMP14	32.4034		RWDD1	37.8324
TTBK2	24.5622		TXNL1	32.4022		TMEM65	37.8019
SRGAP1	24.5502		H2AFJ	32.4009		SUPT16H	37.8018
PRC1	24.5426		KPNA4	32.3972		TLE1	37.7973
KBTBD4	24.5416		ADAM17	32.3943		TMEM32	37.7598
MAP3K7IP2	24.5324		AIM1	32.3808		PTPN4	37.7598
C4orf16	24.5188		BAT2D1	32.3705		ARNTL2	37.7484
EPHA4	24.5161		GBF1	32.3584		RPUSD4	37.7381
EGLN1	24.5028		SYNCRIP	32.3548		KLHDC2	37.734
ID3	24.4941		IARS	32.3503		CXCL3	37.7171
MAOA	24.4928		PSMC6	32.3465		CPA6	37.7068
PAPD4	24.4797		PLCXD2	32.317		USP36	37.6833
PPP3CB	24.4781		DMXL1	32.3099		OSMR	37.6783
ZNF215	24.4682		MAOA	32.3055		SALL1	37.6487
SCFD2	24.4603		STCH	32.3041		PSMA6	37.6463
MSL3L1	24.4553		MRPL12	32.296		ARRDC4	37.6441
WDR68	24.4405		SERINC1	32.2887		CRIM1	37.6249
ATF2	24.4374		TPBG	32.2866		HNRPUL1	37.6186
ERRFI1	24.4365		ARL1	32.2641		HNRPL	37.612
CCDC45	24.4322		VPS13B	32.2632		EIF1AX	37.5843
CSNK1E	24.4308		C7orf23	32.2397		HOXB8	37.5575
SERTAD2	24.415		SGOL1	32.2384		PGRMC2	37.5465
SPINT1	24.4145		C14orf119	32.2341		RALA	37.5414
VAPA	24.4106		LMAN1	32.2309		TCF7L2	37.5401
VASP	24.4033		HNRPA3	32.2245		PSMA5	37.5373
PTPRG	24.3963		DLX2	32.2227		SFPQ	37.5356
RASEF	24.3717		HM13	32.2186		NKRF	37.4989
MRPS30	24.3693		ARF3	32.2133		RAB5A	37.4984
STK17B	24.354		NOLA3	32.2117		PTGES3	37.4868
TNKS1BP1	24.3358		TSPYL4	32.1853		SRP54	37.4861
SLC31A1	24.3337		EYA2	32.1609		TFE3	37.4693
BBS4	24.3315		PBX3	32.1493		SLC44A1	37.4689
PRDM4	24.3289		FUT8	32.1371		AMOTL1	37.4662
ARMET	24.3271		SEPT7	32.1311		BET1	37.4535
DHX30	24.3164		YIPF5	32.1176		EIF2A	37.4505
RICTOR	24.3123		STRN	32.1031		PIAS1	37.4425
C10orf46	24.3038		PKN2	32.0989		RPS4Y1	37.4369
KPNA4	24.2997		MYL6	32.0976		ITGA5	37.4349
ARF3	24.2933		GTF2F2	32.0882		C14orf43	37.4277
MAX	24.2815		GSN	32.0881		RAB12	37.4205
CHIC2	24.2752		CFLAR	32.0764		PTGS2	37.4184
RCC2	24.2748		SYNPO	32.0764		LIN7A	37.386
GOLGB1	24.2726		MTA2	32.0647		PDE8A	37.3717
SGOL1	24.2665		CTNNB1	32.0542		ZNF227	37.3592
RSBN1	24.2613		C17orf56	32.0369		FBXO38	37.3373
PPP2R5A	24.2501		ZNF432	32.0323		FST	37.3348
PITX2	24.2365		FBXL7	32.0267		EIF5A	37.3287
BIRC4	24.2344		TGOLN2	32.0183		DUSP1	37.3202
ING2	24.2314		DNTTIP2	31.9894		CALM3	37.3158
P4HA1	24.231		TNFRSF21	31.9716		RCC2	37.3046
DNAJB9	24.2291		TXNRD1	31.9492		LAMA2	37.2529
FAM98A	24.22		BTG3	31.9485		YTHDC1	37.2402
NUP54	24.2145		SSH2	31.9285		C10orf137	37.2192
PIAS1	24.2136		PPP1R10	31.9175		FOXQ1	37.2155
ZNF205	24.2107		EIF1B	31.9112		PPAP2B	37.187
ROD1	24.2052		MAPKBP1	31.9045		PPP1R10	37.1775
PPM1B	24.2027		TPM3	31.8978		AASS	37.161
SLC16A6	24.2001		TTK	31.8882		SLC25A25	37.1458
PRKACB	24.1954		MAP4K4	31.8642		F2R	37.1386
LAPTM4A	24.1868		JAG1	31.8556		GOPC	37.1282
PTBP1	24.183		SLC35A2	31.8485		ZNF326	37.0906
PDGFC	24.1826		LDHB	31.8467		ATP1B1	37.0877
OTX1	24.1525		CAST	31.8351		HERPUD1	37.0856
TGFB1	24.1459		RSBN1	31.8314		SCP2	37.0855
MARCH7	24.1313		ZMAT2	31.8255		SNAP29	37.0629
PPRC1	24.1214		ZBTB2	31.8128		SLC30A1	37.0601
NETO1	24.1176		CREBBP	31.8117		ZNF639	37.0454
TBC1D4	24.1171		PRDM4	31.8115		NPAS2	37.043
HNRPU	24.0853		MAX	31.8089		NR1D1	37.0372
NXT1	24.0689		EFNB1	31.8004		ATP5E	37.0219
PXMP3	24.0687		TRAF3IP2	31.7902		SFRS8	37.0122
ZC3H7B	24.0682		ATP2B4	31.7897		ANKRD11	37.0092
TBCC	24.0643		WDR45	31.7828		TNFRSF1A	37.0012
ZNF281	24.0577		NOL7	31.7818		NKIRAS2	36.9856
AP1G1	24.0536		GOPC	31.778		ZNF580	36.9692
B2M	24.0496		ZNF143	31.7727		NDNL2	36.9651
LBR	24.0479		CENTD1	31.7716		TXNDC10	36.9627
TMEM106B	24.0475		WBP5	31.771		ITGA2	36.9266
HIST1H1C	24.0465		MAF	31.7709		SET	36.9265
ANKRD15	24.0418		USP33	31.7647		POU2F1	36.9217
FAM84A	24.0391		CBX5	31.7552		BST2	36.9203
CPA6	24.0206		RORA	31.7493		CALM1	36.9175
DUS4L	24.0188		DLAT	31.737		CPNE4	36.9062
PPP1R14C	24.0181		PRKAB2	31.72		C1orf118	36.8956
MAGED2	24.0065		PTGFR	31.6935		BRAF	36.8861
RBM9	23.9899		RPL28	31.6864		FAM98A	36.8839
RBMS2	23.9828		SFRS3	31.6828		ATP1B3	36.8823
TFAP2C	23.9826		PAPSS2	31.6785		IVNS1ABP	36.8765
SNRPA1	23.9814		BAHD1	31.6557		PDCD4	36.8736
SEC24C	23.9811		PSMB4	31.6509		ARID4B	36.87
SEPT7	23.9796		SERP1	31.6399		SC4MOL	36.8539
MRM1	23.9778		TBC1D4	31.6388		ARNT	36.848
FBXO11	23.9777		HDGF2	31.6303		PHF21A	36.8441
C13orf7	23.9594		PPP2R5C	31.6188		EDG1	36.8244
MGST1	23.9567		TEF	31.6185		DENND4A	36.8099
EXTL3	23.9556		CSNK1E	31.6179		IRF2	36.8054
SMAD1	23.9515		GALNT4	31.6143		ZBTB5	36.805
CAV1	23.9508		PLAGL2	31.6142		C13orf1	36.775
MAP3K11	23.9481		ALS2	31.6136		DNAJA1	36.7743
SLC25A25	23.9298		NDNL2	31.6106		RSBN1	36.7701
PPP3R1	23.9296		CREB3L2	31.6072		ERGIC2	36.7622
DACT1	23.9256		WEE1	31.592		CHML	36.7563
POU6F1	23.9241		C20orf24	31.5792		MME	36.7518
GNB2L1	23.9223		PPP1R9B	31.568		FXR2	36.7461
ZDHHC7	23.9179		TRIO	31.5654		HIST1H4D	36.7438
CHMP1B	23.9085		GLCCI1	31.5314		STARD3NL	36.7417
STIP1	23.9005		SET	31.5206		MAGED2	36.7387
TLL1	23.8932		TBC1D10B	31.5189		SYNE2	36.7346
DEPDC5	23.8912		TENC1	31.5144		TMPO	36.7272
LUC7L2	23.8706		NFATC2IP	31.5071		PAPD4	36.7253
KLHL7	23.8643		ARPC2	31.4973		NEDD4L	36.7248
PHF15	23.862		GGPS1	31.4965		SHC4	36.7236
POLS	23.8592		PIK4CB	31.4681		NOL11	36.7002
CDR2	23.855		ZFYVE9	31.4678		RGMB	36.6954
TNFAIP3	23.8404		USP47	31.4651		CORO1C	36.6886
PIK3C3	23.8402		RAB11FIP2	31.4633		FBXO11	36.685
NY-SAR-48	23.8357		ZNF263	31.4533		MPP6	36.6839
AHNAK	23.8347		MGAT2	31.4319		CASC5	36.6723
PSD3	23.8301		ANXA1	31.4316		MRLC2	36.6669
OSBPL10	23.8244		TMEM16F	31.407		ZCCHC6	36.6592
PDCD4	23.8102		RRAGC	31.391		LGR4	36.6568
APRIN	23.7908		NFYB	31.3867		ZNF706	36.6555
CLK4	23.7854		CHUK	31.3822		LUC7L2	36.6397
BAZ1A	23.7793		CHSY1	31.3678		SENP6	36.6283
CORO1C	23.7764		ATP1B1	31.3656		ALS2CL	36.6165
PEX11B	23.7749		WTAP	31.3509		NARG2	36.6111
MTPN	23.772		SP1	31.3468		ELOVL4	36.5885
RB1	23.7694		ARHGAP24	31.3442		ATP5L	36.5873
SUPT16H	23.7676		MRLC2	31.3345		GBP2	36.5766
KLF13	23.7588		ABCB7	31.3082		C10orf97	36.5692
BNIP2	23.7573		ELK1	31.3064		PNMA1	36.5668
BZW1	23.7507		BLCAP	31.3029		PFAAP5	36.5641
STRN	23.7493		ZNF264	31.2976		HP1BP3	36.5617
TFCP2	23.749		SUPV3L1	31.2972		MGAT2	36.5594
ECHDC1	23.743		PPP1R12C	31.2887		GNG11	36.5585
JMJD1A	23.7392		RALBP1	31.2877		EPHB1	36.5429
SMAD4	23.732		TANK	31.2802		CSNK1G3	36.5236
CPNE8	23.7247		HIST1H4E	31.2786		C21orf66	36.5216
ITGB6	23.7245		AVPI1	31.2698		SEC61A1	36.5214
POU2F1	23.7238		SFRS2	31.2605		AASDHPPT	36.5192
BTBD3	23.7166		ATP11B	31.2508		RNF103	36.5149
DSG2	23.7107		TOP1	31.2503		ROBO1	36.511
CSNK1G1	23.7036		LUC7L2	31.2437		VEGFC	36.5056
BPGM	23.6912		DUSP1	31.2403		SNCAIP	36.5007
UBR1	23.6865		ANKRD11	31.2271		NDUFA4	36.4818
YWHAZ	23.66		BRAF	31.2246		TNRC6B	36.4788
LARP4	23.6494		RHOF	31.2239		STRN	36.4742
NT5E	23.6444		TRIM39	31.2233		CX3CR1	36.4716
GOLPH3L	23.629		ADNP	31.2227		MNAT1	36.4658
TNFRSF19	23.6089		GHR	31.2086		SMAD5	36.4576
DIP2B	23.5902		CSDA	31.2024		LHX9	36.4574
PPM1G	23.5833		HNRPC	31.1981		LMNB1	36.4511
CYP27B1	23.5766		HIST1H4K	31.1971		Cep152	36.4454
PYGL	23.5743		SYNJ1	31.1956		TFAM	36.4435
PPP2R5C	23.5491		E2F7	31.1938		DDX6	36.4316
ATP1B3	23.5448		SDC2	31.1788		SNRPA1	36.4232
CCNG2	23.5441		MLF2	31.1724		VPS37B	36.3962
CEBPG	23.5437		ORMDL3	31.1657		HIST1H1C	36.3928
C11orf30	23.5408		LRRFIP2	31.1649		TLK1	36.3819
C1orf183	23.5369		DIP2B	31.1535		BBS4	36.3594
ZNF678	23.5347		EPS8	31.1193		SSR3	36.355
LHX1	23.5259		KCNK1	31.117		BCAP29	36.3503
LANCL1	23.5215		CIP29	31.1137		PRDM4	36.3364
CHD3	23.5165		ARL15	31.1084		AKAP9	36.3328
USP1	23.5145		DOCK5	31.1037		TBC1D15	36.3146
TAF7	23.5127		RRBP1	31.1004		TNFRSF19	36.3139
PCNA	23.4883		GOLT1B	31.0908		NPY1R	36.3102
YWHAG	23.4869		SAFB2	31.0905		SOD2	36.3087
SMAD2	23.4794		CALR	31.0738		SLC30A9	36.2999
RAB6A	23.4724		TPM4	31.0624		PHF23	36.2933
RPIA	23.472		TDRD3	31.0609		KCTD12	36.2913
PVRL3	23.4717		C1orf121	31.0574		SLITRK4	36.2602
RBM15	23.4699		PFDN1	31.0545		COBLL1	36.2438
C13orf1	23.4605		ALDH1A3	31.0388		ACOT7	36.231
SSR3	23.445		MYO10	31.0325		LAPTM4A	36.2044
RAD23B	23.4447		RPS6KA3	31.0268		LSS	36.2025
GATA3	23.4342		ANKHD1	31.0247		PCNA	36.2003
GK	23.4304		H3F3B	31.0205		C20orf160	36.1908
IDE	23.4178		B3GNT5	31.0088		C5orf15	36.1889
ZBED4	23.4125		C10orf119	30.9862		BAG2	36.173
WRNIP1	23.4041		RAP1B	30.9763		SGOL1	36.1688
RP2	23.4007		TJP2	30.9642		TTK	36.165
DPYD	23.3984		TOP2A	30.9636		HOXC9	36.1636
CNTROB	23.3734		RAD21	30.9599		ZBTB2	36.1618
IFT57	23.3717		PSMA6	30.9456		SPAG16	36.1541
PPM1A	23.3658		CDC27	30.9318		ID1	36.1188
GBF1	23.3639		WDFY2	30.915		RPS5	36.1187
ATF7IP	23.3624		IRF1	30.9093		RPS15A	36.108
ERGIC2	23.3457		B4GALT5	30.9083		ZZZ3	36.1074
PRIM2A	23.3435		SON	30.9028		USP32	36.1037
PPP1R15A	23.3276		TJAP1	30.9008		SDPR	36.0873
CDC42BPB	23.3181		C13orf7	30.9		SFRS7	36.0836
SEC14L2	23.3117		PAPPA	30.8977		PPP2R2A	36.0832
RND3	23.3055		RGMB	30.8939		HOXA6	36.0761
SH3BGRL	23.3012		TIPARP	30.8932		ADAM17	36.0714
ATF4	23.3004		CLASP1	30.8815		GTF2F2	36.0708
NNT	23.2985		MAP3K7	30.8705		RAB1A	36.0427
ZNF706	23.2952		ARL4A	30.8677		GPR85	36.0409
ATP5L	23.2838		KLHL4	30.8649		PITX1	36.0327
CASP8	23.2768		MTPN	30.8608		TBC1D5	36.019
SPTAN1	23.2722		Cep152	30.8542		GORASP2	35.9845
SYPL1	23.2681		C13orf1	30.8513		MTCP1	35.9716
BIRC6	23.2556		RPL13	30.8488		RNF113A	35.9692
RCOR3	23.2539		HOXA6	30.8482		LBR	35.9688
PLEKHK1	23.251		RAB6A	30.8466		NDST4	35.9509
CCNI	23.245		CSTF2	30.8453		PPP1R9B	35.9467
MCL1	23.2388		SLC25A37	30.8451		ECHDC1	35.9454
GOLPH4	23.2378		GABARAP	30.8445		FOSB	35.9401
SLK	23.2232		GUK1	30.84		ARNTL	35.937
FIP1L1	23.2193		PFAAP5	30.8332		MARK3	35.8908
ATP6V0C	23.213		MED8	30.8331		PA2G4	35.8897
ZNF300	23.2128		RKHD3	30.8317		PSME4	35.889
TFAP4	23.2118		CHD1	30.8176		ARL5A	35.8846
SON	23.2086		C10orf78	30.8127		KLHL4	35.8719
RAB11FIP3	23.1931		OTUD5	30.8126		KLHL20	35.8664
CSTF2T	23.1923		HS2ST1	30.8053		THRAP2	35.8521
BRAF	23.1915		FMR1	30.8006		EPC1	35.844
PKP4	23.1914		PPM1D	30.7981		NAP1L2	35.8422
NT5DC2	23.1901		F11R	30.7953		BMP4	35.8395
DYNC1LI1	23.183		SLCO3A1	30.7842		ARHGEF7	35.8335
DIAPH2	23.1779		ARIH1	30.7797		TBX2	35.8225
PIGM	23.1766		LYK5	30.7738		MAGED1	35.8193
MAP4K4	23.1756		YWHAE	30.7719		ARMCX5	35.7925
C17orf71	23.1732		GLUL	30.7716		TBC1D16	35.7834
GALNT4	23.1627		RCBTB1	30.7486		TBPL1	35.7495
FANCF	23.16		CLIC1	30.7484		FIP1L1	35.7335
COMMD3	23.1431		ZHX1	30.7471		ZNF652	35.7102
STIM1	23.1425		STK11	30.7457		TFCP2	35.7057
ZNF329	23.1337		OSBPL8	30.7371		ZFHX4	35.6727
DDX26B	23.1318		MINA	30.7359		USP8	35.6673
UPP1	23.1301		ABT1	30.7357		SPRY4	35.6612
KATNB1	23.1243		NPR3	30.7204		TRERF1	35.6587
RHEB	23.1219		ZNF420	30.7174		SKP1A	35.6557
CD2BP2	23.1213		CBARA1	30.7044		ZNF420	35.6467
ATXN7L4	23.1163		SLC9A6	30.7023		ARL3	35.6375
RHOBTB1	23.116		PDIA4	30.6986		GBF1	35.5988
SDCBP	23.1147		SCNN1A	30.6945		PTPN14	35.596
CHD1	23.1105		BRI3	30.6938		GPR63	35.5925
NUDCD3	23.0847		EGR2	30.6887		CXorf15	35.5829
CTBP2	23.0767		FUS	30.6865		ARIH1	35.5774
PPP2R2A	23.0641		NCOA3	30.6831		RPS6KA5	35.5765
INSIG2	23.0624		NDFIP2	30.6784		WBP5	35.5718
DDB2	23.0581		NIN	30.668		CYorf15A	35.5677
ATP2B4	23.0504		MAP3K7IP2	30.6638		KIF11	35.5655
EHD4	23.0468		SC4MOL	30.656		ZNF215	35.551
MICAL2	23.0453		STIP1	30.6546		KLHL7	35.5451
RPS24	23.0437		PEO1	30.641		NIN	35.538
NUP98	23.0341		CDKL5	30.6239		MYB	35.5293
NEDD4L	23.0339		SMARCC2	30.6167		AVPI1	35.5275
C6orf152	23.025		RP2	30.6115		OSR1	35.5236
UBE2M	23.0228		SQLE	30.6073		BACE2	35.5135
PRSS23	23.022		TRIP12	30.6017		RND3	35.512
MRLC2	23.0091		PTRF	30.5778		DYRK3	35.4917
C10orf137	23.0058		AGPAT5	30.5706		C1orf183	35.4696
FXR1	22.9966		STK17A	30.5694		RNF128	35.4652
CBARA1	22.9964		VPS25	30.5385		LDOC1	35.4619
PNMA1	22.991		SH3BP4	30.527		SLC35D1	35.4613
TXNDC10	22.9781		PRCC	30.524		MAP3K7IP2	35.4546
ACOX1	22.9759		PPP4R1	30.5037		STAMBP	35.4422
NARG2	22.974		VPS4B	30.4989		PKIB	35.4359
BCAT1	22.9703		CDH2	30.4937		TRA2A	35.4227
SCP2	22.9562		SCAND1	30.4829		MCTS1	35.4175
CHSY1	22.9556		DMXL2	30.48		CDC27	35.3994
FTSJ1	22.9532		C10orf137	30.479		RHOF	35.3877
UBE2Z	22.952		SAP18	30.4703		NFKB1	35.3876
PCDH10	22.9492		ITGAV	30.4698		DNASE1L3	35.3853
LAMC2	22.9364		SLC44A1	30.4627		GBA2	35.3853
ZNF507	22.9352		CDC25B	30.4553		CCNE2	35.3787
ENO1	22.9346		HK1	30.449		STK35	35.3778
DTNA	22.934		ARMCX5	30.4479		NUPL1	35.347
SUV39H2	22.9323		MTIF3	30.4409		CSNK1G1	35.3093
NUPL1	22.9296		UAP1	30.4398		ZFYVE9	35.2983
COL4A2	22.9283		SUV39H2	30.4359		CTNNBL1	35.2884
IDH1	22.9213		GATA6	30.4301		CACNB3	35.2867
C7orf23	22.9123		TJP1	30.429		C13orf7	35.285
SEL1L	22.9116		PAFAH1B1	30.4288		PPM1B	35.284
MAP3K4	22.9098		SPEN	30.4257		OSBP	35.282
GABARAP	22.9044		MTUS1	30.4182		ATF7	35.2797
USP25	22.8982		RALA	30.4095		SELI	35.2641
MYB	22.8896		CASP8	30.4069		MDM2	35.2554
LHFP	22.8811		NNT	30.4054		ATP10D	35.255
PDLIM1	22.8728		ABCC3	30.3986		SLK	35.2374
ZNF219	22.8678		COQ10B	30.391		KBTBD4	35.2273
SLC22A15	22.8612		ZFY	30.3824		GSK3A	35.2185
FBXL17	22.8582		HCK	30.3811		NTN4	35.2042
ABT1	22.858		PPME1	30.3685		GADD45G	35.1991
TM4SF1	22.8557		MAN2A1	30.358		RFXAP	35.1824
GJA1	22.8524		LRCH2	30.3569		PLEKHH3	35.1782
GOLGA4	22.847		SPAG16	30.3564		DHX35	35.1689
OBFC1	22.8459		RNF152	30.3531		ETV5	35.1554
FHOD3	22.8451		SMU1	30.3411		RIF1	35.1407
MPP6	22.8394		VASP	30.3352		GPHN	35.1399
SMNDC1	22.8394		DOCK9	30.3345		CHD1	35.1274
BCR	22.8352		SMARCD2	30.3328		KIF5B	35.1237
RCBTB1	22.8324		BIRC6	30.3319		GLCCI1	35.1155
RAD21	22.8317		RNF12	30.3241		BAT2D1	35.1148
XAB2	22.8177		PSME4	30.32		PJA2	35.1078
UBQLN2	22.8078		HIP2	30.3155		ABT1	35.0994
ANKRD37	22.8024		TXNDC10	30.3072		TES	35.0981
CAPZA1	22.7991		RICTOR	30.3064		C17orf58	35.0879
CBLL1	22.7789		TNRC6B	30.3064		SYNJ1	35.0837
ARMCX5	22.7686		SMARCA5	30.3023		PRKCE	35.0596
HNRPC	22.7671		PRSS23	30.2994		HMGN1	35.0534
WTAP	22.7615		RCC2	30.2979		ATN1	35.0501
MAP4K3	22.7558		MATR3	30.2853		FAM62C	35.0493
PTPRE	22.7468		ARHGAP18	30.2792		CLOCK	35.0427
RNF2	22.7455		PITX1	30.2783		PPP1R3C	35.0419
SELI	22.7452		CNOT4	30.2723		HIST1H4K	35.0386
ERBB2	22.7349		LARP6	30.2672		ELMOD1	35.0147
SFRS15	22.7343		DCUN1D5	30.2644		SAFB	35.011
NOL11	22.7146		UBE2E1	30.2606		YWHAZ	35.0059
APBB2	22.7122		TBN	30.2566		PXK	35.0047
PKP1	22.7114		GOLGA4	30.2517		TNPO2	34.9976
BTAF1	22.7063		DGKZ	30.2489		ST3GAL1	34.9949
ABCD3	22.7033		SEC14L2	30.2443		BMP2	34.9942
AMOT	22.6941		HECTD2	30.2404		CD2BP2	34.9893
SLC25A24	22.6939		UACA	30.2277		THRB	34.9728
MXD1	22.6904		SEC63	30.2242		PRIM2A	34.9689
ANP32E	22.6866		GOSR1	30.1912		SETDB2	34.9654
HNRPH2	22.6787		GAK	30.1867		BRIP1	34.9544
FBXO5	22.6732		FAM55C	30.1849		CENTD1	34.9286
TMEM16F	22.6636		TMEM2	30.1695		ARL15	34.913
FN1	22.6617		ZBTB5	30.1505		FXR1	34.8853
LASS6	22.6598		CBX4	30.1461		CDC73	34.872
RRAGC	22.6574		ATP2C1	30.1419		OPTN	34.8702
YES1	22.6542		PRPF39	30.1353		VCAM1	34.863
ARL4C	22.6516		SUPT16H	30.1325		DLX2	34.8601
YTHDC1	22.6382		CNNM2	30.1299		C6orf106	34.8554
NARG1L	22.6362		PPP2R5A	30.1241		ING2	34.8409
SRP54	22.6163		C17orf42	30.1136		SLC9A7	34.8378
C12orf31	22.6152		PTGS2	30.1045		SGCE	34.8173
OSR1	22.614		ZNF175	30.1033		FRAS1	34.8132
NUDT3	22.5971		RNF2	30.0973		EFNA1	34.8123
ABCA1	22.5939		TBC1D15	30.0965		CIP29	34.806
PPP4R1	22.5934		MMD	30.0937		GPRC5A	34.8022
TMOD3	22.5929		ZNF706	30.093		EDIL3	34.7794
HOXB7	22.5912		NXT1	30.0889		HSPA5	34.7763
IFIH1	22.5844		STK38L	30.0886		MAGI3	34.7422
BRIP1	22.5808		PAX9	30.037		ZNF175	34.7302
ACTG1	22.5785		FLCN	30.0313		MAX	34.7184
SENP3	22.5742		SOX5	30.0295		DDEF2	34.716
DMXL1	22.5703		LYSMD3	30.0128		TM2D3	34.7077
CASC5	22.5639		BACH1	30.0106		PLAG1	34.6937
PTPN12	22.5624		NGRN	30.0105		ATP2B2	34.6796
BAT2D1	22.5605		C9orf3	30.0078		DYRK2	34.6792
SS18	22.5587		PCSK5	30.0049		CTGF	34.6752
PPP1R9B	22.5522		PTGES3	30.0043		ELF4	34.6677
NDUFA4	22.5485		CCBE1	29.9987		RNF138	34.6582
MLSTD2	22.5335		MYH10	29.9963		NOG	34.6582
OTUD6B	22.5329		C11orf30	29.9839		ST13	34.6484
S100A10	22.5277		UBTF	29.9546		LSAMP	34.6464
BZW2	22.5254		SERTAD3	29.9478		RPS6KB1	34.6366
RHOT1	22.5026		TBC1D22A	29.9439		SEPT7	34.6238
NCOA3	22.4978		TCEB3	29.9436		EFNB1	34.623
DGKZ	22.4939		FIP1L1	29.9336		PDLIM5	34.6163
C15orf39	22.4937		CCNT2	29.9311		IQWD1	34.6071
ROBO1	22.4915		EIF3S3	29.9292		GPR176	34.6046
DDIT4	22.4827		FXR1	29.9286		COG1	34.5954
ELK3	22.4791		HNRPL	29.9276		CBX4	34.5939
TRIM39	22.4773		PHF6	29.9275		DNTTIP2	34.5815
SFRS3	22.4759		CCNJ	29.924		SARS	34.5695
UPF2	22.4747		TXNDC5	29.9204		YIPF6	34.5642
PBEF1	22.4716		CD2AP	29.916		ABCA6	34.558
RAB8B	22.4679		PTPN4	29.9078		UBTF	34.5506
CFLAR	22.4663		KLHL7	29.9066		ARPC4	34.5427
PITPNB	22.4651		TMEM110	29.8936		C1orf164	34.533
BIVM	22.4651		CSRP2BP	29.8894		SMARCD2	34.5287
DHX15	22.4611		ZHX2	29.8804		ARMCX3	34.4911
CRY1	22.4611		ING3	29.8797		PSMD11	34.4807
RBM25	22.461		JUNB	29.8775		RPS6KA2	34.4773
HNRPL	22.4606		PSD3	29.8678		SCAMP1	34.4658
FTH1	22.4539		SLC25A24	29.8671		TMEM2	34.4465
CCNH	22.4507		SCYL3	29.8612		VPS4B	34.4399
ADNP	22.4482		NOS1AP	29.8543		TOP2A	34.433
PURB	22.4472		FBXO5	29.8536		EDEM1	34.4213
IL1B	22.4407		ASXL1	29.8468		DERL3	34.4146
PDXK	22.4348		RPS18	29.8306		SCYL1BP1	34.4136
ITGA2	22.4073		LDOC1	29.8277		ARHGEF11	34.4062
RNF38	22.4026		KITLG	29.8207		TFAP2C	34.3931
SERPINB5	22.4022		AMD1	29.8173		DNAJC14	34.3899
DNTTIP2	22.3987		MRPL17	29.7998		ST8SIA1	34.3845
RALA	22.3975		NLGN4Y	29.7947		HIST1H4H	34.3808
TSSC4	22.3933		CD274	29.7833		ARF3	34.3783
SEPHS1	22.3858		SMAD1	29.7671		YARS2	34.3773
LRP6	22.3825		ZC3H7B	29.7606		MYH10	34.3571
C18orf25	22.3782		CDC37	29.7598		HIST1H4E	34.3529
SOLH	22.3778		ZNF205	29.7594		DOCK4	34.3493
EIF2S3	22.3732		FTSJ1	29.7502		ZC3H7B	34.341
CDKL5	22.3728		PCQAP	29.7459		RKHD3	34.3395
ZNF432	22.3698		HIRA	29.7458		LRP1B	34.3386
EGFR	22.3658		ZNF343	29.741		UBP1	34.3305
ZNF331	22.3631		SNRPA1	29.7387		RPL11	34.3159
RTN3	22.3447		ADAM10	29.7319		TBC1D4	34.3139
SALL3	22.3341		WDR40A	29.7312		UHRF2	34.2992
NGRN	22.3273		TNRC6A	29.7145		ZMYM3	34.299
TTC14	22.327		SLC25A25	29.7144		ZNF133	34.287
H2AFJ	22.3176		ZNF313	29.7107		IDH1	34.2787
HS3ST3B1	22.3169		ENO1	29.7032		PDZD8	34.273
NOL7	22.2843		SLC7A11	29.7019		SUHW3	34.2668
PPP2R3B	22.2823		RIOK2	29.6992		DARS	34.2571
HSPA5	22.2666		DHX15	29.6772		RNF19	34.2503
PIGA	22.2487		PAPD4	29.6763		PPP3CC	34.2378
STAMBP	22.2471		ING2	29.6571		KPNA4	34.2352
TSPAN14	22.2462		C1orf21	29.6443		AREG	34.2221
PLA2G12A	22.2322		UBE2E3	29.6395		SNAG1	34.2207
HERC3	22.2263		SRF	29.6392		GLIS1	34.2194
GBX2	22.2027		EXTL3	29.628		WDR68	34.2111
ATR	22.1811		ACSL4	29.6218		JUB	34.2111
DGKA	22.1758		ELOVL5	29.6216		ARL6IP2	34.2092
PRCC	22.1682		UTY	29.5955		SGOL2	34.189
CEPT1	22.1681		ELF4	29.5759		ENC1	34.1846
KLHL20	22.1604		PLAC8	29.572		HEY2	34.1827
ACSL4	22.1603		PEX19	29.5655		GRID2	34.1763
KIF5B	22.1582		ARHGAP9	29.5558		LRP6	34.1698
SOX2	22.1474		FAM104A	29.5538		SLC16A2	34.1695
ZBED2	22.1446		PSAT1	29.5467		SNRK	34.1294
LENEP	22.1421		COBLL1	29.5398		SFRS2	34.1049
STK11	22.1368		SMCR8	29.5375		SRY	34.0706
AXIN2	22.1338		ATP6V0C	29.5291		VPS13B	34.0615
VIL2	22.1292		SND1	29.5188		FIGN	34.0544
CSRP2	22.1279		WDR68	29.5157		CHSY1	34.0501
TCF7L2	22.1192		TNKS2	29.5155		CD274	34.0192
PRKCI	22.1185		BNIP2	29.5128		UFM1	34.0128
XRN2	22.1176		TCEAL8	29.5047		E2F3	34.0037
PSMA1	22.1144		AMOTL1	29.5036		TOX	34.0036
RAB1A	22.1137		BMP4	29.5028		YWHAQ	33.9852
ASAH1	22.1114		WNT5A	29.502		SLITRK1	33.98
SLC35C1	22.1086		MIDN	29.4996		FBXL17	33.9737
ARID4B	22.1052		PPP1R3C	29.4968		ZNF75	33.963
UACA	22.0983		NETO2	29.4949		C10orf46	33.962
MARK1	22.0873		FBXW7	29.4893		ZNF507	33.9515
ZFYVE9	22.0846		WDR20	29.4793		ARHGAP29	33.9485
SNX24	22.0746		HMGN1	29.4788		MIB1	33.9426
RAB20	22.0614		ARMCX2	29.4723		ZFP91	33.9218
DPH5	22.0605		YTHDF3	29.4573		RBM25	33.9085
CDS1	22.0508		ZZZ3	29.454		ARAF	33.9046
RFXAP	22.0496		DAB2	29.4173		PSMC6	33.8933
AIG1	22.0466		HOMER1	29.401		STK39	33.882
SDC4	22.0461		C15orf23	29.4004		GNAQ	33.8795
MAP3K5	22.0382		POLS	29.3851		ZHX1	33.8695
EIF2B2	22.038		FBXL5	29.3814		UBR1	33.8649
SLITRK5	22.0369		C1orf63	29.3617		RBMS2	33.8631
TFE3	22.0279		RPL6	29.3594		PIK4CB	33.8564
TBK1	22.0249		EXOC4	29.3396		E2F8	33.8562
ZNF227	22.0187		GTF2A1	29.3238		MFSD1	33.8543
C17orf59	22.0134		ABCD3	29.3191		CFTR	33.8457
UBTF	21.9995		NUDCD3	29.3108		FAM91A1	33.8383
FBXO7	21.9976		PCDH18	29.3041		SRRM1	33.8339
AKAP9	21.9923		IPO9	29.2961		ARHGEF9	33.8221
HK1	21.9888		CCNE2	29.2912		TBX22	33.8141
SLITRK6	21.9848		FBN2	29.2911		ALDOA	33.8085
PHF21A	21.9848		THRB	29.2847		CST1	33.8019
CDCP1	21.9822		RPS6KA2	29.2665		GPM6A	33.7957
RERE	21.9789		FRK	29.2452		TLOC1	33.7844
PSMD14	21.9728		CDC2L6	29.2416		IDE	33.7677
NFKBIA	21.9682		HNRPH2	29.2397		FAM104A	33.7638
RPL15	21.9669		USP15	29.2371		WDR40A	33.7603
ZMYM3	21.9646		FANCF	29.2371		KRT10	33.7546
TBX2	21.9638		LPHN2	29.2362		ALDH1A3	33.7411
TPM4	21.9588		PPP3CC	29.232		MINPP1	33.726
WHSC1L1	21.957		PXK	29.2311		UBE2E3	33.7217
TAOK1	21.9564		ANKRD42	29.2296		WDR36	33.7126
TGOLN2	21.9494		UCK2	29.2271		FAM13C1	33.7119
GALNT2	21.9424		FBXO38	29.2247		ETV3	33.7102
DLL4	21.9357		NLK	29.2228		TTBK2	33.7053
CBX5	21.9333		PDXK	29.2184		SF1	33.7042
CREB5	21.911		JMJD2C	29.2171		IL13RA1	33.6985
GGA1	21.9099		HIST1H4D	29.1852		NUFIP2	33.6955
TES	21.9047		SNX2	29.182		RPL14	33.6929
ZZZ3	21.9032		PRICKLE1	29.1739		SLC39A9	33.6862
SEC24B	21.896		MTAP	29.1632		SMAD1	33.6851
GNG12	21.8911		PKP4	29.1632		C8orf4	33.6782
SAFB	21.8887		CDC73	29.1622		MTCH1	33.6776
C12orf29	21.8838		SEL1L	29.1547		SMNDC1	33.6762
RASSF6	21.8804		INSIG1	29.1524		ZDHHC7	33.6716
SCAMP1	21.878		NAT5	29.1457		LZTS2	33.6511
JUNB	21.8766		STRAP	29.1413		PSMD14	33.6478
MN1	21.8716		SFRS15	29.1297		MCC	33.6205
RPL11	21.8709		BBS4	29.1279		STK38L	33.6175
DSCR2	21.8669		SLC35E1	29.1238		LSM14A	33.6168
EGLN3	21.8625		RBMS2	29.1233		PPP1R15A	33.6165
SCFD1	21.8472		MMP2	29.1224		SEC14L2	33.6148
FLCN	21.8292		ANXA6	29.1091		EIF2S1	33.6117
ATP2C1	21.8199		SOS2	29.1048		ST3GAL6	33.6079
MYH10	21.8187		TRMT5	29.1019		ZNF384	33.5975
TMEM87A	21.815		C11orf24	29.1001		BZW2	33.5816
USP8	21.8094		MARCH6	29.097		FAM84A	33.5755
LRRFIP1	21.8007		ANK3	29.0746		HELZ	33.5676
AGTPBP1	21.7901		DPF2	29.0708		PRSS23	33.5652
ANLN	21.7816		BMPR1A	29.0663		ZNF313	33.5611
PLOD2	21.7755		EPC2	29.0637		TAOK1	33.5609
ZNF420	21.7715		ASB8	29.0511		CTH	33.5554
PLK2	21.7681		MESDC2	29.0508		NXN	33.5525
C6orf106	21.7676		ARAF	29.0256		RRS1	33.5519
UCK2	21.7585		CPNE1	29.0202		PERP	33.5339
RPS6KA2	21.7514		ADAR	29.0185		FUNDC1	33.5272
PKIB	21.7495		PCM1	29.0151		TTC19	33.5256
RAB3GAP1	21.7488		HK2	29.0113		PYGB	33.5223
UBE2E3	21.7472		FOXQ1	29.0103		MARCH6	33.5181
FAM59A	21.7426		GALK2	28.9972		C6orf152	33.5169
C2orf25	21.7425		SH3GLB1	28.99		TBN	33.506
CALM1	21.7401		CALM1	28.9805		FBXW7	33.4933
CREB3L2	21.733		ZMYM3	28.9653		ITPR2	33.4747
THRB	21.7291		ARRDC4	28.9563		ZNF148	33.4641
C1orf63	21.7282		YWHAB	28.9411		SNF1LK	33.4615
TRMT5	21.7255		ZNF652	28.9411		TPBG	33.4588
ZNF529	21.7251		BZW2	28.9348		SMARCA1	33.454
SHMT2	21.7235		C10orf6	28.9287		C9orf5	33.453
ZYX	21.7223		WHSC1L1	28.9217		ZHX2	33.4373
DENND4A	21.7222		ARMCX6	28.9203		RAD23B	33.4326
SET	21.7158		DULLARD	28.9042		HTATSF1	33.4207
GSN	21.7035		FST	28.9002		PAX9	33.4014
SLC35A2	21.6948		STARD3NL	28.8924		TNFAIP8	33.3921
ELOVL6	21.6946		UFM1	28.8907		GGPS1	33.3876
VDAC2	21.6908		PIM1	28.8817		HNRPLL	33.3806
C14orf106	21.6891		NUMB	28.8575		OTUD5	33.3646
DEK	21.6886		HNRPU	28.8548		ITPR1	33.3645
OTUD4	21.6862		S100A10	28.8545		GFPT1	33.3549
ACTR6	21.6858		PDLIM5	28.8507		NUP35	33.3453
RHOA	21.685		MKI67	28.8464		CD109	33.3383
FZD1	21.6844		DYNC1I2	28.8413		ACBD5	33.3121
ST3GAL1	21.6839		AP3B1	28.8328		PAK3	33.3118
FOXD3	21.682		SLC16A1	28.8171		RPL41	33.295
ABCG1	21.6798		MTMR11	28.8158		ZNF329	33.2938
SOX3	21.6671		APP	28.8038		C6orf60	33.2913
CLOCK	21.6638		SLC39A10	28.7815		SNX2	33.2892
HAS2	21.6592		UBE2J1	28.7801		JMJD1A	33.2889
TP53	21.6589		KATNB1	28.7699		YWHAB	33.2713
NUTF2	21.6567		TBC1D23	28.7647		UBQLN1	33.2674
RIPK2	21.6497		HGS	28.7643		UPF3B	33.2646
BRWD2	21.6413		GLIS1	28.7615		GNB2L1	33.2504
SEC61G	21.6398		POLR2E	28.7601		IBRDC2	33.2269
ZNF615	21.6341		HMG2L1	28.7563		ARID1B	33.225
RPS19	21.6317		TRIM4	28.755		FKBP5	33.2245
VIM	21.628		OBFC2A	28.7478		MAP4K3	33.2238
SMCR8	21.6235		LRRC8D	28.7423		SAFB2	33.2064
FBXL10	21.6195		C1orf183	28.7343		FBXL5	33.204
SENP1	21.6185		SOCS3	28.7309		SFRS15	33.1943
CDC27	21.6177		WDR35	28.7284		NCOA3	33.194
RIOK3	21.6097		EIF4EBP2	28.7234		SENP1	33.193
PPME1	21.6069		CBFB	28.7149		INSIG2	33.1907
ATF7	21.6056		IFT57	28.7098		LHFP	33.1775
B3GNT1	21.6034		BBX	28.6794		PRKAR2B	33.1746
AR	21.6021		C17orf70	28.6786		DIP2B	33.1735
DLX2	21.6001		HIST1H3E	28.6697		TRPS1	33.172
CHAC1	21.5968		GNB2L1	28.6635		STIP1	33.1502
TRIM41	21.5931		RPL41	28.6502		RAB3A	33.1463
CALR	21.5823		FAM84A	28.6482		SECISBP2	33.138
NPR3	21.5793		OSBPL3	28.6476		PPRC1	33.1348
CPSF6	21.578		LGR4	28.6219		MAPK14	33.1206
PITX1	21.5769		BAG5	28.6212		FANCF	33.1152
ZNF263	21.5737		BMF	28.6198		SUV39H2	33.1135
OAZ2	21.5697		HELZ	28.6167		RAB40C	33.1045
SRF	21.5683		AGTPBP1	28.6124		FOXJ3	33.093
ZBTB20	21.566		YTHDC1	28.6119		ATP6V0A1	33.0879
EDG1	21.5577		TM4SF1	28.6084		PUM1	33.0877
MAP2K3	21.5531		LAMP2	28.6066		STRAP	33.0858
TDG	21.5474		TFIP11	28.5937		RIPK4	33.0812
PTMS	21.5407		NARG2	28.5809		ERG	33.0802
C6orf173	21.5392		AP2A1	28.5724		RAB27B	33.0792
GABRE	21.5389		KCMF1	28.57		KIF18A	33.0776
AGR2	21.5326		PUM1	28.5611		KLHL15	33.0735
CDV3	21.5298		SCAND2	28.5598		BNIP2	33.0641
LEF1	21.5179		DNAJB9	28.5543		PCBP1	33.055
GTF2B	21.5122		TRA2A	28.5516		TAF1	33.0542
SMOX	21.5048		NPC1	28.5494		MRPS33	33.0412
HEXIM2	21.5038		TNKS1BP1	28.5441		AGTPBP1	33.0299
ARF1	21.5002		TRAF6	28.5235		MRPS30	33.0264
RAB12	21.4927		ELOVL6	28.5176		PRKY	33.0192
ZAK	21.4912		ARCN1	28.5066		CEBPD	32.9994
TM2D3	21.4889		ACOT7	28.498		C1orf121	32.9827
NCOA4	21.4875		CAMTA1	28.493		C10orf6	32.9802
FNBP1L	21.4851		ZCCHC6	28.4909		RBPMS	32.9801
ATRN	21.4763		ABTB2	28.4902		SHMT2	32.9554
EDEM1	21.4749		CUL3	28.4852		RASA1	32.9494
CCNG1	21.4746		VBP1	28.4846		RAB6A	32.9414
C21orf91	21.4729		ASPM	28.4767		RIPK2	32.9384
WBP2	21.4694		CHST11	28.473		EHD1	32.9342
FOXB1	21.4682		ZNF644	28.4591		PRKAB2	32.9335
MRPS33	21.4671		MIB1	28.4461		ATF4	32.9285
GRB2	21.4669		MAP2K6	28.443		TCEAL1	32.9241
TNS4	21.4652		CDK2	28.4421		ZNF184	32.9212
DGKE	21.4645		C8orf37	28.4284		PAPPA	32.9102
FGF11	21.464		CNOT3	28.4164		RPS6	32.8896
C10orf97	21.4635		PPM1A	28.4067		MAK10	32.8788
HTR1B	21.4521		NCOA6	28.3922		C20orf114	32.8727
WNT5A	21.4492		CCNH	28.3911		LANCL1	32.8617
HEY2	21.4469		ATF7IP	28.3832		CCDC55	32.8571
ARHGAP26	21.4464		PDCD4	28.381		METT10D	32.8422
SYNCRIP	21.4333		ZAK	28.379		PNRC1	32.8364
EPB41L4A	21.431		HTATSF1	28.3703		AKAP11	32.826
MME	21.4308		VPS35	28.3664		SNTB2	32.7992
MYST2	21.423		FBXL10	28.3587		STX16	32.7889
GRHL3	21.4208		MPP5	28.343		STAMBPL1	32.7839
PLXDC2	21.4145		SOCS6	28.3413		ADD3	32.7819
SUCLG1	21.413		WBSCR18	28.3314		EHBP1	32.7812
SFRS7	21.4003		RAB12	28.3301		GCLC	32.7763
PSMA6	21.3973		SIAH2	28.3288		SMS	32.7725
C19orf18	21.3902		LANCL1	28.3181		TNPO3	32.7723
RPS18	21.365		LMNB1	28.3116		TIPARP	32.7575
LDB1	21.3641		RAB10	28.3031		ABCA1	32.7571
ZHX2	21.3567		RALB	28.301		HIST1H3H	32.7484
TRIP12	21.3558		ZNF592	28.2997		WRNIP1	32.7383
MATR3	21.355		SENP1	28.2921		SFRS3	32.732
AP3S2	21.3523		GNAQ	28.2887		PARD6B	32.7226
PEX13	21.3446		C14orf106	28.2833		DSCR3	32.7066
NIN	21.3441		TMEM62	28.2731		ATXN7L4	32.6958
SNAG1	21.3368		LGALS8	28.2577		SLC25A36	32.6951
UBAP2	21.3228		DCTN4	28.2548		RPIA	32.692
ZNF175	21.3197		TAPBP	28.2525		GLG1	32.6899
SLC41A1	21.3162		PFDN5	28.2422		TUBAL3	32.6731
BMP2K	21.3157		MSL3L1	28.2417		EMP1	32.6684
MIB1	21.31		C10orf46	28.2411		GPR126	32.6664
SOX12	21.3068		RBM5	28.2389		TSLP	32.6638
NEGR1	21.3048		SYPL1	28.238		GABARAPL2	32.6597
MAPK8IP3	21.3036		ZNRF1	28.2321		RTN3	32.6582
SLC35D1	21.292		FGFR1	28.2214		SYNCRIP	32.658
TLOC1	21.2873		NXF1	28.2153		ARHGAP6	32.6532
FIGN	21.2815		SEC23IP	28.2138		POLS	32.6523
AMOTL2	21.2804		PIK3C3	28.2094		CAPZA2	32.6385
HECTD2	21.2803		ATP5G1	28.2092		GABARAPL1	32.6339
SNCA	21.2784		SLC35B3	28.2092		NGRN	32.6282
CDKN2B	21.2779		COX7A2L	28.2044		SLC35A2	32.6145
MGLL	21.2722		CCNG1	28.2038		POU6F1	32.6065
RIOK2	21.2715		DAXX	28.1973		KATNB1	32.6038
TNRC6B	21.2682		CCDC50	28.1945		CBARA1	32.5962
PCBP1	21.2569		RBM17	28.1863		PDLIM1	32.5943
TOR1AIP1	21.2544		EMP1	28.1823		DCUN1D1	32.5889
NUDT21	21.2522		TOP2B	28.1794		GOLT1B	32.5814
LAD1	21.2478		CFL2	28.1709		C9orf72	32.5795
BET1	21.2455		RBM15	28.1639		SMAD2	32.5744
INPPL1	21.2447		CCDC45	28.1635		SCYL3	32.5728
RALY	21.2424		AZIN1	28.1468		CREB3L2	32.5696
UAP1	21.242		SLC30A7	28.1409		ZNF432	32.5584
JMJD2C	21.2374		PSMA1	28.1395		TMLHE	32.5553
DHDDS	21.2271		TMEM9B	28.1347		C1orf21	32.5548
EPC2	21.2197		ECHDC1	28.1289		PHC1	32.554
SCML1	21.2153		GGH	28.116		RBM15	32.5409
SLC9A6	21.2148		DYRK3	28.11		GMPS	32.539
PDLIM5	21.2136		PCBP2	28.1073		GALNT2	32.526
SCYL1BP1	21.2057		ARFGEF1	28.1006		GPR37	32.5113
CDC16	21.2034		HP1BP3	28.099		WSB2	32.5106
ABL2	21.1938		OCIAD1	28.0955		KLF8	32.4889
RRS1	21.1851		MDM2	28.0856		LYSMD3	32.484
PPAPDC1B	21.1847		RPP30	28.0834		HCCS	32.4804
MORF4L2	21.1799		TRPC4	28.0821		THAP7	32.4796
TNRC6A	21.1788		PNRC1	28.0819		DCUN1D4	32.4787
SOCS6	21.1767		RSL1D1	28.0748		FCHSD2	32.4572
ZNF584	21.1757		RHOT1	28.0666		P2RY5	32.4563
SLC1A3	21.1739		PSMF1	28.0643		GLI1	32.4517
GABARAPL2	21.1692		PPARD	28.0643		GSG2	32.4515
MYO6	21.1659		FNDC3B	28.0342		VPS35	32.4487
PPP3CC	21.1649		UVRAG	28.0339		IL15	32.443
POP4	21.1498		THRAP2	28.0319		SUPT4H1	32.4389
P2RY5	21.1419		HIST4H4	28.0267		TP53	32.4125
AEBP2	21.1352		FZD1	28.0194		CXorf39	32.3979
DENND2C	21.1345		NFKBIZ	28.0187		MYLK	32.3975
RANBP9	21.1316		RPL15	28.0166		DDHD1	32.3882
DYNC1H1	21.1315		AHCYL1	28.0151		GPR1	32.3851
SNX2	21.125		CHD6	28.0139		TRIP10	32.3496
ZCCHC8	21.1193		IL7	28.0083		NPR3	32.3456
SKIP	21.1157		TM2D3	28.0015		HECTD2	32.3408
C17orf70	21.1154		CPNE8	27.9972		NUDT21	32.3358
LMNB1	21.1147		MRPS30	27.9763		CCDC50	32.3302
NPC1	21.1135		LYST	27.9708		AKR1C3	32.3249
UBE4B	21.1128		ZNF345	27.9699		UPF2	32.3248
GSK3A	21.1124		CREB5	27.9681		NUDCD3	32.322
CLTA	21.0972		MAGI1	27.9672		RBM17	32.3212
ZNF345	21.0826		PTBP1	27.9654		CCNH	32.3179
LGR4	21.0771		PTK2B	27.9642		GSTA4	32.3113
VPS13B	21.0717		PARP4	27.9595		TM2D2	32.2998
LNPEP	21.0708		KAZALD1	27.9552		CNTROB	32.2973
SFXN5	21.0699		OAZ1	27.9501		MAP3K11	32.2956
SMARCD2	21.0685		HERC3	27.9339		ATF3	32.2835
IGFBP3	21.0661		LETMD1	27.9239		TRIP12	32.2815
TLK1	21.0629		BCAT1	27.9148		ERF	32.2786
CRIM1	21.0589		KHDRBS1	27.9042		ELOVL6	32.2707
ATM	21.0565		ARID3B	27.9032		MEF2D	32.2566
OVOL2	21.0524		SDCBP	27.9028		LSM1	32.2545
GARS	21.0491		EPC1	27.9015		RFX2	32.2388
TMEM107	21.0459		GPR176	27.894		RALBP1	32.2352
AGPAT1	21.0436		SSSCA1	27.8903		COL19A1	32.227
NXN	21.0298		GNPAT	27.8901		GPD2	32.2195
PJA2	21.0252		QRICH1	27.8895		COL4A6	32.2161
SLC30A7	21.0219		SOCS4	27.8827		GABRE	32.2111
UTY	21.0214		C9orf47	27.8802		METTL5	32.1988
RWDD1	21.0172		CDYL	27.8764		CITED1	32.1849
SGOL2	21.0106		Gcom1	27.8736		C4orf16	32.184
ATP6V0D1	21.0093		UBXD8	27.8661		TMOD3	32.1816
SOS2	21.0085		ELOVL4	27.8622		HEXIM2	32.1783
ACSL1	21.0067		RBBP5	27.8621		GBE1	32.1681
FYTTD1	21.0021		ILK	27.861		AP2B1	32.1671
SLC16A1	21.0017		PQBP1	27.8595		TIGD2	32.1652
EGR1	20.9991		JDP2	27.8589		TDG	32.1622
EZH2	20.997		LSS	27.8471		SLC39A10	32.1542
SNF1LK2	20.9921		ITGA2	27.8459		BUB1	32.1349
TPX2	20.9896		EPB41L4A	27.8452		SYPL1	32.1246
ARL6IP2	20.9814		DUS4L	27.8422		API5	32.1069
CD109	20.9785		SEPHS1	27.8389		C11orf30	32.0883
DDX21	20.9774		HOXB7	27.8267		CCNI	32.077
CRSP2	20.9697		ETV5	27.8209		RSL1D1	32.0759
ICAM5	20.9697		SOD2	27.8132		IPO8	32.0675
DCP2	20.9615		LOX	27.8063		CEBPG	32.0619
TJP2	20.9594		HIST1H4H	27.8039		H2AFV	32.0611
TNFRSF1A	20.9562		SCARB2	27.7991		ASPM	32.0604
ZNF652	20.9485		ERCC5	27.7956		F11R	32.0561
ERCC5	20.9438		GGN	27.7907		UBE2J1	32.0498
GGN	20.9417		NEDD4L	27.7894		STOM	32.0473
CBX8	20.923		PHF20	27.7869		TWSG1	32.0464
CALCOCO1	20.9207		ECT2	27.7829		WDR81	32.0314
SLC35B3	20.9188		SORBS3	27.7782		ZNF345	32.0307
NAPA	20.9185		CTSC	27.7663		UBE1	32.026
PPAPDC2	20.9173		ATP1A1	27.7604		CPXCR1	32.0235
SLC12A2	20.8967		NUP35	27.7573		SQLE	32.0226
SPG3A	20.8965		HIP1R	27.746		AZIN1	31.9875
ST3GAL6	20.8963		FRMD5	27.7396		RALY	31.9864
SH3BP5L	20.8843		FBXL17	27.7266		TACSTD2	31.9848
SKP1A	20.8815		FYTTD1	27.7265		AHNAK	31.9786
GPRC5A	20.8753		FBXL20	27.704		TPM3	31.9751
LSM14A	20.8694		TMOD3	27.7022		HOXC10	31.975
ATP1A1	20.8634		TMED2	27.6979		RPL9	31.9629
BRI3	20.8623		SLC22A15	27.682		ABL2	31.9609
NUFIP2	20.8609		HOXC9	27.6796		CNTNAP2	31.9598
KBTBD2	20.8569		EIF2S2	27.668		MAP3K5	31.9586
GCH1	20.8566		ARS2	27.6666		LETMD1	31.9556
CAPN10	20.8509		C1orf108	27.6656		ANKRD42	31.9461
MFSD1	20.85		CAV2	27.6655		RAB3GAP1	31.9428
HSPD1	20.848		CDC34	27.6637		TDRD7	31.9331
SF4	20.8478		ZCCHC11	27.6623		KIF23	31.9303
CCDC28A	20.8474		ZNF79	27.6587		RNF2	31.9302
DYNC1I2	20.8466		EFEMP1	27.6489		NUDT3	31.9286
STAT3	20.8378		CASC5	27.6472		RHOB	31.9179
RCL1	20.8355		E2F3	27.6458		BIRC6	31.9022
PRRX1	20.8303		CREB3L1	27.638		ATM	31.8889
RALBP1	20.8284		FAM62B	27.6372		ZNRD1	31.8852
GMPS	20.8243		RAB13	27.6215		UBXD8	31.8747
SLC35E3	20.8209		MRPS23	27.621		MTHFD2L	31.8707
SND1	20.8188		SUPT4H1	27.6159		SUCLG1	31.8544
SLC7A8	20.8148		LRP6	27.6144		ATBF1	31.8532
VBP1	20.8065		PIGY	27.6073		ZBTB20	31.8471
TBN	20.8026		RNF38	27.6065		C3orf10	31.8464
AKAP1	20.7993		SERF2	27.5921		FBXO32	31.8399
RNF19	20.7989		CTDSP2	27.5846		COG2	31.8218
SEC23IP	20.784		ZNF202	27.5842		RPS24	31.82
ZNF544	20.7835		BBC3	27.5827		ACBD3	31.7944
POLD4	20.7818		CDKN2B	27.5824		RCL1	31.7873
GSTO1	20.7785		USP8	27.5747		POLQ	31.7851
FEM1C	20.7726		EYA3	27.5717		ZNF24	31.7841
TOP2A	20.7709		JAK2	27.5666		AGPS	31.7828
FRAT2	20.7703		PURB	27.5528		DHX15	31.7821
TARS	20.7687		ORC5L	27.5528		ANP32E	31.7693
DYRK3	20.7684		ASCC3	27.5491		IGBP1	31.7634
DEDD	20.7605		HNRPA0	27.5365		RNPC3	31.7612
RRAGA	20.7582		LIN9	27.5363		FAM59A	31.7453
NOC3L	20.748		PHF21A	27.5303		ZNF10	31.7431
RPS7	20.747		WDR53	27.5292		PPM1G	31.7415
EPAS1	20.747		CHMP1B	27.5283		DUS4L	31.7403
SEC63	20.7449		SLC41A1	27.5283		YWHAG	31.7395
YARS2	20.7431		FAM36A	27.5235		LRRC16	31.7347
FNDC3B	20.7413		RPS6KC1	27.5225		RAD1	31.7223
IRF2BP1	20.7294		DLG1	27.5219		C9orf30	31.7221
ADH5	20.7246		MAP4K5	27.5218		CPNE8	31.7139
RPL36A	20.7225		TM2D2	27.52		CDC37L1	31.6969
CD63	20.7138		CTTN	27.5178		AHCYL1	31.6935
TMEM115	20.7058		BUB1	27.5147		TRAF6	31.6685
DDEF2	20.7057		FZD6	27.5111		NDUFV2	31.662
AGPAT6	20.7038		RTN3	27.5009		IFI16	31.66
UBR2	20.7029		YWHAG	27.4946		ZNF665	31.659
RBMS3	20.7013		DDB2	27.4921		CCNG2	31.6506
ARHGAP10	20.6992		BCL3	27.4822		CFH	31.6449
PRPF39	20.6973		ATF7	27.4727		SERP1	31.6281
SH3GLB1	20.697		PIP5K3	27.4675		GRB2	31.6276
PER1	20.6893		ELK3	27.4652		ACADM	31.6257
CCNC	20.6856		C20orf67	27.4635		TBL1X	31.6187
CEP57	20.6855		RFXAP	27.4632		ZNF238	31.6149
YIPF5	20.6849		GALNT2	27.4517		HNRPU	31.5917
ATP6V1C1	20.6848		G6PD	27.4466		JUNB	31.5819
C1orf121	20.6808		BRP44	27.4461		NAPB	31.5515
SLC35B1	20.671		BMP2K	27.4461		PPP2R1B	31.5502
EPS8	20.669		NUP107	27.4448		ZNF205	31.5459
HDGF	20.6685		LMBRD1	27.4425		CDC16	31.5335
AMPD3	20.661		ATBF1	27.4389		MINA	31.5284
TBC1D16	20.6609		UBE2Z	27.4337		CD80	31.5211
COX7A2L	20.6569		NONO	27.4311		PHF15	31.5135
CEP250	20.6548		TNFRSF19	27.4298		MED6	31.504
SUPV3L1	20.6513		MYB	27.4259		PSMD6	31.5032
KCNQ5	20.6491		CHEK1	27.4125		CDC14A	31.4947
EMP1	20.6368		SEC61G	27.4103		DGKE	31.4854
DC2	20.6366		C1orf181	27.409		MOSPD2	31.4827
SYNJ1	20.6355		DC2	27.4074		ATF6	31.4616
NDNL2	20.6228		C11orf31	27.3907		MCL1	31.4561
ZNF266	20.6222		RNPC3	27.3864		DIDO1	31.4549
ZNF140	20.6208		C12orf31	27.3798		RRBP1	31.4541
PRKAA1	20.6204		MRPS16	27.3797		LGALS8	31.4395
CTTN	20.6199		FURIN	27.3712		SUPV3L1	31.4268
SC5DL	20.6093		LARP1	27.3656		SEC23IP	31.4245
PAK3	20.6012		RIOK3	27.3637		OSBPL3	31.4025
PDE8A	20.6007		ZNF227	27.3276		MANEA	31.3961
EPC1	20.5971		SLITRK6	27.3272		EIF4E	31.389
GGPS1	20.596		RBM25	27.3244		GALNT4	31.3837
GLUL	20.5867		SELI	27.3209		KLHL1	31.3765
NKRF	20.5842		DCUN1D4	27.3054		MAPRE2	31.3716
ARHGAP9	20.5771		DMWD	27.3006		PIGM	31.362
ZNF397	20.5599		PTGER4	27.3003		CFL2	31.355
TBC1D22A	20.5593		TOPORS	27.2998		GALK2	31.3463
BTRC	20.5592		SELK	27.2985		TFAP4	31.3323
FGFR1OP2	20.5564		DEK	27.2904		C9orf41	31.327
PPP2R3A	20.5461		SVIL	27.2886		PURB	31.3085
AGPAT7	20.5439		PRRX1	27.2709		ACTR10	31.2895
TOP2B	20.5404		PSMC4	27.2638		C13orf24	31.281
RRM2	20.5368		TRIM28	27.2622		PRKAA1	31.2397
CEBPD	20.5354		ABHD10	27.2547		NPC1	31.238
IRF6	20.5347		MBD1	27.2533		VDAC2	31.2332
AP2B1	20.5344		FIGN	27.2458		PTGER4	31.2309
MLL	20.5331		ENC1	27.2453		UBAP2	31.2303
MAPK14	20.5298		SLC25A36	27.2448		DNAJB9	31.2214
PNRC1	20.5205		CBLL1	27.2414		TRIB1	31.2123
BRD1	20.5151		FLRT3	27.2409		GLRX5	31.2106
EIF1	20.5126		ARNTL	27.2387		WDR53	31.2073
CXXC4	20.5112		ETS2	27.2329		ROR2	31.2039
FOXJ3	20.5095		SUMO2	27.2263		CLDN1	31.1889
H2AFY2	20.5075		SNF1LK2	27.2218		TIMM9	31.1888
C1orf164	20.5055		ATP5C1	27.2156		TNFAIP6	31.1831
NFKB1	20.4992		ZNF76	27.1948		RIOK3	31.1803
ZNF551	20.4983		LEPROT	27.1793		RGS17	31.1766
ZNF83	20.4956		CAPNS1	27.176		CDYL	31.1725
SRP9	20.4946		POLK	27.1745		TMCO3	31.1716
DDHD1	20.4922		HNRPH3	27.1718		CMAS	31.1605
STX16	20.4916		TRIB1	27.1669		PKP4	31.1543
INSIG1	20.4895		C10orf56	27.1652		C20orf24	31.1349
GALK2	20.4879		CAPN10	27.1642		NNT	31.1303
SLC39A9	20.4821		ROCK2	27.1623		CD63	31.1254
F2RL1	20.4805		BIRC4	27.162		NUCKS1	31.1209
ATE1	20.478		RRM2	27.158		PPP1R12C	31.1147
SLC35E1	20.4749		RPS27L	27.1542		ARMC5	31.1119
GRPEL2	20.4723		EFNA1	27.1515		SPG3A	31.1105
STK17A	20.47		TTBK2	27.1449		CDKN2B	31.1014
LARP1	20.4578		LRRC16	27.1448		SOX12	31.0917
POLR1B	20.4564		DIAPH2	27.1415		GRIPAP1	31.0897
NAP1L4	20.4523		UHMK1	27.1394		REV3L	31.0883
THAP7	20.448		GRIPAP1	27.1377		GSTO1	31.0788
FXR2	20.446		ACADM	27.1338		PCM1	31.0685
ZNF410	20.4382		GOLPH3L	27.122		ZNRF1	31.0665
BCL10	20.4349		LSM14A	27.1118		DYNLRB1	31.0625
EEF1G	20.4207		KIF1B	27.1102		LDLR	31.0528
HIST1H4E	20.4191		ZNF567	27.1029		TALDO1	31.0407
EIF4G1	20.409		PIGA	27.0907		CXCL1	31.0357
PDCD10	20.4053		DNAJC9	27.0903		CBLL1	31.0182
NDRG1	20.4027		HEBP1	27.0884		TPM4	30.9977
NMD3	20.4015		MAP2K5	27.0667		PHKA2	30.9909
GTF2A1	20.4001		TNK2	27.0628		PLEKHA1	30.988
CDC25B	20.398		OAF	27.0603		CLSTN1	30.9811
PANK1	20.3973		ZNF184	27.0601		SELT	30.9796
CA12	20.3963		YARS2	27.0535		MIPOL1	30.9774
RAB27B	20.3914		USP49	27.0504		ZNF615	30.9773
TOPORS	20.391		TMEM87A	27.0464		FCHO2	30.9742
NAPB	20.3894		SETDB2	27.0308		SSTR2	30.9701
RPS4Y1	20.3876		NOLA1	27.0243		TJP2	30.9682
BMPR1A	20.3873		ZNF281	27.0227		ADAR	30.968
VANGL1	20.3859		SIDT2	27.018		CBFB	30.9588
ST7L	20.3798		FBXO7	27.0085		TMEM56	30.9527
RHOG	20.379		PCNA	27.0074		PRKD1	30.9526
ARL4A	20.3725		PRKY	27.0003		RHOT1	30.9488
ST14	20.3724		FCHSD2	26.9974		RRM2	30.9486
MTSS1	20.3667		ESRRG	26.9835		OCIAD1	30.9357
SPAG16	20.3657		ADD3	26.9734		KPNB1	30.9349
MYO1B	20.3608		SAR1A	26.9727		FAM20B	30.9231
TRIM25	20.3608		CNP	26.9723		ANKRD37	30.9106
NFATC3	20.3598		KLHL20	26.9697		GAPDH	30.9042
ECT2	20.3571		AKAP7	26.9648		COX17	30.8976
EFEMP1	20.3504		TARS	26.9637		PTPRE	30.8915
PRICKLE1	20.3461		AMFR	26.9492		GUCY1A3	30.8809
RARG	20.346		RBM8A	26.9308		SLC22A15	30.8786
TSPY1	20.3391		NMD3	26.921		GABARAP	30.8742
HIST1H4H	20.3389		TMPO	26.92		GCH1	30.8608
IFIT3	20.3362		MTMR4	26.9163		GLRX	30.8606
GSG2	20.3334		WDR5	26.9102		RHEB	30.858
MKI67	20.3187		TMTC2	26.9087		MED31	30.8577
MOCOS	20.3159		MAP3K8	26.906		DIXDC1	30.8446
NASP	20.3128		SRP14	26.899		CAPZA1	30.8352
RTTN	20.3114		BAG2	26.8849		SS18	30.8331
GPR176	20.3041		IDH1	26.8829		ARFGEF1	30.8223
GLIPR1	20.3007		ICA1	26.8813		VCL	30.8212
PFDN1	20.2954		OTX1	26.879		TNIK	30.8072
TBC1D10B	20.2954		TSPYL2	26.8775		ATP5C1	30.7896
STK35	20.2935		SELT	26.8667		AKR1B1	30.7892
EIF4E	20.2847		IFIH1	26.8598		DCP1B	30.786
API5	20.2837		CTBP2	26.8566		SFRS6	30.7774
ADAMTS9	20.2807		RNF19	26.8536		NFATC1	30.7675
MTCH1	20.2793		ZNF622	26.8496		COX10	30.764
MRPS9	20.2777		BRWD2	26.845		TMEM87B	30.7623
PUM1	20.2754		ANXA11	26.8423		C3orf1	30.7617
NAT5	20.2742		RAI14	26.8415		GNAI1	30.7493
B3GALNT2	20.2704		UBE2D2	26.8313		SLITRK6	30.7412
ZNF592	20.2698		MRFAP1L1	26.8309		KLF10	30.732
FOXL1	20.2595		SNTB2	26.829		XRN2	30.722
TMEM9B	20.2536		UBE2R2	26.8264		PRR11	30.7193
SMU1	20.2464		MMP16	26.819		ORC5L	30.7189
TXNRD1	20.2402		AP2B1	26.8189		XAB2	30.7092
RPL38	20.2374		C11orf46	26.8186		ZNF266	30.7009
ASCC3	20.2365		C19orf2	26.818		FAM62A	30.7004
C17orf58	20.2323		ZNF289	26.8147		TNKS1BP1	30.6935
ARHGAP21	20.2298		PJA2	26.8083		H2AFJ	30.6929
ACBD5	20.2234		RNF113A	26.7988		UBE2I	30.6834
RALGPS2	20.2227		C1D	26.7887		PITX2	30.6744
MMP14	20.219		PIGK	26.779		ZMYM5	30.6619
TAF1	20.2162		GOLPH2	26.7714		RNF34	30.6608
GPD2	20.2132		ANKH	26.7654		MLPH	30.6583
TBX5	20.2128		ROBO1	26.7615		EIF2C3	30.6479
MAGI1	20.2123		MAFK	26.754		GNL3L	30.6426
VPS26A	20.1962		PEMT	26.7483		PRKAG1	30.6261
ARAF	20.1958		ROD1	26.7381		KHDRBS1	30.5974
SAP130	20.1948		ZNF668	26.7351		TCEB3	30.5924
GADD45G	20.1859		CLTA	26.7273		CHD3	30.5695
PTK2B	20.1799		WDR42A	26.7174		DEK	30.5582
NEBL	20.1782		GRWD1	26.7139		PTPN12	30.5565
COX10	20.1773		LASS6	26.7108		NARG1L	30.5505
SLC9A7	20.1714		AGPAT7	26.7096		C6orf173	30.5461
KIF11	20.1705		PSMB8	26.707		RBM7	30.5448
MANEA	20.1676		FHOD3	26.7067		DCP2	30.5331
RRBP1	20.1653		ARPC1A	26.7041		OAZ2	30.5278
ANP32B	20.1525		NPAT	26.6982		VGLL2	30.5258
C3orf23	20.1487		SPAG5	26.6897		UBE2V1	30.5216
MEF2C	20.1392		DNAJC19	26.6889		C2orf25	30.5193
YWHAQ	20.138		MRFAP1	26.6886		BRWD2	30.5145
SPAG9	20.1324		TBK1	26.6882		GNG12	30.508
WDR35	20.1313		PPP1R12B	26.6863		MPZL1	30.5061
TBC1D15	20.1308		ATP6V1B2	26.6826		SPCS3	30.5034
NONO	20.1235		TBX2	26.6807		PLEKHA5	30.4996
BTBD10	20.1183		DNM1L	26.6778		UVRAG	30.4985
SMARCAD1	20.1151		GMPPA	26.6661		GOLGB1	30.4948
RAD50	20.1125		DPM1	26.6656		FOXG1B	30.492
CCNA1	20.1114		UBR2	26.6655		SERINC1	30.4902
COL4A6	20.1082		TSPAN13	26.6357		GTF2B	30.486
TAX1BP1	20.1078		TMEM115	26.6327		C1orf63	30.4858
SV2B	20.1001		KLHDC3	26.6253		RPL36A	30.4822
DAB2	20.096		DUT	26.6168		CCNJ	30.4782
DNAJC10	20.0866		RNF34	26.6118		NAP1L3	30.4577
CSRP2BP	20.0861		ARHGEF9	26.598		SF3B3	30.4577
SMARCA2	20.0761		RANBP9	26.5868		FYN	30.4576
VLDLR	20.0691		C6orf114	26.5793		NXT2	30.4534
F2R	20.0654		MAP2K2	26.5738		DMXL1	30.4497
TTF2	20.0532		ZNF326	26.5728		PSPC1	30.4465
GFPT1	20.0524		KBTBD2	26.5694		FNDC3B	30.4444
HBS1L	20.0509		STK38	26.5671		BRPF1	30.438
LRRC8D	20.0493		TES	26.5645		CEPT1	30.4248
BCAS3	20.049		YWHAH	26.5609		GNAI2	30.4214
WDR33	20.0484		TSPAN12	26.5572		FAP	30.4196
SLC1A4	20.0378		HAS2	26.5422		CBR4	30.4179
THSD1	20.0268		FOXP1	26.5393		PDK4	30.4081
HMGB3	20.021		ARL3	26.5358		TRIM44	30.4058
C10orf118	20.0185		VAMP3	26.5297		ANKHD1	30.4053
EPHA2	20.0181		PEX5	26.5271		PRC1	30.3997
IPO9	20.0174		GNS	26.5001		TOPORS	30.3994
HNT	20.0165		UCHL3	26.4993		NFATC3	30.393
ENTPD7	20.0144		PRKCE	26.4935		SEPT11	30.385
OSGEPL1	20.009		GCLC	26.4929		TBC1D22A	30.3747
MARCH6	20.0042		COG1	26.4908		NOL7	30.3603
USP33	20.0039		ATR	26.486		ERBB2	30.3465
MAP4K5	19.9929		ST3GAL4	26.4838		LIN7C	30.337
C1orf108	19.9809		SMARCA2	26.4822		HIBCH	30.3302
SGEF	19.9806		TMEM55B	26.4816		PAK2	30.3144
SUPT4H1	19.98		TBC1D7	26.4781		KBTBD2	30.3143
SSSCA1	19.9783		COPZ1	26.4675		RDH11	30.3113
AP3B1	19.9783		CD109	26.465		ARL6IP5	30.3052
COG2	19.9751		RAB5B	26.4638		ST7L	30.302
PSMF1	19.9725		GRAMD1A	26.4616		C11orf46	30.2962
RPL41	19.9697		SFRS6	26.46		UBE2M	30.2845
NLGN4Y	19.9691		PREP	26.4574		TPX2	30.2795
POLG2	19.9687		BCAS3	26.4558		PTBP2	30.2741
PTK2	19.9643		ALDH18A1	26.4484		IPO9	30.2702
MTHFD2L	19.9619		RIPK2	26.4467		FBXO34	30.2638
GPC4	19.9582		SYNE2	26.4454		UTP14A	30.2637
STOM	19.9544		PTBP2	26.4438		CAT	30.2551
JAK2	19.9516		SAPS3	26.4414		WHSC1L1	30.2486
SFT2D1	19.9476		ARNT	26.4374		ETNK1	30.2396
SETDB2	19.943		FGFR1OP2	26.4343		HTRA1	30.2385
OSMR	19.9423		AKAP1	26.4343		PSIP1	30.2385
SENP6	19.9411		SFT2D1	26.4239		C6orf120	30.2345
FOXP1	19.9342		PAPOLG	26.4215		PLCB1	30.2316
[truncated: 12,214 more rows]

## Sheet: H3K27me3
EP156T			EPT1			EPT2
Gene Symbol	Log 2 ratio		Gene Symbol	Log 2 ratio		Gene Symbol	Log 2 ratio
PITX2	180.208		PITX2	162.126		PITX2	115.99
NRXN2	146.177		C1orf164	144.169		MYT1	108.692
MYT1	145.59		SULF1	141.942		GATA4	101.918
TBX5	138.409		MYT1	139.837		CBFA2T3	100.617
ZBTB16	135.152		GATA4	133.587		BGN	97.3495
RORA	123.473		HOXC4	125.647		NRXN2	97.0259
GATA4	122.949		DLX4	122.555		TBX5	96.1991
HOXC4	120.436		C1orf61	119.569		TNS1	92.3637
C1orf61	116.65		CACNB2	116.376		PRDM12	90.8512
LHX9	113.995		HOXC6	116.289		ADARB2	86.7601
C1orf164	111.729		PAX2	115.344		CAMP	83.6874
DLX4	110.265		LHX1	115.049		C1orf61	83.6726
HOXB9	107.322		SLC6A4	109.464		VAX2	83.1907
SLC32A1	107.005		GNAS	107.906		LHX1	82.5394
PAX2	104.738		TBX5	106.999		DLX4	82.1174
DTNA	103.194		ARPP-21	106.511		SLC38A3	80.4729
RUNX1T1	102.918		HOXB9	105.256		LHX2	80.1777
KCNK10	102.119		HOXC9	103.991		PPP1R1B	78.3327
HOXC9	101.775		GATA2	102.192		C1orf164	78.1802
LHX5	101.679		RORA	98.4347		OTOF	78.0197
C18orf1	99.5076		CBFA2T3	97.3623		HAND1	76.6952
KCNAB1	99.3022		FOXP2	97.0944		PAX2	76.055
GATA2	97.8242		HOXD10	96.2901		EDAR	75.9818
ADARB2	96.8083		CREB5	94.3748		SIX3	75.4203
OLIG2	96.4195		GPM6A	93.4653		ALAS1	74.5984
OTX2	96.1187		KCNK10	93.3984		KALRN	74.1806
HOXC10	96.0288		HAND1	93.1572		SLC6A4	73.3635
VAX2	95.6695		HOXC13	92.352		GBX2	72.4215
HOXB13	95.5081		HOXB13	92.1322		ACO2	72.0119
HOXC6	94.2781		ZBTB16	91.4141		DMRT3	71.985
HAND1	93.0119		NRXN2	91.305		CRYBA4	71.7909
LHX1	92.6161		HOXD11	90.9783		HOXD10	71.6942
LHX2	92.5902		HOXC12	90.9521		OLIG3	71.0764
PAX6	92.0732		FOXB1	90.8045		PRDM16	69.2021
FGF14	90.8615		C18orf1	89.2389		ADAMTSL2	68.0356
SOX5	89.4783		PRLR	88.3335		PHOX2B	67.7819
CACNB2	87.2695		HOXC10	87.7355		EN2	67.1236
RFX4	87.0455		PPP1R1B	87.4956		RUNX3	65.6664
SLC8A3	85.6157		KALRN	87.4168		PAX3	65.5506
SULF1	83.2336		PRKAG2	87.3944		KCNN3	65.1184
HOXC11	83.2224		HOXC11	86.893		HOXB9	64.9057
FOXP2	83.0929		HOXC8	86.5584		CPZ	64.8389
FXYD6	83.051		PAX5	86.4951		ACHE	63.9725
MEIS2	82.2843		NR3C2	85.8177		HOXD11	63.8599
EN1	82.142		HAND2	85.6254		NKX2-5	63.6561
FOXB1	81.7762		PAX6	85.6007		ENTPD2	63.526
KCNA2	81.5106		TITF1	84.9902		PRDM13	63.5137
SIX3	81.4643		HMX2	84.7253		BARHL1	62.9163
NKX2-3	81.3634		PRDM13	84.506		C9orf58	62.906
DMRT3	81.2566		LHX2	84.0086		SLC6A19	62.789
LEF1	81.244		FOXG1B	83.6031		MCF2L	62.5865
TNS1	80.9865		LBX1	83.1416		CXCR4	62.5028
GNAS	80.5908		SLC38A3	83.024		KCNA2	62.2906
HAND2	80.3142		PRDM12	83.0203		DLL1	62.118
LBX1	80.247		SIX3	82.4509		FAM57B	62.0728
CREB5	79.9394		NKX6-1	82.311		KCNQ1	61.9648
HOXC8	79.7911		DMRT3	81.6943		GRIN1	61.8819
FGF13	79.5261		ACCN4	81.4863		ACTRT2	61.5086
CHAT	79.4031		TLX1	81.4794		LAD1	61.4531
MPPED2	79.3238		PAX3	80.7649		RORA	61.4122
SIM1	78.8433		HOXD13	80.6804		PAX5	61.3934
HOXD10	78.7749		EDAR	80.4255		LHX5	61.3299
HOXB8	78.0048		SOX5	80.3901		FGD5	60.9052
PRDM13	77.8247		GSH2	80.3729		CACNB4	59.969
CXCR4	77.8118		RFX4	80.1712		POU3F2	59.794
PAX5	77.7171		NKX2-3	80.0917		PAX7	59.786
SIX6	77.6104		SFRP2	80.0911		LMX1B	59.6833
NEFL	77.4253		SSTR2	78.8199		SLC9A3	59.4403
ARHGAP6	76.8025		CACNB4	78.8133		NEFL	59.2501
HOXD13	76.2484		MPP2	78.8001		TLX1	59.2213
NR2E1	76.2245		NEUROG2	78.5072		DNAJC10	58.8668
ACCN4	76.2165		DTNA	77.7104		LYNX1	58.2611
HAPLN1	76.1962		OTP	77.4314		GDNF	58.2118
C21orf29	75.4496		HEY2	77.2286		NPPC	58.186
COL9A1	75.2938		GBX2	77.1114		OLIG2	57.9681
RAX	75.0095		FAM57B	76.9477		ARHGEF16	57.8741
OTP	74.9349		TMEFF2	76.7602		MSX1	57.8732
LMO3	74.7178		NKX2-5	76.4837		ARC	57.6956
NEUROG3	74.7162		VGLL2	76.4113		RFX4	57.6775
SSTR2	74.6245		DLL1	76.1287		EMX1	57.519
NKX2-2	74.4832		CSMD3	75.9638		HOXB13	57.471
CACNB4	74.3233		ADAMTSL2	75.7934		CHAT	57.2207
FGFR1	74.0992		OLIG3	75.4591		C18orf1	57.1934
NEUROD1	73.8741		PHOX2B	75.3002		PTP4A3	57.0841
HMX2	73.8002		NR2E1	75.0513		ST8SIA2	57.0328
CUGBP2	73.796		BARHL1	74.9423		GAD2	56.6115
PHOX2B	73.3648		CART1	74.578		C21orf33	56.2426
RSPO3	73.2821		HS3ST3B1	74.5432		CHRND	56.2378
HOXC12	73.1337		ARX	74.5156		ATP2B3	56.214
VGLL2	73.1257		HOXB8	73.6585		SCN4B	56.1885
PCK1	72.9113		TCF21	73.4812		TAL1	56.0982
HOXD11	72.7813		MCF2L	73.3891		LBX1	56.0836
FEV	72.4207		SLC7A2	73.2648		DBH	56.0691
ARNT2	72.263		ONECUT1	73.1352		CHRNG	55.918
BDNF	72.2253		C20orf103	72.8622		CACNA1E	55.8602
SLC1A2	71.837		VAX2	72.5561		KCNN2	55.7717
PCDH10	71.828		SIX6	72.402		KLK1	55.7455
PRDM12	71.7805		CRYBA2	72.4007		LGR6	55.6492
SLIT1	71.7557		POU3F2	72.3107		PRKCZ	55.372
PAX7	71.6699		LMO3	72.307		BHLHB5	55.215
HOXC13	71.558		RAX	72.0058		TNRC4	55.0578
NEUROG2	71.543		LEF1	71.4588		GNAZ	55.0044
PAX4	71.3254		MSX1	71.4402		VENTX	54.9989
OLIG3	71.051		CCND2	71.4182		C20orf59	54.8012
KALRN	70.9026		DLL4	70.9126		PPP2R2C	54.5291
POU3F2	70.6506		ADARB2	70.6025		HLXB9	54.2579
TLX1	70.5691		FGF13	70.5684		HOXD13	54.2263
GPR101	70.4533		AIRE	70.5653		CPLX1	53.9608
GBX2	70.4326		C21orf29	70.1138		PTPN7	53.8403
CART1	70.1367		ADCYAP1	69.629		WNT3	53.8192
INSM1	70.1316		C20orf166	69.3489		NKX2-2	53.7809
FOXF2	70.0116		CHRM2	69.1211		CRMP1	53.6864
CDX2	69.8251		NEUROD1	69.1026		SYT2	53.6646
TMEFF2	69.6968		SOX3	68.9719		HEY2	53.5259
PAX3	69.6828		KCNN2	68.9214		OTP	53.4972
HS3ST3B1	69.4983		TBX20	68.8639		SLC4A1	53.361
GPR50	69.497		FGF14	68.6557		WNK2	53.3177
ONECUT1	69.4886		ATF3	68.6274		MYH6	53.2952
KCNC3	69.2869		C1QL3	68.4679		GNAS	53.182
NKX6-1	68.949		FOXF1	68.4043		KCNQ2	53.1607
EN2	68.9131		GNAO1	68.2341		RSPO3	53.1008
GDF10	68.3739		ARHGAP6	68.1113		TNNT3	53.0976
MYF5	68.3641		PMP22	67.8134		CPLX2	53.0522
APCDD1	68.3367		ERG	67.6974		GRID1	52.9535
HTR4	68.0538		KCNQ1	67.2232		PAX1	52.8204
SFRP2	67.9286		SLC1A2	67.1825		ADAM11	52.7886
TITF1	67.8711		BAMBI	67.1722		CACNB2	52.7785
PTCHD1	67.8315		ESRRG	66.9025		D4S234E	52.5679
ARX	67.5024		TIP39	66.8341		DUSP9	52.378
CYP26A1	67.4231		SIM2	66.8178		SLC30A3	51.9405
ONECUT2	67.3893		NOVA1	66.7834		C20orf152	51.8741
GNAO1	67.3766		INSM1	66.1984		SOX14	51.8712
ROBO3	67.3376		EPHA5	65.9595		NKX6-1	51.8335
BHLHB5	67.3331		OLIG2	65.9307		FOXL2	51.8049
GSH1	66.8727		BARHL2	65.8753		HMX2	51.7176
GAS2	66.4583		CXCR4	65.5769		IRX4	51.6299
FOXF1	66.3181		IRF8	65.4252		DRD1	51.4211
CSMD3	66.2911		OTOF	65.1477		CDK5RAP1	51.3775
NKX2-5	65.9642		VENTX	65.1176		SEPT3	51.1081
CBFA2T3	65.9065		EMX1	65.0816		SARDH	51.072
TIP39	65.6001		FGF10	64.9563		ABLIM2	50.8764
SLC6A5	65.4681		CAMKV	64.875		NKX2-3	50.423
MYH6	65.191		GATA5	64.8025		DPYSL5	50.3815
WNT6	64.5487		NRG1	64.6236		SLIT1	50.3773
TAL1	64.4659		FGF12	64.3296		GATA5	50.3448
CHRM2	64.217		DLK1	64.2553		SLC32A1	50.0909
FOXG1B	64.2049		SNCAIP	63.9644		GDF10	50.0455
LOXHD1	64.1108		LHX5	63.9219		HAND2	49.9132
PLXNC1	63.9197		TUBB2B	63.8331		CNTFR	49.8197
SIM2	63.5907		COL2A1	63.7793		LMX1A	49.6871
PMP22	63.3923		FEV	63.7515		PRKAG2	49.5448
PROX1	63.2852		ONECUT2	63.7436		HOXB8	49.4905
KCNIP4	62.9538		RSPO3	63.5162		ADRA2B	49.4301
NTRK3	62.7194		WNT3	63.5102		KCNA1	49.3631
DGKG	62.1448		EMX2	63.3002		BMPR2	49.3233
SOX17	61.9615		PDGFRA	63.2599		COL9A1	49.2898
ELMO1	61.7397		B4GALNT3	63.0589		MLN	49.1653
PDGFRA	61.6251		HTR2C	62.9936		DLX6	49.0987
PPP1R1A	61.549		TAL1	62.9151		MAL	48.9252
SLITRK1	61.4668		LAD1	62.8123		GABRD	48.9137
GRID1	61.4478		CYP26A1	62.7602		NTNG2	48.8417
TCF21	60.2506		PLEKHG3	62.6105		ASB10	48.7491
PHACTR3	60.1557		SHH	62.2983		C10orf39	48.7059
GRP	60.0792		ADAM11	62.2501		CACNA2D3	48.6964
SLC24A3	59.7359		CNTN5	62.1863		TUBB2B	48.6763
OTOF	59.5909		TNRC4	62.1849		SLC6A5	48.4179
BARHL1	59.5834		EN1	62.0446		WNT6	48.1623
EMX2	59.5345		MYH6	61.9176		CDX2	48.117
CDK5R2	59.5012		SLC4A1	61.8827		MPP2	48.1004
GNAZ	59.3189		CACNG7	61.8036		GSH2	47.9859
MCF2L	59.302		KCNH2	61.7955		CENTA1	47.9033
CALCR	59.0949		BGN	61.7247		TTLL10	47.899
BMP7	58.9983		SOX17	61.5993		ONECUT1	47.8987
FAM57B	58.8842		DLC1	61.4107		PDE6B	47.8728
C20orf39	58.7424		FKHL18	61.3933		EN1	47.8082
NRG1	58.6149		SP8	61.3135		NDRG4	47.7771
DLK1	58.5844		GSC	61.3119		PAX6	47.7361
GPM6A	58.5574		H2AFY2	61.3061		PCDH1	47.7191
MSX1	58.4138		FOXA2	61.2313		LHX3	47.6607
CNTN2	58.2607		C20orf58	61.1517		CUGBP2	47.632
WNT2	58.1866		MOS	61.1075		TBX20	47.6199
SNTB1	58.0087		RASSF2	60.9966		MFRP	47.3581
TFAP2D	57.9562		MAPT	60.9587		CHN2	47.1935
POU4F3	57.6562		CABP1	60.6798		COL23A1	47.1471
CDH11	57.5913		DUSP9	60.6448		DNAI2	46.8849
MSC	57.4528		WNT2	60.6246		SMO	46.8419
PKD2L1	57.3339		PKD2L1	60.6036		FOXB1	46.8076
GALNTL1	57.3249		ROBO3	60.5986		NEUROG1	46.7066
EPHA10	57.2868		PELI2	60.4583		C10orf92	46.6918
SLIT2	57.2435		NXPH1	60.3693		NEUROG2	46.6389
SHH	57.2119		TUB	60.1976		MYOM2	46.4299
CRYBA2	57.138		PRKG1	60.1482		TSPY1	46.422
MSI1	57.1079		RBM35A	60.1188		GREB1	46.4103
KCNH2	56.9018		GREB1	60.0646		OLFM1	46.3558
HEY2	56.865		ST8SIA2	59.9552		CHRM1	46.254
CPLX2	56.6655		FOXD3	59.9473		RUNX1T1	46.2508
BRUNOL4	56.661		NOG	59.885		POU3F3	46.0637
ADAMTS18	56.5502		CHRNA4	59.8541		TMEM16A	45.9148
KCNQ2	56.458		ACE	59.8016		CRHR2	45.7508
ISL1	56.4426		SLC32A1	59.6981		UBL4B	45.696
GSC	56.3538		EN2	59.5892		RET	45.6111
NR4A3	56.292		KCNA2	59.5099		BCL11A	45.3555
IRS4	56.2749		FOXN4	59.2997		SULF1	45.2701
SNCAIP	56.2291		TNNT3	59.211		DGKG	45.2056
GRID2	56.1337		DNAJB8	59.1761		FRMD1	45.1543
CACNG2	56.1027		CPZ	59.0204		WNT2B	44.7823
WNK3	55.7559		RUNX3	58.7179		MPPED2	44.6532
MPP2	55.7427		HOXD12	58.6901		PDE10A	44.5952
SOX14	55.3981		CYP26B1	58.6485		EGFL7	44.5427
GSH2	55.3775		MEGF11	58.3149		GALNT14	44.3668
ZNF423	55.3707		KCNQ2	58.2974		ECGF1	44.2998
ESRRG	55.1615		C11orf39	58.092		C1orf76	44.1881
CYP19A1	55.1607		PCK1	58.0181		TIP39	44.1607
GPM6B	55.0446		MEOX2	57.908		RGMA	44.1601
HLF	55.0096		SLC30A3	57.4216		SHH	44.0721
ARHGEF7	55.0082		TWIST1	57.3666		SCUBE3	44.0273
OLIG1	54.9493		MFRP	57.3643		TNNI1	43.9626
KCNH5	54.9328		PTCHD1	57.292		NTRK3	43.9284
DMD	54.92		SYT2	57.2871		CNTN2	43.8102
TWIST1	54.7472		DACH1	56.9585		C10orf93	43.7757
SLC30A3	54.6984		APCDD1	56.9358		OTOP2	43.7315
ALX4	54.6923		KCNN3	56.9143		SIX2	43.6698
HUNK	54.6274		EMILIN2	56.7156		EPHA8	43.5979
FOXL2	54.6265		DLX3	56.6757		ELMO1	43.5714
DACH1	54.6194		CACNG8	56.6645		MPPED1	43.5626
EMILIN2	54.5263		WNT6	56.485		BARHL2	43.5619
SLC6A4	54.44		NPPC	56.412		VGLL2	43.4653
CHST1	54.2846		CHAT	56.4056		SSTR2	43.3004
CNTFR	54.2631		ALX4	56.3886		SLC6A18	43.2276
DBH	54.261		BHLHB4	56.316		ADRA1A	43.1686
ADCYAP1	54.1247		NKX2-8	56.0626		LMO1	43.1281
VSX1	53.78		HAPLN1	56.0071		TMC8	43.1117
LHFPL3	53.7664		PLXNC1	55.9265		OTX2	43.0987
ST8SIA5	53.7378		SIM1	55.8335		PTHR1	43.0886
CXXC4	53.7332		FXYD3	55.7038		BAMBI	43.0174
HS6ST3	53.6139		EPHB6	55.46		SLC24A3	42.6521
GRIN2B	53.5839		RGMA	55.3281		TRPM5	42.6335
WNT3	53.5444		GAL	55.3257		SMOC2	42.4806
TUBB2B	53.4989		SEMA5B	55.2393		CACNA1S	42.4756
GPR12	53.4866		PCDH10	55.232		TUB	42.4195
CACNA1A	53.4792		IRS4	55.095		EVX1	42.414
CACNA2D2	53.4265		OTX2	54.826		MYH7	42.245
RUNX3	53.2128		GRP	54.7998		PRELP	42.2302
ST8SIA4	53.0898		SIX2	54.7249		RASGEF1C	42.1102
C20orf103	52.9844		FAM70A	54.6857		NR2E1	42.0539
LMX1A	52.8138		HTR3A	54.6645		CALML5	42.0501
SLC6A13	52.7827		TMOD2	54.5915		NKD2	42.0443
HLX1	52.7317		CPLX1	54.229		CABP1	42.0394
CACNG7	52.4429		ADAMTS5	54.1631		TBX1	42.031
CACNA1E	52.341		PCDH9	54.1224		SEMA5B	41.9609
CACNG8	52.3262		MLN	53.9383		GSH1	41.8783
TSPAN18	52.1872		EVA1	53.7388		MUC4	41.8459
NPAS3	52.0862		KCNJ3	53.704		GRIK3	41.8137
SLC38A3	51.9522		AGTR1	53.5637		UNQ467	41.8028
SOX3	51.8898		SLC9A3	53.4513		KCND3	41.7677
MAL	51.8818		ARNT2	53.4294		DLK1	41.7218
LHX4	51.8556		PHF21B	53.4019		LY6D	41.646
POU4F2	51.8345		CNTFR	53.3027		EGR4	41.5529
TBX20	51.6876		ARHGEF7	53.1996		PRLR	41.549
PDE2A	51.626		DPYSL5	53.0578		MYCN	41.4414
PDYN	51.586		BMPR1B	53.0071		PAX4	41.3916
NELL1	51.5619		NPTX1	53.0069		ACE	41.2765
SOX21	51.5181		ALDH1A2	52.9251		P53AIP1	41.2672
BMP3	51.5122		TRIM54	52.8979		WNT11	41.2022
RAB37	51.3904		SLC6A13	52.5896		LHFPL3	41.1303
EPHA5	51.3902		TMC2	52.5541		FGF6	41.072
PDE8B	51.3802		LMX1B	52.5531		MDFI	40.982
SCUBE1	51.2623		PRAC	52.5062		GNAO1	40.9657
BGN	51.2091		CBLN2	52.4449		PKP1	40.9534
AR	51.1995		LGR6	52.4104		PNMA2	40.8911
BAMBI	51.1506		FRMD1	52.3934		FXYD2	40.8536
RSPO2	51.1359		GRIN1	52.3912		NXPH1	40.7808
DKK2	51.1074		HOXD3	52.2887		EPHB6	40.774
MEOX2	51.0229		SNTB1	52.2645		GRASP	40.6758
DCC	51.0106		NPAS3	52.098		BID	40.6639
NXPH2	50.9049		MSI1	52.092		ACTL6B	40.6102
NPPC	50.8858		LIN28B	52.0497		HOXD3	40.5901
TUB	50.7329		TBX1	51.9441		SLC30A2	40.5827
PAX1	50.5412		CRHR1	51.9209		PHACTR3	40.5492
COL23A1	50.501		NKX2-2	51.6515		KCNC3	40.5483
MMP16	50.4996		FOXL2	51.494		PPP1R16B	40.5354
SPON1	50.4852		ADAMTS8	51.4847		EBF3	40.4889
NTNG2	50.4385		SCN4B	51.4187		HTR3A	40.4867
COL2A1	50.3481		KRT24	51.2492		ARX	40.4575
BAI3	50.2932		TRPM3	51.1176		FXYD6	40.3833
NR3C2	50.2794		C20orf151	51.0779		CASZ1	40.3783
ADRA2A	50.2747		NTNG2	51.0179		BAI1	40.2651
LMX1B	50.2412		NKD2	51.0145		NFAM1	40.2505
CAMKV	50.22		ICOSLG	50.9412		NEUROG3	40.2178
MED12L	50.1923		PPP1R16B	50.9386		LRRN1	40.0765
ST8SIA2	50.0833		TMEM30B	50.9157		NPTX1	40.0463
CRHR1	50.0315		RSPO2	50.8778		C21orf91	40.0222
DSCAML1	50.027		ENTPD2	50.8604		KRT5	40.0194
ADRA1A	49.9571		SARDH	50.8585		SLC8A3	39.7816
MFRP	49.8781		LRP1B	50.7437		KLK15	39.7789
GREB1	49.7846		GSH1	50.6993		GPR78	39.7768
CRHR2	49.7844		LHX4	50.6749		GAL	39.7427
EMX1	49.7054		KCNQ1DN	50.5169		RSPO1	39.6999
SLC7A2	49.6177		TBR1	50.4993		KCNC4	39.6856
TMC2	49.6105		CDX2	50.4989		PDE2A	39.6275
PDE1B	49.5277		CDK5R2	50.4458		DLL4	39.5674
SLC12A5	49.4621		CBX8	50.3418		C1QL3	39.5643
TBX15	49.383		MAL	50.2392		MEGF11	39.5524
NEFH	49.2919		SPAG6	50.2237		SPATA3	39.5455
TBR1	49.2115		FAM5C	50.1104		IRF8	39.4235
KCNQ3	49.1626		LILRA4	50.0909		PKD2L1	39.4097
PNMA2	49.1494		SEPT3	49.9763		ZIC3	39.409
PRLR	49.0268		CBX2	49.9219		GPR123	39.3795
AXIN2	48.9872		LHX9	49.8292		NEUROD1	39.2428
MOS	48.9813		BCL11A	49.7388		SLC6A2	39.2286
ADAMTSL2	48.9612		IGSF9	49.7073		WNT3A	39.1748
RASGEF1C	48.9011		ID4	49.6778		GAL3ST2	39.155
ADCYAP1R1	48.8647		NR4A3	49.6752		PODXL	39.1506
JPH3	48.775		ELAVL4	49.5994		INSM1	39.1125
ERBB4	48.7555		TBX21	49.5976		LRIG1	39.0588
BNC2	48.675		RPESP	49.5538		PVALB	38.9998
FOXN4	48.6343		TBX15	49.4818		WNT9B	38.9403
CPZ	48.5634		ASB10	49.4779		ROBO3	38.8861
CALCA	48.558		MAN1A1	49.4763		SV2C	38.8
BTNL9	48.5278		LGI1	49.3625		GAD1	38.7978
CRTAC1	48.429		GPR61	49.256		SLC1A2	38.7867
KY	48.3162		GALNTL1	49.0401		CCL20	38.7066
FGF10	48.2612		RNF39	48.9878		FGF13	38.6429
CDH6	48.2452		WNK2	48.9834		NRXN1	38.4813
BMPR1B	48.2146		NDRG4	48.9313		JPH3	38.4628
CRMP1	48.0486		MPPED1	48.9202		EMX2	38.4067
BCAN	48.026		PDE8B	48.8829		DSP	38.3582
LMO1	48.0193		VSX1	48.8511		PCTK3	38.3198
HTR2A	47.9041		ADAM23	48.7383		SCGB3A1	38.3037
TBX21	47.8978		MYOM2	48.705		DLGAP2	38.3022
RGAG1	47.8628		AATF	48.6769		TITF1	38.2606
PPP2R2B	47.8577		IGF2AS	48.6399		GPR61	38.2429
LOR	47.8141		CHRND	48.5807		CYP26A1	38.2421
PODXL	47.7366		ELMOD1	48.5399		GSC	38.2003
EPHA8	47.6225		CACNG4	48.4869		SOX17	38.1962
DNAI2	47.6049		NEFL	48.3897		EPHA1	38.1141
CTTNBP2	47.5933		BTNL9	48.3637		PPP1R1A	38.1077
SYN2	47.5868		OTOP2	48.3495		HOXD12	38.0788
ADCY1	47.5457		BCAN	48.327		RAPGEF4	38.0527
FGF12	47.4216		TRIM36	48.2831		PSD2	38.0126
KLK2	47.4068		CYP11A1	48.152		ELAVL4	37.957
PRAC	47.4003		HLF	48.0681		TFAP2B	37.7933
B3GAT1	47.3925		RASL12	48.0015		SORCS2	37.7509
HOXD12	47.3597		CDH23	47.8804		FGFR3	37.7499
ATOH8	47.3536		GPR50	47.824		IGSF9	37.7126
STC1	47.3438		HTR4	47.768		SEMA6A	37.7111
KCNK12	47.2756		ALX3	47.7291		B4GALNT3	37.6577
MPPED1	47.1254		GJB2	47.6498		EPO	37.6363
RASGRF1	47.1028		LMO2	47.624		CYP26B1	37.6253
NRXN1	47.0923		CACNA1G	47.3067		SORCS3	37.5908
ADAMTS5	47.0035		RAB37	47.2935		MSI1	37.576
TRPC4	46.9966		PARVG	47.2591		CSMD2	37.5708
LONRF3	46.9877		NEUROG1	47.2439		C3orf28	37.5583
AIRE	46.9786		INHBB	47.1928		ZNF467	37.5476
GRIA3	46.9652		PNOC	47.1287		KLHDC7A	37.499
TACR1	46.9212		SALL1	47.0402		FOXE3	37.3957
MLN	46.9181		ITGA8	46.8915		VIPR1	37.3138
KCNN2	46.8209		NFAM1	46.8787		KCNK9	37.2948
PRIMA1	46.7947		NGFR	46.8549		PROP1	37.2862
RPESP	46.7643		ADCY8	46.846		FOXA2	37.0516
SEZ6	46.6413		CYP19A1	46.8335		WNT10A	37.0364
SYT6	46.5381		C9orf58	46.7556		C12orf34	37.0024
C20orf166	46.5186		MED12L	46.7047		TFAP2D	36.9258
ABCC8	46.4687		C10orf107	46.6097		ELN	36.8987
ADAMTS8	46.4137		GDF6	46.5398		GIMAP5	36.8985
MAN1A1	46.3247		RNF43	46.5157		SLC34A3	36.8717
GAD2	46.1832		PDE2A	46.4928		AFF3	36.8387
RSPO1	46.071		NFATC1	46.4481		CACNG7	36.8186
RNF150	45.9949		ABLIM2	46.4361		NGFR	36.8058
ZNF533	45.9439		BCL11B	46.3619		GRIN3A	36.8003
KLHL14	45.8692		PPP1R1A	46.3406		C1orf187	36.7326
TBC1D21	45.8644		LMO1	46.3208		KCNS2	36.7202
SCN4B	45.8269		GDF10	46.3063		ITGA8	36.594
PCSK2	45.7864		GRID1	46.3042		POU3F4	36.4743
LIN28B	45.7702		LOR	46.2099		FLT1	36.4514
CHRM1	45.7562		CACNA2D3	46.1227		BAHD1	36.4125
IRF8	45.6856		GRASP	46.1004		WNT2	36.3263
DACH2	45.6542		PRRG3	45.9656		AQP6	36.3219
AFF3	45.628		TMC8	45.8936		SLC35F3	36.2978
BARHL2	45.5794		PPP2R2B	45.8881		RSPO2	36.2293
SV2C	45.5595		LHX3	45.8663		ACCN2	36.1897
COL25A1	45.5591		FERD3L	45.8538		LILRA4	36.1343
PUNC	45.5557		HLA-DMB	45.8498		NEUROD2	36.1282
SLCO4A1	45.3851		TCF2	45.8216		PPP1R14C	36.0475
KCNK16	45.3104		RORB	45.811		GALNTL1	36.0066
ITGA8	45.2271		DKK2	45.8026		BCAN	35.984
HPSE2	45.1736		PUNC	45.7679		DMRT1	35.9787
DPYSL5	45.1337		LEMD1	45.7396		CHD5	35.9774
TMEM108	45.1136		STMN2	45.6128		KCNK10	35.9331
ITIH5	45.0821		CACNA2D1	45.5563		SLC6A3	35.9292
CHN2	45.0494		FBN3	45.5257		PCSK5	35.8876
SNAP25	44.892		FAM43B	45.4932		ADCY1	35.8458
GATA5	44.8798		PSD2	45.4122		RPESP	35.8217
SLC26A9	44.7601		ST8SIA5	45.3603		LOR	35.7809
NRN1	44.7457		TRPC3	45.347		RORC	35.7705
TFAP2B	44.7297		ACHE	45.2917		KNDC1	35.7447
LRP1B	44.7156		CHST1	45.2177		SYN2	35.7346
GRIA2	44.7047		SPATS1	45.1969		HRH3	35.7023
GAL	44.6934		SH3GL2	45.1751		BMPER	35.6938
FLT1	44.6879		ST6GALNAC5	45.1459		EP300	35.6776
DLC1	44.6867		GPR101	45.1025		MFSD4	35.6773
MEGF11	44.6867		GABRA2	45.0965		FADS6	35.5806
GDF6	44.663		ATOH1	45.0268		MAFA	35.573
CTNND2	44.5731		NEFH	44.7765		RRAGD	35.5599
FAM19A4	44.5703		GAD1	44.7414		CACNA1H	35.5407
SLC6A1	44.5431		MFSD4	44.57		RAB37	35.5318
CBX2	44.5091		CHRM1	44.5646		TMC2	35.5156
ITGA9	44.5055		NTRK3	44.5597		ATF3	35.3775
HS3ST4	44.5045		NPAS1	44.5012		IGSF21	35.3692
HTR3A	44.3847		ECEL1	44.4935		HRH2	35.366
PPP1R16B	44.3317		CLDN10	44.4731		NTRK2	35.3166
VGF	44.2527		TRPM5	44.3597		NKD1	35.2369
SLC6A12	44.1649		OVOL2	44.2774		MOS	35.2351
MYOM2	44.1213		MYH7	44.2632		ADCYAP1R1	35.2045
RORB	44.0763		ITGA9	44.2192		CD8A	35.2014
GRIK3	44.0229		KCNC4	44.1881		KIT	35.1621
EDIL3	44.0102		SLIT1	44.1689		CLK3	35.1019
DLL4	43.942		GABRD	44.1631		FOXP2	35.076
CHRNA4	43.9295		EYA4	44.1479		KCNK3	35.0164
B3GAT2	43.9108		LHFPL3	44.1412		C1QL2	35.0092
IQGAP2	43.8265		DMRTB1	44.0992		ICOSLG	34.9967
ACOXL	43.7974		SRY	44.023		CD22	34.9803
ATP1A3	43.6368		CACNA1A	43.9926		FGF4	34.9802
FOXD3	43.5743		ENPP5	43.9882		PDE9A	34.9529
THY1	43.4826		HLXB9	43.8218		ALLC	34.9336
EOMES	43.4809		NES	43.8086		EFNA2	34.9067
MPO	43.4		BARX2	43.7083		SFRP2	34.8892
HOXD3	43.3832		SSTR1	43.6888		EFNA3	34.8314
FNDC1	43.3673		TRIM9	43.6722		HOXC4	34.7498
PTF1A	43.226		ESAM	43.6294		PHF21B	34.7262
ADD2	43.2235		TMEM108	43.6252		OPTC	34.7245
PRKG1	43.191		TEKT3	43.5736		KCNAB1	34.6335
FRMPD1	43.1883		HS6ST3	43.5693		TRPM2	34.5955
HOP	43.1614		RGAG1	43.56		GJA5	34.5835
LRRC55	43.1397		PNMA2	43.5131		ADD2	34.5445
SLC22A6	43.1344		ZFHX4	43.4737		ALX4	34.5095
ADAM23	43.0573		ST18	43.456		IL1RN	34.4747
IGFBP5	43.0477		NEURL	43.4533		CACNG4	34.4739
PROK1	43.0005		HOXC5	43.3539		KY	34.469
NOG	42.9818		EEF1A2	43.26		RAX	34.4687
ATOH1	42.9774		PCSK6	43.2471		FCN2	34.4677
DAAM2	42.9632		WNT9B	43.1855		MAPT	34.4541
NPY2R	42.9316		FRMPD1	43.1676		PROK1	34.3624
EPHB1	42.8031		ABR	43.1503		CACNA1A	34.2661
CRHBP	42.793		PROX1	43.1069		GDF2	34.2611
DEPDC2	42.7729		IGFBP5	43.074		TBX21	34.2261
KCND3	42.7648		EDIL3	43.0312		CALCR	34.1937
GRM8	42.7263		PDZD4	43.0119		CNDP1	34.1567
GAD1	42.7245		VGF	42.9681		KIF1A	34.148
PLCB1	42.5917		NEUROD2	42.9448		FOXJ1	34.1168
SPAG6	42.5326		NEO1	42.9187		ACTA1	34.1076
POU3F4	42.5226		GPR37	42.8881		SOX11	33.9268
CNTN5	42.5214		DSCAML1	42.8361		COMP	33.8631
EGFL6	42.5089		RNF150	42.8053		TERT	33.8608
NOL4	42.443		DBH	42.6942		SPO11	33.7818
PCSK1	42.343		C15orf27	42.5651		PMP22	33.7538
MAPT	42.3362		SLC6A12	42.4928		LARGE	33.7233
SST	42.2808		SV2B	42.4216		FGF19	33.7219
TMEM46	42.2766		PGR	42.3776		CRHR1	33.7043
AATF	42.2612		MOBP	42.3591		FBN3	33.6975
PRRX1	42.2577		INSM2	42.3432		COL2A1	33.6864
SIX2	42.2262		ERBB4	42.3102		IGFBP2	33.6499
PCDH11Y	42.2252		ADRA2A	42.2712		ST8SIA5	33.6188
C11orf39	42.0702		THY1	42.2676		HPCA	33.6071
MEF2C	42.0689		KCNQ3	42.1705		MDGA1	33.6023
ATP2B2	42.0403		TDRD7	42.0934		GJB1	33.5377
EPHB6	42.0052		BAI3	42.0411		SH3GL2	33.4818
GALNT14	42.0046		AGXT	42.0146		CACNA2D1	33.4567
ZFHX4	41.9652		BAHD1	42.0082		ATP6V1C2	33.4454
CD34	41.9534		DDX25	42.0053		TRH	33.3786
BHLHB4	41.9221		TRPM2	41.9267		SNTG2	33.3645
WNT9B	41.8534		DGKG	41.8961		GPR35	33.3464
SPINLW1	41.8257		GPR12	41.7706		SLC4A5	33.3324
TAS2R40	41.7806		CHN1	41.7571		FGF8	33.2883
FGF3	41.7626		WIF1	41.7448		KIF19	33.2862
CD8A	41.7542		CACNA1D	41.7415		CDH23	33.2827
GABRD	41.6977		MUC4	41.7392		KCNJ12	33.2544
PDE9A	41.6638		PSMA1	41.7244		TBR1	33.2351
DNAJB8	41.5964		ATP6V1C2	41.7146		LHX6	33.232
SYT2	41.5637		CALCA	41.6913		TRIM36	33.2266
DPYS	41.5027		SLC17A7	41.685		EPHB3	33.2216
ACE	41.4613		WFDC2	41.6631		POMC	33.2112
KLK3	41.461		TBC1D21	41.6555		LMO2	33.1964
NEUROG1	41.4032		FADS6	41.6245		SHF	33.1871
JAM2	41.3759		COL18A1	41.5858		MPO	33.1855
PRKAG2	41.3603		SPON2	41.5707		IRF5	33.1773
PDE1C	41.3081		HRH3	41.5279		CACNA1G	33.1721
POU3F3	41.3081		PCSK9	41.4704		HTR2C	33.1386
NCAM1	41.2793		KCNH5	41.4653		GPR50	33.1074
NPTX1	41.2465		PDE3A	41.3767		VGF	33.073
KCNJ3	41.2438		EMID1	41.3271		EPHA10	33.014
CD22	41.1951		ENPP2	41.3063		HPCAL4	33.0071
UCN3	41.1941		DLX6	41.2592		CTTNBP2	32.9447
RNF157	41.1929		NCAM1	41.2368		CCL17	32.9294
KLK4	41.1367		CUTL2	41.2155		TMPRSS6	32.861
ELAVL4	41.0578		PLCB2	41.2147		RAMP3	32.8545
SV2B	41.0331		LONRF3	41.1406		EVA1	32.8541
CRABP1	41.0271		CTTNBP2	41.1028		PENK	32.8417
SFRP1	40.8946		KCNK12	40.9902		BTNL9	32.8055
CACNA1G	40.8648		SLC7A8	40.7482		COL27A1	32.7416
PDLIM3	40.8519		ITIH5	40.739		B3GAT2	32.7347
SLC17A7	40.8404		RBMY1A1	40.7283		ADAMTS8	32.7002
LGI2	40.8299		ELN	40.7069		GFPT2	32.6718
CACNA1D	40.7855		SCUBE3	40.6816		ATP2C1	32.6529
SLC26A10	40.6009		ABCA3	40.6796		KCNK12	32.6457
CA10	40.5927		DPF3	40.6761		PTF1A	32.5952
SALL3	40.4695		SLC4A5	40.6144		UNQ9433	32.5555
PAP2D	40.4008		PPP1R14C	40.5616		DIP2C	32.5398
LGR6	40.378		TRPM8	40.5506		BOK	32.5272
ATRNL1	40.3391		COMP	40.5337		PDE8B	32.4992
ST6GALNAC5	40.3268		RUNX1T1	40.494		MED12L	32.4894
UCP1	40.263		TSLP	40.4403		ARNT2	32.4766
GPC5	40.1406		TACC2	40.4042		WNT7A	32.4445
SCRT2	40.1281		GDF2	40.3972		DIRAS2	32.4441
KCNQ1	40.1069		GNAL	40.3908		CLIC5	32.4276
ALDH1A2	40.0668		CACNA2D2	40.3777		PCK1	32.4271
DDC	39.9692		NOPE	40.2628		FLNC	32.3386
WNK2	39.9677		HTR3B	40.2436		FGF14	32.188
C1QTNF4	39.9621		TSPAN18	40.2312		NEFH	32.1215
NCR2	39.954		WNT11	40.2307		SPATS1	32.0921
ITGA11	39.9131		LYNX1	40.2266		CDH11	32.0594
SLC16A6	39.8344		ARHGAP20	40.198		INHBB	32.0489
PTGER2	39.7802		CEBPA	40.1862		TSPAN18	32.0419
UNQ467	39.7769		AP1G2	40.0853		FAM43B	31.98
MYOD1	39.7757		PVALB	40.0568		GAS7	31.9669
PVALB	39.7426		SPON1	40.0263		PTGDS	31.8489
AFF2	39.7155		COL23A1	40.0005		KCNJ10	31.848
GPR63	39.6966		UCP1	39.9499		PNOC	31.8
PPP2R2C	39.6304		CLK3	39.9428		TGFA	31.7851
PCDH8	39.628		IGFBP2	39.9107		RBM35A	31.7733
C1QL3	39.604		SLITRK3	39.8996		FXYD3	31.7424
MYCN	39.5786		LOXHD1	39.8911		BCL11B	31.7319
SH3GL2	39.5554		TFAP2B	39.8412		LGI3	31.7285
SRD5A2	39.5479		EFNA2	39.8302		PCSK9	31.6596
FGF4	39.4917		GABRQ	39.8272		HAPLN2	31.6561
CPLX1	39.491		SYN2	39.8199		FAM78A	31.6318
EYA4	39.4637		ADCY1	39.8193		TRIM29	31.621
NEUROD2	39.4274		CBX4	39.8026		MACF1	31.6082
GLIS1	39.4215		SLIT2	39.7255		BZRAP1	31.5816
SLC9A3	39.3219		HLA-DOA	39.7145		ALX3	31.5414
SPATA9	39.2988		CALCR	39.6924		CALCA	31.5394
CACNG4	39.293		KCNJ6	39.6877		IGFBP3	31.5016
C5orf13	39.179		COL24A1	39.682		RASSF2	31.5015
PRLHR	39.1344		KRT5	39.6138		GLP1R	31.4912
GRIN1	39.1143		D4S234E	39.5932		LRRTM1	31.4893
KCNJ6	39.089		GRIN2C	39.5501		HLA-DOA	31.4654
NLGN4X	39.0188		CTAG2	39.537		TAC1	31.4599
CCKBR	38.9595		TECTA	39.5177		ITGA9	31.4491
CYP26B1	38.9106		EFNA1	39.5138		HUNK	31.4307
CABP1	38.8714		OLIG1	39.5018		CPNE6	31.3702
LGR5	38.8713		FGF8	39.4244		IGSF11	31.3512
RNF182	38.8619		KCNV1	39.3485		LYPD2	31.3265
CHRNA7	38.8056		COL9A1	39.2546		CA4	31.3228
IRF4	38.7562		ASCL2	39.2214		HTRA3	31.2356
RRAGD	38.7508		SALL2	39.1658		C1QB	31.2153
SEPT3	38.7257		IFNA8	39.1397		ARHGAP6	31.1953
EDNRB	38.6906		POMC	39.0986		CACNA1D	31.146
CHN1	38.6591		CD8A	39.0792		GPM6B	31.1386
ASTN2	38.6172		RELN	39.057		GPR142	31.1354
RELN	38.6124		MEIS2	39.0389		C9orf61	31.1033
PTGIS	38.581		ADD2	39.0167		CUTL2	31.0962
LGI1	38.5615		TTLL6	39.0136		PARVG	31.0897
GADD45G	38.5382		PAX4	38.9271		H2AFY2	31.0862
PDE3A	38.5303		DOK6	38.9008		NOPE	31.0403
HRH2	38.4799		BMP3	38.8874		SPON1	31.0167
SORCS3	38.448		KCNK4	38.8456		PRKCQ	30.9978
COL19A1	38.4056		CACNA1H	38.845		SALL2	30.9884
KCNK3	38.3856		RHOBTB1	38.8028		HS3ST4	30.9872
CTCFL	38.372		PTHR1	38.6744		ADRB3	30.9737
HGF	38.3465		FAM20A	38.6656		HS3ST3B1	30.9698
RASGRP1	38.3297		PTGER3	38.6302		FGF17	30.9673
HRK	38.3252		HPSE2	38.5694		KLK11	30.9348
TRPM3	38.302		HTR2A	38.5613		NFATC1	30.9295
FMO1	38.2923		PTGIS	38.5445		DSCAML1	30.9149
ALK	38.2812		WNT10A	38.5405		BTG2	30.8835
TRIM36	38.2465		LIN28	38.5133		PRDM2	30.8773
CACNA2D1	38.224		VAV3	38.5119		SLC22A6	30.8417
DLX1	38.1994		UBL4B	38.5045		B3GAT1	30.838
C7orf33	38.1778		CABP7	38.4993		PROX1	30.8368
FKHL18	38.1102		AVPR1A	38.4774		MAN1C1	30.8325
ASB10	38.0848		SOX2	38.3191		GALNTL4	30.7393
DPYSL3	38.0695		SLC5A5	38.3017		SORL1	30.7386
NEUROD4	38.0249		TAC3	38.2742		NPPB	30.7156
PDE10A	37.9994		PTP4A3	38.2285		CCND2	30.7146
PDK4	37.983		SORL1	38.1859		TMEM108	30.7101
USH1C	37.9699		MAFB	38.1509		CABP2	30.7011
PELI2	37.9172		C9orf61	38.118		AP1G2	30.695
GSPT2	37.9009		OPRK1	38.0734		EEF1B2	30.6885
SYNE1	37.8819		FGF6	38.0395		BRUNOL4	30.6159
SIGLEC7	37.8621		LPO	38.0349		MEST	30.6155
SLITRK3	37.8381		RIPK3	38.0079		FAM19A5	30.6078
SYT10	37.7883		NEUROG3	38.0076		FOXA3	30.5787
BTNL2	37.7797		FRMD4A	37.9719		PTCHD1	30.5754
CACNA2D3	37.7593		CDH20	37.9444		POU2F3	30.5729
GRIK1	37.7543		HS3ST3A1	37.927		PLCB2	30.5404
GATA6	37.6945		KCNJ8	37.8937		GRM3	30.5336
ENPP2	37.6328		PURG	37.8555		GRIN2C	30.486
KRT1	37.614		SLC6A5	37.8274		SLC6A7	30.4244
MAN1C1	37.5602		CNDP1	37.7781		ABR	30.395
KLK1	37.5463		EOMES	37.7228		IMP5	30.3806
TCF2	37.3852		RHAG	37.6951		FCN1	30.3745
ENPP5	37.3639		CTNND2	37.6925		SLC34A2	30.324
DLX6	37.3528		RASGRP2	37.6827		LHX9	30.3174
UNC5C	37.3121		SGCG	37.5958		SCARA5	30.2512
GPRC5C	37.3106		EFNA3	37.5946		SLC35D3	30.2379
SLCO2A1	37.2479		PDE9A	37.5236		EMILIN2	30.2325
PLP1	37.2258		MAPK8IP2	37.5094		ATP1A3	30.2323
CBX8	37.199		CRHBP	37.4891		RXRG	30.2234
KCNS2	37.1862		EGFL7	37.4703		KCNK5	30.2185
TMEM16B	37.1856		RNF182	37.4323		FRMPD1	30.2183
KIF25	37.085		WNT8B	37.4302		GRM4	30.1711
ADCY8	37.0817		CCKBR	37.3925		NRN1	30.1669
GRIA4	37.0507		HGF	37.3627		DUOX2	30.1644
DCD	36.9943		KBTBD11	37.3504		CHST1	30.1605
VENTX	36.9742		KLF14	37.3301		CXCL12	30.1394
UNQ9433	36.9407		C20orf102	37.2486		IQGAP2	30.1393
HRH3	36.8584		GNG2	37.2218		OVOL2	30.1337
SCTR	36.8436		CA4	37.2051		KCNK4	30.1195
TEKT3	36.8298		CACNG2	37.1117		TLX2	30.0989
FERD3L	36.7813		POU4F2	37.0806		RPL38	30.0965
KCNH1	36.7785		FGF19	37.0764		NCR2	30.0193
RYR3	36.7651		PROK1	37.0169		CAMK2B	29.9594
SPATS1	36.7636		SNIP	36.9981		PRAC	29.9369
TRIM9	36.7567		GPC5	36.9632		PAP2D	29.9256
KCNMB2	36.7449		EGR4	36.9488		ONECUT2	29.9208
HOXC5	36.7407		TAS2R40	36.9362		CRIP1	29.8927
LRRTM3	36.7044		MEIS3	36.9305		FOXN4	29.874
CA4	36.6929		PDE6B	36.9034		JAM3	29.87
LY86	36.6756		FOXA3	36.9008		RBPMS2	29.8699
SLC35F1	36.6528		PLXDC2	36.8583		CXXC5	29.8599
EGR4	36.6092		GRAP2	36.8487		LBH	29.8424
MOBP	36.5817		HPCAL4	36.7992		ATP6V1B1	29.8385
AMPH	36.5536		NXPH3	36.7454		MN1	29.8319
CYP2E1	36.546		RSPO1	36.7337		PLEKHG3	29.8183
STMN2	36.42		RAB6B	36.7252		SNAP91	29.7873
FOXA2	36.4142		CHRNA7	36.6768		COL11A2	29.7012
PANX3	36.3875		CPNE6	36.6674		SLC12A5	29.675
CFTR	36.3529		FAM19A4	36.663		TNNT2	29.6697
PRRG3	36.2968		C10orf30	36.6023		FGF3	29.6419
TRPM8	36.2652		FGFR3	36.5606		PUNC	29.6302
PLXDC2	36.248		SLC16A10	36.5469		ARHGEF7	29.6211
HCRTR2	36.2067		DNAJC5G	36.5461		ABCC8	29.603
C10orf107	36.2004		GJB1	36.4542		TBL1Y	29.5868
KIT	36.1987		NPY2R	36.4457		SYT6	29.5813
TNFRSF1B	36.1963		C1QTNF4	36.4399		ACSL6	29.5516
GUCY1A2	36.1651		PAK7	36.4339		CACNG8	29.5442
PSMA1	36.1608		TAAR6	36.4303		PODN	29.5093
SLC24A4	36.1524		B3GAT2	36.4231		LYPD1	29.4903
PHF21B	36.1381		CYP1A1	36.3625		GPR55	29.4708
SLC44A5	36.1144		ADAMTS18	36.3018		SLC35F1	29.4608
CLIC6	36.0561		C12orf34	36.2677		GFI1	29.4364
KCNK2	36.0477		ATP1B4	36.2236		EMID2	29.4224
KL	36.0457		SPATA3	36.2097		CHIT1	29.4056
KCNQ1DN	36.0293		GFPT2	36.2071		ST18	29.3656
C1orf76	36.013		MOGAT3	36.2066		LIN28	29.3519
IGSF21	36.0086		APOBEC3A	36.1899		HPSE2	29.3244
ADAM11	36.0034		MDGA1	36.1781		GDF6	29.2954
GATM	35.988		C10orf11	36.1323		CCDC48	29.292
TAC1	35.9849		IL2RA	36.0913		GNAL	29.2824
PHOX2A	35.936		SPO11	36.0713		KLHL14	29.2439
PDZD4	35.9097		ELOVL2	36.0334		BMP6	29.2339
COL24A1	35.9061		PCSK1	36.0256		MDS1	29.1906
HLA-DOA	35.9055		PRDM14	36.0121		RHBG	29.1757
CRNN	35.869		SLC7A10	36.0105		CALML6	29.1617
IGFBP2	35.8685		RPRML	35.9935		PODXL2	29.1488
C1QL2	35.8657		KCNJ4	35.9712		CLTCL1	29.0954
KIRREL3	35.796		PHOX2A	35.9424		ABLIM1	29.0855
CPNE6	35.7782		GNAZ	35.9213		LY6H	29.0693
IRX1	35.7755		HUNK	35.9173		INS	29.067
ALDH1A1	35.7664		IRF5	35.9028		NES	29.0474
RAB11FIP4	35.7326		ROR2	35.8892		APCDD1	29.0464
MAG	35.6842		RPL38	35.877		SV2B	29.0185
LRCH2	35.5927		CDH7	35.8731		APOBEC3B	29.0087
LEMD1	35.578		CPLX4	35.8328		SP8	28.9942
CLIC5	35.5288		IRF4	35.8049		SEZ6	28.9294
PTHR2	35.5224		WNT1	35.7471		FIBCD1	28.9231
TMCO5	35.4694		ADRA1A	35.7451		GPR101	28.9207
PTGER3	35.4553		YBX2	35.7316		APOB	28.8999
PSD2	35.4426		CD22	35.7268		CD300C	28.8393
GLT25D2	35.3297		SLC35F1	35.7262		C9orf66	28.811
SLC16A10	35.3086		C1orf76	35.7186		NXPH3	28.7918
SLCO5A1	35.2942		OVOL1	35.6919		CXCL14	28.7769
ECEL1	35.2573		DNMT3L	35.6751		PRDM14	28.7741
DUSP9	35.2486		SPTB	35.6628		DGCR6	28.7044
TM7SF4	35.2421		TNNI1	35.647		MAFB	28.6369
MEIS3	35.2143		ID2	35.6079		WNT9A	28.6182
FAM20A	35.2143		GATM	35.5748		RHOU	28.606
PURG	35.2034		MGAT3	35.5265		C20orf103	28.5919
MC5R	35.1584		AGXT2L1	35.5202		COL9A2	28.5631
VAV3	35.0869		KCNAB1	35.5198		KCNK16	28.524
CD207	35.0706		FOXJ1	35.4985		ADRA2A	28.5066
TRIM54	35.0305		ATP2B3	35.4843		DNPEP	28.4609
SLC7A3	35.0182		ACTA1	35.4799		TNFRSF8	28.4457
WIF1	34.9972		HAPLN2	35.4697		CYYR1	28.4451
ACTA1	34.9889		FLT1	35.464		FSTL4	28.4059
MYRIP	34.9841		RASGRP1	35.4219		AHCY	28.3978
UBL4B	34.9178		MSX2	35.3605		RNF43	28.3898
C14orf162	34.8624		GRM8	35.303		KCNQ4	28.344
CAPN6	34.8049		ABCC9	35.2836		OPRD1	28.3352
LIN28	34.7315		CLIC5	35.2417		GREM1	28.3241
TNFRSF11B	34.726		WDR17	35.1706		CECR5	28.2855
CUTL2	34.6902		POU4F3	35.1628		PDZD4	28.2825
SLC7A14	34.6848		DCHS1	35.1511		ATP1A4	28.2583
NAV1	34.6659		CHRDL1	35.1266		FMOD	28.2561
ESM1	34.5973		PPAP2C	35.1251		ASTN2	28.2258
MFSD4	34.557		KCNC3	35.1019		VSX1	28.2254
GFPT2	34.5145		EPHA8	35.0734		CD34	28.216
TRPM2	34.5019		FBXO3	35.0661		COL13A1	28.1842
GPR88	34.4781		BMP6	35.0492		RGAG1	28.1482
ID2	34.4422		ACTL6B	35.0408		RAB11FIP4	28.1451
INHBB	34.4013		KLHL14	34.9713		TMEM61	28.1342
CA8	34.3757		LMX1A	34.8521		RORB	28.1164
PHACTR1	34.3645		KLK1	34.8152		TNT	28.0998
RXRG	34.3186		NPHS2	34.7831		ZNF423	28.0856
FGF8	34.2893		DMD	34.7618		ARSA	28.0828
DUOX2	34.2567		IFNA5	34.7584		DLX3	28.0527
SLITRK5	34.2496		PRKCG	34.5954		AVPR1B	28.0513
DOK5	34.1997		ENPP1	34.5773		PCDH11Y	28.0501
EPHA7	34.1988		C10orf92	34.5437		HSPA12B	28.0136
ACSS1	34.1967		ALDH1A1	34.4888		IL17RB	27.9811
ALX3	34.1893		SMO	34.4725		CX40.1	27.9666
TTLL6	34.1724		TLX3	34.4464		RELN	27.9557
CDH8	34.1702		TDRD5	34.4383		LHX4	27.9296
NKD1	34.1481		KCNK13	34.401		TLX3	27.8834
NTRK2	34.1321		PRKCZ	34.3711		PLXNC1	27.8669
KCTD8	34.0837		HCK	34.3656		PDE1B	27.8609
ADAMTS9	34.068		CA7	34.3102		FLT4	27.848
SDC2	34.0671		PAPOLB	34.3051		CYP27A1	27.8394
AK5	33.9842		ANKFN1	34.2951		MYRIP	27.8295
LHX3	33.9176		F10	34.2861		HNF4A	27.8052
ST18	33.8931		SLC12A5	34.2775		OTOP3	27.7783
F13A1	33.8626		LILRB5	34.2632		BTBD3	27.7578
RAB6B	33.8045		ARC	34.2414		NTF3	27.724
TNT	33.786		DMRT1	34.2268		NCAM1	27.7011
POMC	33.727		CFTR	34.221		CRABP1	27.6874
SLC22A8	33.7145		CDO1	34.2116		ARHGEF15	27.6699
NPPB	33.6891		CENTA1	34.1651		TCF7L1	27.6335
NXPH1	33.6849		HRK	34.1124		PSD	27.6246
TLX3	33.6412		RHBG	34.0921		ACOXL	27.6239
WNT8B	33.6279		COL25A1	34.0663		PTPRN2	27.6199
TBC1D1	33.5923		RYR3	34.0586		ALOX12B	27.5758
SEMA5B	33.5771		SLC24A4	34.0462		FGF9	27.5534
PCP4	33.4572		CPA3	34.0386		EPM2AIP1	27.5346
OR10P1	33.4428		TMPRSS6	33.9978		IL17C	27.5313
AUTS2	33.4171		ATRNL1	33.985		KCNQ3	27.5309
ADAMTS12	33.3544		INA	33.9064		INSRR	27.5303
LPO	33.348		HTR1A	33.8803		SLC5A5	27.5128
GABRQ	33.3372		TLX2	33.8468		LLGL2	27.4724
TDRD7	33.3334		TRH	33.8287		SCTR	27.4499
PARVG	33.3222		SLC22A6	33.8273		OPRK1	27.392
GRM4	33.3158		POU2F3	33.8224		NRCAM	27.3305
NOPE	33.2998		C14orf37	33.8138		STMN2	27.3009
SAMD3	33.2909		AXIN2	33.8124		CRTAC1	27.2789
SLC17A6	33.2807		WNK3	33.8036		GJB2	27.2768
TAS2R60	33.2608		CYP24A1	33.7476		RNF144	27.2664
SCML2	33.2603		HSPA12B	33.7197		HTR1B	27.2289
LRFN2	33.1428		PSD	33.6786		SLC6A12	27.2244
TSHB	33.1149		TAAR2	33.6437		KCNQ1DN	27.1777
NELL2	33.0354		C14orf121	33.6336		GRP	27.1757
DIRAS2	32.9658		MAP7	33.6189		NTRK1	27.1487
FSTL4	32.9297		USP2	33.6186		ITIH5	27.1468
ID4	32.8957		LGI3	33.5865		MOGAT3	27.1208
CXCL14	32.8877		RGS7	33.5433		MYO3A	27.1207
PROP1	32.8835		LIN7A	33.5389		KRT9	27.0448
FBN3	32.8336		RBPMS2	33.5214		SPSB4	27.0257
ELOVL2	32.8029		GDNF	33.5174		ZMAT4	27.0236
TNFSF8	32.7767		GRIA3	33.5084		SLC9A2	27.007
TCF15	32.7485		CDH6	33.497		PCSK6	27.0008
CX40.1	32.7321		COL5A1	33.4383		TBX10	26.9806
FOXA3	32.7018		MAN1C1	33.4218		GATA2	26.976
ELN	32.6845		ACOXL	33.3883		GPRC5C	26.9726
SFRP5	32.627		ALB	33.381		LRRC3	26.9666
KCNV1	32.6254		KCNJ10	33.3686		MYOD1	26.9276
GRASP	32.6253		SGCE	33.3655		RPRML	26.9008
LRRN1	32.5886		CD4	33.3631		HTR4	26.9004
LILRB5	32.5836		TMTC1	33.3555		IRF4	26.8869
MAFB	32.5776		COL19A1	33.3509		MAL2	26.882
C14orf37	32.561		TAAR9	33.3463		TPO	26.8556
NKD2	32.5534		HNF4A	33.3046		ALDH1A2	26.8212
SLC9A2	32.5161		ELAVL3	33.3039		CA7	26.8169
SLITRK4	32.4843		LRTM1	33.1895		NPHS2	26.7954
RASSF2	32.4816		COCH	33.1757		LRRC15	26.7273
HTR2C	32.4119		GPM6B	33.1733		SDC2	26.7271
MARCO	32.4098		KCND3	33.1569		LPL	26.6873
WNT3A	32.4084		CHD5	33.1351		C7orf33	26.6717
GDF2	32.3645		PTPN7	33.13		IL12B	26.6591
CEACAM21	32.3449		NPNT	33.1093		ASCL2	26.6576
NPHS2	32.3283		OR2S2	33.1091		SLC24A4	26.651
PAPLN	32.3272		PTHR2	33.1046		ADCY2	26.6377
PREX1	32.3176		NAV3	33.0729		CHRDL2	26.6291
OPCML	32.3055		COX6B2	33.051		CACNG2	26.6089
CNIH3	32.2933		CLGN	33.0321		MARK1	26.5827
SPATA3	32.2685		KIF1A	33.0276		COL25A1	26.5816
RASL12	32.2239		CRABP1	33.01		CA10	26.5807
SLC40A1	32.138		NMNAT2	32.9928		SIX6	26.5688
PTPRR	32.1076		SCGB3A1	32.9925		SNTB1	26.5665
RAMP3	32.0688		DPYSL3	32.9877		ZNF536	26.5407
CHST2	32.0353		ADRA2B	32.9575		FAT2	26.5341
ROBO2	32.0114		RAB11FIP4	32.9464		AGTRL1	26.5122
CDH23	31.9964		GNA14	32.9002		PAPOLB	26.505
WNT11	31.9769		C3orf27	32.8047		LEMD1	26.4973
KRT4	31.8002		TSPAN32	32.7868		DEPDC2	26.4882
OR4D2	31.7903		GATA6	32.7837		MATN2	26.4807
ISLR	31.7677		DUOX2	32.7802		SFRP1	26.47
SLC18A2	31.757		NTRK1	32.7528		MLXIPL	26.4396
C9orf61	31.7487		EGFL6	32.7258		DGKI	26.4154
SEZ6L	31.7304		GPR55	32.7186		CD300A	26.313
MAPK8IP2	31.723		NELL2	32.7065		PHOX2A	26.3067
MAP6	31.7033		NXPH4	32.7039		GHRH	26.2986
SYN1	31.6565		DIP2C	32.691		ABO	26.2897
RPRML	31.5953		SLC30A2	32.6349		UNQ2541	26.272
KCNK13	31.5692		XKR6	32.6248		MAG	26.2526
CACNG6	31.5634		KCNS2	32.6139		SYT7	26.2471
FAM5C	31.563		HFE2	32.5872		CD79B	26.2391
SNFT	31.5361		PROM1	32.5733		SCAMP5	26.2205
DLL1	31.5343		PPP2R2C	32.5072		KCNH3	26.1873
IFNA8	31.5278		SLITRK1	32.4629		CYFIP2	26.1691
LIN7A	31.5247		ZBED4	32.4539		PURG	26.1056
KBTBD11	31.4698		GAL3ST2	32.4484		DTNA	26.1053
FRMD1	31.4645		SLC26A10	32.4449		TPM3	26.0923
SALL1	31.4448		AFP	32.444		DAPK1	26.0767
NKX2-8	31.4306		ACR	32.4424		C1QTNF4	26.0609
PAGE4	31.4109		LHX6	32.4345		XKR6	26.0497
FXYD2	31.3122		EPHA1	32.4206		SYK	26.0376
LECT1	31.3041		CTCFL	32.4197		ST6GALNAC5	26.0328
INA	31.1867		UNC5C	32.4173		CHRNB4	26.0325
NOX4	31.1299		OTOP3	32.4097		LIPG	26.0301
SCGB1D1	31.0945		SORCS2	32.2904		SIM2	26.0042
C1QB	31.0659		CHRDL2	32.2625		SLC2A9	25.9758
KCND2	31.0598		LRRC32	32.2618		ESAM	25.9533
PATE	31.0557		GJB6	32.2554		KCNQ5	25.9418
CHRDL2	31.0331		SEZ6	32.2521		RGS8	25.9295
PIK3AP1	30.9669		LGR5	32.2497		PDYN	25.8996
DCHS1	30.9646		RORC	32.2417		ALOX5	25.8867
AGTRL1	30.9587		PRELP	32.2278		GFRA1	25.864
GFRA1	30.9545		OPRD1	32.2017		CCDC63	25.7896
IRX6	30.9323		GABRB1	32.1571		LZTS1	25.7714
PRKAR2B	30.9286		ZIC4	32.129		POU3F1	25.7458
TAC3	30.8989		KCNJ1	32.0749		CRABP2	25.7403
FLT4	30.8834		KCNK3	32.0608		FCRL2	25.7204
MYH7	30.878		CLUL1	32.0231		GPC4	25.6797
RIMS4	30.8699		TAC4	31.9621		PPARGC1A	25.6754
LRP2	30.8491		NPY	31.9487		CDO1	25.6657
KRT24	30.8157		CDH10	31.9418		DMRTB1	25.6369
RBPMS2	30.7765		NRN1	31.9105		MYCL1	25.6252
CBLN2	30.7353		SLC43A2	31.8399		SLC22A8	25.6159
FILIP1	30.7343		ITGAD	31.8382		OLIG1	25.6055
COL1A1	30.707		CX40.1	31.7813		LGI2	25.5793
ROR2	30.6941		INSRR	31.7166		AATF	25.579
DPF3	30.6727		C14orf162	31.6415		VAV3	25.5612
TDRD5	30.6703		NDST3	31.6412		SLC6A20	25.5169
GREM1	30.6672		RAI2	31.5933		CHST8	25.4866
C1orf187	30.635		ARHGEF16	31.59		ACSL3	25.462
PROM1	30.5885		GJE1	31.5634		FAM20A	25.4506
SLC17A3	30.5788		SHE	31.5618		CCKBR	25.4496
GUCY1A3	30.5782		COL27A1	31.4119		FGD3	25.4438
TACR3	30.5502		SLC44A5	31.3711		HES2	25.4362
ERG	30.5406		CDH4	31.3284		KLK4	25.3498
TNRC4	30.4649		TMEM16B	31.3149		TCF2	25.3127
PGR	30.4357		PDE1B	31.3126		TACC2	25.308
SNAP91	30.4028		C1orf187	31.31		TRPM8	25.2886
RPRM	30.3882		EYA2	31.3034		HTR6	25.2576
GPR37	30.3707		CYGB	31.2363		SLC6A1	25.2528
KCNN3	30.363		PRKAR2B	31.2302		TBC1D21	25.244
CDH2	30.3129		SOCS2	31.1734		THPO	25.2294
CCDC4	30.3124		ABCC8	31.152		CYTL1	25.228
CRX	30.3004		CA8	31.1492		ENDOGL1	25.2151
GAS7	30.2967		IGSF11	31.1393		IL17F	25.1785
SAMD11	30.284		GUCY2D	31.1298		FGF12	25.1785
DIO3	30.2727		SLC34A3	31.1212		NEURL	25.1744
AGXT	30.2561		MLXIPL	31.0427		ADAMTS13	25.141
CPNE4	30.2493		AFF3	30.9784		DTX1	25.1254
LRRC15	30.2445		SNAP91	30.9757		WFIKKN2	25.1222
ZIC3	30.1616		CAPN6	30.9437		NOG	25.0961
COMP	30.1541		PIPOX	30.94		DUSP26	25.0757
NEO1	30.1452		WNT10B	30.9252		PTGFRN	25.0693
TMEM47	30.1425		TEX15	30.9126		EHHADH	25.0447
TRH	30.1378		LBH	30.8839		C10orf72	25.0384
WDR17	30.1355		NODAL	30.8839		MOBP	25.0321
CHST8	30.1283		PODXL2	30.8708		CACNG6	24.9986
HAPLN2	30.1155		SCUBE1	30.8698		PPAP2C	24.9964
CDO1	30.1038		CAMK4	30.8155		L1CAM	24.9906
GRIN2C	30.0832		MAP6	30.6865		ASCC2	24.9755
SEMA3E	30.0656		GABRA4	30.6777		CTAG2	24.9512
FAM43B	30.0505		PCDH1	30.6566		KCNA10	24.949
MPP6	30.0425		FGF4	30.6539		XYLT1	24.944
GPR83	30.0345		FAM78A	30.6533		TDRD5	24.9424
ERAF	30.03		SLC4A10	30.6145		CRX	24.9193
GPR64	30.0183		CRHR2	30.5937		ST14	24.9169
PROK2	29.9701		SLC38A4	30.5433		HCRTR1	24.9
ARHGEF15	29.962		KCNH3	30.5394		FAM3B	24.8637
ACR	29.9199		HEMGN	30.5286		FCER2	24.8563
FAM3B	29.9086		CNTN2	30.5262		GJA4	24.8386
AGXT2L1	29.8535		MDFI	30.4971		TAS1R2	24.8385
ELMOD1	29.8525		SCML2	30.497		RNF130	24.7863
CDH12	29.847		DGKZ	30.4921		ZMYND15	24.762
WFDC2	29.8214		TMEM16C	30.4739		TM6SF2	24.7175
KLF14	29.8144		BTNL2	30.4715		KRT4	24.711
IGSF11	29.8113		CRX	30.4284		DYSF	24.645
DYRK4	29.8031		EMILIN3	30.4248		ALK	24.6395
ABP1	29.8017		NID2	30.3969		HOOK1	24.6217
OPRD1	29.7425		GSPT2	30.3629		KCNJ5	24.5961
FAM5B	29.7206		GHRH	30.3588		SLC17A7	24.5831
OR1G1	29.6988		WFDC1	30.3341		GRRP1	24.5668
GRIN3A	29.6623		FGF17	30.2799		TNNI2	24.5612
PODN	29.6591		KCNA7	30.1848		ELAVL2	24.5419
KCNK5	29.6379		RIT2	30.1396		AMPH	24.5334
CHD5	29.6073		JAG2	30.1149		LRRC32	24.5287
WFDC1	29.586		PTF1A	30.0923		PRKACG	24.5172
RHOU	29.5774		ZNF232	30.0859		RIPK3	24.4938
TAAR9	29.5523		ROBO2	30.0785		NXPH2	24.4904
SIGLEC8	29.5368		TCF7L1	30.0577		GALR2	24.4685
C4BPA	29.5277		TACR1	30.0376		ZFPM1	24.4598
LPHN2	29.5246		PLCL1	30.0349		ST6GAL2	24.4374
GFI1	29.5045		CHST8	30.0232		C1orf165	24.404
RKHD3	29.4946		JPH3	30.0077		NELL1	24.4011
TECTA	29.4846		MTAC2D1	30.0023		DMC1	24.3957
IL17F	29.4717		TSPAN33	29.9956		MMD2	24.3741
C3orf36	29.445		GRIK3	29.9622		SLC18A3	24.3569
CHL1	29.4447		NDRG2	29.9262		CD4	24.3515
IGSF10	29.405		AMICA1	29.9096		CALN1	24.346
COCH	29.3993		C14orf115	29.8945		HTR3C	24.3216
C17orf76	29.3822		CACNG6	29.8869		CEBPA	24.3073
CHRDL1	29.3495		STOX1	29.8714		BSND	24.2976
KCNK9	29.3313		CHN2	29.8602		GRHL2	24.2963
FRZB	29.2836		GUCY1A3	29.8567		C20orf4	24.2839
OR51B4	29.2705		COL20A1	29.8551		IRS4	24.2818
AVPR1A	29.2285		TCL1A	29.8508		RP1L1	24.2774
C12orf53	29.1974		UNQ9433	29.8406		PYDC1	24.2677
TRIM31	29.136		ABCG4	29.8316		ATOH1	24.2593
OTOP2	29.123		BDNF	29.8078		CASQ1	24.2387
GZMK	29.0922		TEKT1	29.7956		FNDC1	24.2287
GDNF	29.0704		ADORA2A	29.7576		HTR1E	24.2091
COBL	29.0415		SLC9A2	29.7372		AQP2	24.1856
ADCY2	29.0256		PRLHR	29.7203		BAALC	24.1854
GNAL	28.966		MPP6	29.6639		ENPP5	24.184
TNFRSF8	28.9563		DEPDC2	29.5944		ANK1	24.155
PTGDR	28.8857		TMEM16A	29.5856		NPY	24.1364
CHRND	28.8703		CCDC4	29.5675		TAS2R40	24.1285
CECR6	28.8593		ACSS1	29.5644		CYP2E1	24.1253
OPRK1	28.8524		FAM3B	29.5628		RPP25	24.1239
INSM2	28.8426		CD1D	29.5506		NPR1	24.0978
NEUROD6	28.8421		BAPX1	29.5074		PRRX2	24.0861
FGF6	28.8225		RAB9B	29.4803		FZD10	24.0625
ATP6V1C2	28.8126		TDRD9	29.4484		JPH1	24.0523
ADAM33	28.8125		PAX7	29.4436		ZNF167	24.0388
MYH11	28.8119		NFKBIE	29.4356		FOXD3	24.0332
KCNJ10	28.7517		MLC1	29.435		ABCA3	23.9978
GPR6	28.7432		PRKACG	29.4103		HCK	23.9889
GALR2	28.7113		CECR1	29.4064		GPR12	23.9046
SLC1A6	28.689		IL17C	29.3984		KLF14	23.8756
DGKZ	28.6825		PDGFRL	29.3846		XKR5	23.8672
EVX1	28.6645		CRISP3	29.328		TBC1D1	23.8615
NPY	28.6515		FLNC	29.3273		EFNB3	23.8609
CPXM2	28.6443		MATK	29.3258		NGFB	23.8482
SEMA6A	28.6414		RARRES2	29.3134		LOXHD1	23.8314
PTPN5	28.6308		SGPP2	29.3132		C14orf162	23.8274
OR8B8	28.6291		FXYD2	29.2648		LEF1	23.8142
CECR1	28.5918		KCNH1	29.2537		UNC93A	23.811
BCL11A	28.5674		MYH11	29.2089		GPC2	23.81
DMRT1	28.5315		CCK	29.195		NXPH4	23.7969
ENPP6	28.5056		COL9A3	29.184		TNFRSF13C	23.7969
TNFSF11	28.4937		FGF23	29.1445		KCNH4	23.7836
HECW2	28.4858		BSN	29.1096		AJAP1	23.7482
FADS6	28.4415		CALML5	29.0997		SLC26A10	23.7424
DGKI	28.4308		HTR3C	29.0823		PCDH21	23.737
PLUNC	28.4005		GALR2	29.0287		DNAJA4	23.7341
ZFYVE28	28.3733		GCK	28.9809		USH1G	23.7328
DBX2	28.3306		SLC30A8	28.9699		CDX4	23.7203
SYT3	28.3268		F7	28.9605		ZBED4	23.7201
KCNA10	28.3223		NKD1	28.9343		ERGIC3	23.6773
SPSB4	28.3154		TRIM29	28.8995		KCNH7	23.6733
SYNPR	28.3091		GPR64	28.8535		SLC5A7	23.6722
RAB9B	28.3049		LASS4	28.8527		SOX21	23.6519
THPO	28.2972		GRM1	28.8434		LAX1	23.6452
CYP11A1	28.2524		RDH12	28.8306		TSPAN33	23.6321
GRM1	28.2511		JAM2	28.818		SORBS1	23.6138
LPL	28.2251		DCHS2	28.7674		FHIT	23.6089
CHIT1	28.2178		SORCS3	28.7549		PPP2R2B	23.6012
JAM3	28.21		ASRGL1	28.7515		GPR31	23.5838
ESAM	28.1781		NPTXR	28.7424		RAB6B	23.576
RARRES2	28.171		ELAVL2	28.6914		LCN6	23.5741
ABCC9	28.1542		TMEM26	28.6905		EPX	23.5501
GPR158	28.147		IQGAP2	28.6823		TMPRSS2	23.5224
ARPP-21	28.1383		GPHB5	28.6627		THEM5	23.5069
MEGF10	28.0757		CPAMD8	28.6327		C1QTNF2	23.5048
DNTT	28.0396		GPR78	28.6319		COX6B2	23.5036
TMEM28	27.9994		C7orf33	28.61		MAPK8IP2	23.5001
CRYM	27.9987		DSC3	28.5823		FAM69B	23.4812
SARDH	27.9968		OR4D2	28.5819		HRK	23.4696
HTR1B	27.9872		RAMP3	28.5802		IRX1	23.4606
KIF19	27.9856		TNFRSF8	28.5115		CRB2	23.4438
GNA14	27.9791		KCNJ9	28.4782		ID4	23.4433
GHSR	27.9731		NIN	28.4159		EYA1	23.4404
BAPX1	27.9708		FSTL4	28.3992		CCR6	23.4377
C14orf121	27.9523		ZMAT4	28.399		FBXO24	23.407
LRRTM1	27.9149		ERAF	28.3969		CRHBP	23.3968
TAT	27.849		SDC2	28.3859		FRMD5	23.3891
KCNH7	27.8465		TMEM37	28.3607		SLC34A1	23.3872
HLA-DQB2	27.8167		ARMCX2	28.2452		IL17B	23.3811
CCKAR	27.7998		CLIC6	28.234		SLC5A10	23.3687
CDH20	27.7816		S100B	28.2131		TCERG1L	23.337
SORCS2	27.7431		OR2C1	28.2126		CELSR1	23.2973
CCK	27.7292		HES6	28.2079		WNT1	23.2689
NDP	27.7138		GPR63	28.1831		MC5R	23.2669
MUM1L1	27.7065		KLHL9	28.183		PLA2G3	23.2655
SCUBE3	27.6692		RKHD3	28.1669		MGMT	23.2396
NPNT	27.6494		COMMD3	28.16		IGF2AS	23.1255
IL9	27.6415		KIRREL2	28.1591		GIMAP1	23.1229
KCNS3	27.6371		UNQ467	28.1484		GPR83	23.1219
TAS2R7	27.6018		SLC22A8	28.1328		CLCNKB	23.1008
GHRHR	27.5702		BCL2	28.1325		LRFN2	23.0951
PLAG1	27.5472		IGF1R	28.0748		RASGRP2	23.0941
IGF2AS	27.5355		EVX1	28.0742		CYP2W1	23.0634
CLSTN2	27.5348		MYRIP	28.0668		USH1C	23.0499
PAK3	27.5076		EFHA2	28.0448		HSD11B2	23.0485
DTX1	27.4867		ABO	28.0285		IL1F9	23.0248
FGF23	27.4867		BIRC7	27.9788		THEG	22.9724
GABRB2	27.4561		COL6A1	27.9658		SLC22A7	22.9619
DCHS2	27.4315		TSPAN8	27.9632		SLC7A14	22.9578
GNG2	27.4102		RAG1	27.9561		KCNJ9	22.9324
RGS8	27.4059		DDC	27.955		SRGAP3	22.9043
MSX2	27.3604		SLC6A7	27.945		KLK5	22.8856
KDR	27.3439		IGFBPL1	27.9354		FABP5	22.8826
EDA	27.333		TMCO5	27.921		C1orf159	22.8438
PTP4A3	27.316		SLC6A20	27.9138		MAP7	22.7923
USP26	27.2795		CRTAC1	27.8827		TUSC5	22.7774
PRDM14	27.2697		ROPN1	27.8793		GIMAP8	22.76
PCSK6	27.2519		LGI2	27.8743		OTOS	22.7308
TNP1	27.2302		CSF2RB	27.8722		KCNK2	22.7279
COL11A2	27.2285		WNT4	27.869		C8orf31	22.7265
SYT13	27.1973		PTGDR	27.8588		KCNJ4	22.7202
TBX1	27.1928		NOVA2	27.8568		SIGLEC8	22.7041
BZRAP1	27.1651		C1QB	27.8447		SYNE1	22.6475
PTPRT	27.1512		MED9	27.8107		TRIM63	22.6226
FBXL7	27.1466		MORC1	27.7998		NOVA2	22.548
SGCG	27.1347		CGNL1	27.7621		FAM70A	22.5343
CD69	27.128		C1QTNF2	27.7279		GRIN2B	22.5184
DRD1	27.106		FIBCD1	27.7202		WNK3	22.5063
IL18RAP	27.1017		ADAMTS13	27.7056		HFE2	22.4874
CEACAM4	27.0797		CD72	27.7018		CHRNA7	22.4506
SSTR1	27.0701		CACNA1E	27.701		MEIS3	22.4484
PPAPDC1A	27.0606		PROK2	27.6694		ITIH1	22.4439
TSPAN12	27.0556		CABP2	27.6427		MYOM3	22.4284
C10orf11	27.0493		SEPT5	27.6012		ENTPD6	22.4029
NOV	26.9902		TMCC2	27.596		CCDC4	22.392
SCGN	26.9822		CSRP3	27.572		CIDEA	22.3919
TEX15	26.91		FAM81A	27.5679		MCF2L2	22.3904
DNER	26.8889		MAG	27.5487		LRP3	22.3875
FATE1	26.8858		GLS2	27.5153		FUT9	22.3847
BMPER	26.7964		CACNA1S	27.4941		ADM2	22.3232
CHI3L1	26.7459		ADCYAP1R1	27.4714		LONRF3	22.3205
CDH4	26.7292		KCNH4	27.4699		SIGLEC7	22.3156
BTC	26.7272		HIF3A	27.4437		TSNARE1	22.3048
TF	26.7104		TNP1	27.387		DPYSL4	22.2964
EML1	26.677		KCNN1	27.3814		PIK3CD	22.2894
RET	26.6674		WFIKKN2	27.306		AXIN2	22.2573
HS3ST3A1	26.5879		BRS3	27.2915		COBL	22.2124
TAAR6	26.5814		SLC7A14	27.2904		LTF	22.2094
UNC5A	26.5684		IGLL1	27.2515		FAM38B	22.2071
MYH2	26.5595		SLC13A2	27.2356		LRRC55	22.1298
LILRA4	26.5472		DHH	27.2228		ACTL8	22.1293
GPR78	26.5283		CXXC5	27.2215		PRKCG	22.0997
C1orf165	26.519		PPARA	27.2139		L3MBTL4	22.0912
ELAVL2	26.4853		ST14	27.1906		SHE	22.0799
RAB3C	26.4697		GPC4	27.1755		HS3ST2	22.0673
TAAR5	26.4503		OR1G1	27.1611		CSRP2BP	22.0625
GIMAP5	26.4336		IL1R2	27.1483		KCNB1	22.0457
MYF6	26.3984		SYT7	27.1467		RASEF	22.0416
MMP24	26.3857		MACF1	27.1139		BPIL3	22.0344
HCK	26.3248		HLA-DOB	27.1101		VWF	22.0338
ENPP1	26.3093		DLL3	27.1021		IGFBPL1	22.008
NDRG4	26.2985		ASB4	27.1009		SLC26A9	22.0034
WNT1	26.2929		GRM4	27.0301		OCA2	22.0015
IFNA5	26.2545		CDON	27.024		APBA2	21.9827
GPR26	26.2148		FATE1	26.9995		EPB41L4A	21.9728
HPCAL4	26.2011		AMIGO1	26.9728		PIK3AP1	21.9517
DDX25	26.1848		PHYHIPL	26.9723		PCDHAC1	21.943
SELP	26.1844		HPCA	26.958		SNIP	21.9248
C12orf34	26.1831		SEC14L3	26.9168		GNA14	21.9214
FGF20	26.1743		SLC8A3	26.9057		GLT25D2	21.9211
UNC93A	26.1327		C9orf66	26.8903		SERPINA5	21.9135
ADAMTS19	26.0982		NTSR2	26.8844		KRT1	21.9132
TSLP	26.0775		SOX14	26.8767		WDR1	21.9128
SLC10A4	26.0725		CACNG1	26.8658		CREB5	21.9119
DLX3	26.0531		KCNJ5	26.8477		STAC2	21.9087
FAM19A2	25.9941		SLC5A10	26.8119		SRD5A2	21.897
UGT3A2	25.9894		FLT4	26.7868		TFF1	21.8926
HLA-DMB	25.9702		BUB3	26.7222		GABRB2	21.884
MUC4	25.9641		SHD	26.6055		P2RY6	21.8696
IL2RA	25.8762		SORBS1	26.604		GDPD5	21.8693
DCN	25.8509		THPO	26.5985		ERAF	21.8434
C9orf66	25.8371		KCNH7	26.5943		BAI2	21.843
OR8D1	25.8225		P2RX2	26.5904		TRPV6	21.837
C10orf82	25.8165		HORMAD2	26.5744		PITPNM3	21.8018
ZCCHC12	25.7578		TGM7	26.5225		ADRA1B	21.7941
BFSP2	25.7308		VDR	26.5202		SLC26A1	21.7873
C20orf114	25.7288		FMOD	26.5189		FOXF1	21.7825
MSRB3	25.7201		AVP	26.5012		GML	21.7682
MAOB	25.7195		CORO2B	26.4852		SLC16A10	21.76
MYLIP	25.7042		RXRG	26.4669		SEMA3F	21.7178
CEACAM5	25.7013		COL11A2	26.4235		FBP2	21.7152
ZIC2	25.6871		HSD11B2	26.4144		LILRB5	21.6883
PRKCG	25.6619		ZNF467	26.3999		SOX2	21.6853
PCDH20	25.6473		GLI1	26.3938		PPARA	21.676
LMO2	25.6417		RFXDC1	26.3841		SSTR5	21.6659
SGCD	25.6342		NDST4	26.3754		MGAT3	21.6653
SRY	25.6279		SHOX2	26.3645		BAIAP3	21.6597
HEMGN	25.605		ATP6V1B1	26.3596		PTPRT	21.6384
BCL2	25.6024		ITGB1BP3	26.3461		CALCRL	21.6368
TMEM74	25.598		INS	26.3239		AIRE	21.6273
NFATC2	25.5717		EMID2	26.3127		KHDRBS3	21.6117
DHH	25.5588		TAAR8	26.3042		CD207	21.6011
FCRL2	25.5056		NTSR1	26.2997		GALP	21.5924
EFNA2	25.4964		EPO	26.2851		VPREB1	21.5906
ST8SIA3	25.487		TUSC5	26.2612		NOS1AP	21.5856
KCNC1	25.436		FXYD6	26.2442		C14orf121	21.58
DEFB129	25.4303		OPTC	26.212		AQP5	21.5757
SNTG2	25.42		CRYM	26.212		LRRC3B	21.5727
GRIK4	25.4145		SCUBE2	26.2036		GJE1	21.5725
SLC7A10	25.4126		ARHGEF15	26.1992		GATM	21.56
SPATA8	25.3947		C10orf93	26.185		MAP6	21.4899
LPPR4	25.3852		MYLIP	26.1711		TAC3	21.4631
ASAH2	25.3322		MT3	26.15		SLC7A10	21.4589
ATP2B3	25.33		TNFRSF13C	26.0724		CGNL1	21.4462
RHAG	25.2672		CCDC3	26.0661		PLA2G7	21.4368
GPR142	25.2574		FOXE3	25.9976		WNT4	21.4323
NPAS1	25.2283		SLC8A2	25.9893		TAGAP	21.3969
ATP1B2	25.2281		OR8D2	25.9696		SRMS	21.389
TMTC1	25.2187		BMP7	25.9539		PTHR2	21.3809
ADCY5	25.2102		CHDH	25.923		SEPT5	21.3806
NFATC1	25.2041		MERTK	25.9091		ABCG4	21.3783
ATP6V1B1	25.1922		LRRTM3	25.8826		CDK5R2	21.3781
GJB1	25.1801		FAM80A	25.8616		TTC9B	21.3663
TPO	25.1306		ZDHHC21	25.8223		C11orf39	21.3614
CMA1	25.1163		GRHL3	25.7958		SEZ6L	21.3562
TCL1A	25.1042		ACF	25.7866		KLK14	21.3542
CPVL	25.0815		PRPH	25.7751		CBX8	21.3519
C8orf22	25.0659		HLA-DQB2	25.7665		DDX25	21.3442
LIX1	25.0573		FGF9	25.7608		PCDHAC2	21.3376
NSBP1	25.0428		SSTR3	25.7193		CLDN5	21.3331
SLC8A2	25.0418		PDYN	25.7118		KCNH2	21.3194
C6orf60	25.0333		DBX2	25.6696		SALL3	21.3022
ATP1B4	25.0289		ACSBG1	25.6596		SEC14L3	21.2875
TMEM37	25.0241		CLEC14A	25.6513		HES6	21.2822
RGS7	24.9874		RAMP2	25.6418		HIF3A	21.2646
GFRA4	24.976		CTNNA3	25.6391		IL1F10	21.256
PTHR1	24.9715		SLC22A17	25.6333		SFRP5	21.2448
FGD5	24.97		GFI1	25.621		PCSK1	21.2149
GABRR1	24.9489		TCEAL8	25.5786		GLS2	21.2143
NR0B1	24.9395		PYDC1	25.5746		MC2R	21.1856
XKR6	24.8567		RIMS4	25.5701		UNC5A	21.1821
DBC1	24.8296		CHGB	25.5594		SLC5A1	21.168
HLA-DQA2	24.7617		EFHD1	25.4927		NPTXR	21.1518
KCNB1	24.7398		ADRB3	25.4689		CHST10	21.142
SLC6A3	24.7366		BZRAP1	25.4376		MATK	21.1364
IGFBPL1	24.7283		CCDC63	25.4306		KLF15	21.1346
SLC30A2	24.6458		RESP18	25.3541		MLC1	21.1339
ASRGL1	24.6021		USH1G	25.3226		PRG2	21.1309
ACHE	24.5839		SYT6	25.3202		DISP2	21.1012
DEFB127	24.5824		CGN	25.3096		CYP1A1	21.0739
ARHGAP20	24.5765		CXCL12	25.3045		RAB3IL1	21.0471
CDX4	24.5739		IL17RB	25.2706		NODAL	21.044
NKX3-1	24.549		GPR27	25.2669		PAK3	21.0207
ABO	24.5248		COL9A2	25.2668		RAMP2	21.0008
HOXB6	24.4631		LRP2	25.2484		PROM1	20.9997
HTR1E	24.4508		ERBB3	25.2267		TSPAN32	20.9948
DRD2	24.4467		ATP13A4	25.2033		F10	20.9709
SHE	24.4098		SOX8	25.1921		MSX2	20.9236
DDIT4L	24.3415		GCA	25.183		OR2S2	20.9088
ELAVL3	24.3215		RRBP1	25.1759		AUTS2	20.8583
SGCE	24.3194		CECR6	25.1322		NMNAT2	20.858
IL10RA	24.3154		WIT1	25.0896		DLL3	20.857
SCGB3A1	24.3132		SLC22A7	25.0868		RDHE2	20.8528
MT3	24.2943		PRG2	25.0725		IL1RL1	20.8402
DNMT3L	24.2595		NPPB	25.0712		PLXNA2	20.8398
GABRA4	24.2582		PANX3	25.0335		CADPS	20.8338
GNG8	24.2581		NRIP3	25.0313		KCNC1	20.8159
CSMD2	24.2412		ATP1B2	25.0227		CACNG1	20.8053
ABCA3	24.2367		CRMP1	25.0098		PGR	20.7932
TAAR8	24.1943		DCDC1	24.9932		NUP210	20.7858
SCN7A	24.1891		TLR2	24.9904		SLCO5A1	20.7794
FGF9	24.1501		BAIAP3	24.9653		TH	20.7263
LHX6	24.1418		OCA2	24.9634		MYOCD	20.7258
DOK6	24.1369		FGF20	24.9387		MEOX1	20.7228
PCYT1B	24.1308		CITED1	24.9274		SFTPG	20.6957
RESP18	24.1051		DNER	24.9127		CNTNAP5	20.6862
CEACAM7	24.0842		IMP5	24.8835		CYP7B1	20.6466
CCND2	24.0758		ITGA11	24.8734		DUOX1	20.6317
TUSC5	24.0748		GRIN3A	24.858		N4BP3	20.6255
CYP8B1	24.0663		MAFA	24.8532		COL3A1	20.6158
SLC6A19	24.0553		PRKCH	24.8388		GPR162	20.6081
SLC18A3	24.0398		PRRX2	24.8097		KRT24	20.6031
PRG2	24.0327		TNFRSF9	24.788		SOX8	20.5802
RNF39	24.0222		CRISP2	24.763		FOXG1B	20.57
LUZP2	24.0192		DUSP8	24.7609		FMO1	20.5672
NPAS4	24.0106		SLC26A1	24.758		DIO3	20.5586
GPR55	24.0081		LPL	24.7486		ATRNL1	20.5507
LCE3B	23.9968		PBX1	24.7486		CNFN	20.5463
SCN3B	23.9732		DYRK4	24.7359		PDE3A	20.5317
C10orf96	23.973		PODN	24.7303		KCNA5	20.5207
TMOD2	23.9458		TF	24.705		DDC	20.5125
GRM3	23.9316		NTF5	24.7044		ZAP70	20.507
RFXDC1	23.9202		SLC18A2	24.6892		GBGT1	20.4993
NPY1R	23.8856		PAGE4	24.629		C1orf150	20.4958
SALL2	23.8832		SYN1	24.6284		TACR1	20.468
ZIC4	23.8796		MAF	24.5744		GABRG1	20.4562
VASH1	23.8598		WAS	24.5564		KCNT1	20.4549
GATA1	23.819		EGLN3	24.5467		RESP18	20.445
RGMA	23.7936		SFRP5	24.5408		TRIM54	20.4278
OXGR1	23.7936		C14orf105	24.5375		CDH15	20.4207
LARGE	23.7909		TNFRSF1B	24.5335		CNTNAP2	20.4003
MYL1	23.7868		NEUROD4	24.5256		KCNA3	20.3672
UBE2E2	23.7817		TCEB3B	24.5116		PLD5	20.3418
PRKACG	23.7753		SEMA6A	24.4923		NYD-SP18	20.3402
RBP4	23.767		NKX3-1	24.461		WFDC2	20.3363
SLC4A10	23.7252		ABLIM1	24.4432		NPR3	20.3255
ADAMTSL3	23.7099		TAS2R60	24.4422		KCNS3	20.2971
B4GALNT3	23.694		IL17F	24.4311		HEYL	20.2914
TAS2R9	23.6856		SCRT2	24.4053		ERBB3	20.2375
NBEA	23.6852		FGFR2	24.3808		LECT1	20.2336
EYA1	23.6759		IL9	24.3695		SCRT2	20.2299
NDST3	23.6744		SAMD14	24.3657		CACNA1B	20.2298
SCARA5	23.6572		CCR7	24.3578		AXUD1	20.2237
DLL3	23.6566		TUBA8	24.3344		RPRM	20.1927
MGAT3	23.6502		FBXW7	24.33		POU4F3	20.1442
CCL18	23.6191		CD40	24.3165		C5orf20	20.1358
PPP1R1B	23.5931		KRT9	24.3067		LEMD2	20.1198
NOVA2	23.5829		THEG	24.3002		NDRG2	20.1004
FMOD	23.5828		KRT1	24.2972		CD79A	20.0935
ARMCX2	23.5746		C11orf35	24.2928		SYT3	20.093
SMOC2	23.5726		BRD3	24.2732		AMICA1	20.0839
ABCB4	23.57		DIRAS1	24.25		OVOL1	20.0741
RIMS1	23.5466		HOXD9	24.2456		DYRK4	20.0525
FRMD4A	23.5341		TDRD10	24.2424		PPAPDC3	20.0501
PSD	23.5053		TPM3	24.236		TMOD2	20.0499
NRCAM	23.4949		PPP2CB	24.2037		ELOVL2	20.0361
C14orf115	23.4827		KCND2	24.1766		F7	20.0337
KCNJ8	23.4702		SLC26A9	24.1712		C17orf28	20.0211
NAV3	23.4674		CETN1	24.1703		SHD	20.0086
CA7	23.4658		ALOX15	24.1629		EGR2	20.0081
MC2R	23.4547		TRIM40	24.1126		PLA2G4D	19.9954
CREM	23.4439		FNDC1	24.0901		TNRC6C	19.9869
EMILIN3	23.3981		KCNB1	24.033		KIRREL2	19.9795
MYOCD	23.3975		FAM101A	24.0197		CPNE5	19.9677
PNOC	23.3786		DCD	23.9934		LPO	19.9633
FAM78A	23.3673		TSGA13	23.987		TMEM16B	19.9457
FCER1A	23.3163		NOV	23.9816		STMN4	19.9176
ADRA2B	23.3074		KCNA3	23.956		ADAMTS1	19.9118
OCA2	23.2845		ABCG1	23.9147		EPN3	19.895
RERG	23.2685		EDNRB	23.9025		SLC1A6	19.8909
CD40LG	23.2583		ZNF219	23.874		CD72	19.8844
ICOSLG	23.2551		GUCY1A2	23.8685		DLC1	19.874
KCNMB1	23.2325		POU3F1	23.8659		LRP2	19.8678
PDGFRL	23.2284		ZIC2	23.8655		GP9	19.847
LSAMP	23.2236		SLC6A19	23.7834		ESRRB	19.8448
FCRL3	23.2183		FLT3	23.7701		FRAS1	19.8276
TMPRSS13	23.1823		LRRC3	23.7632		MERTK	19.8201
CNDP1	23.1712		CACNA2D4	23.7602		TMPRSS13	19.8159
FCER2	23.1699		DRD1IP	23.7599		NLGN4X	19.8004
CAMK4	23.142		TRIM31	23.7466		KCNA7	19.7987
DUSP26	23.0634		CNFN	23.7461		CHRNA2	19.7819
HFE2	23.0436		KLRD1	23.7348		C1orf106	19.7687
C13orf18	23.0382		ALDOB	23.6985		SLC18A2	19.7651
EDN3	23.0059		CARD14	23.6914		PACSIN1	19.7635
SLC30A8	22.9789		SCARA5	23.6728		DNAJC5G	19.7284
NGFR	22.9216		HTR6	23.6494		FOXQ1	19.7257
RAI2	22.9041		BMPER	23.6453		RNF39	19.7073
C20orf185	22.8852		RPH3AL	23.6414		SMARCD3	19.7057
HIF3A	22.862		ALPL	23.6358		DPF3	19.6813
LALBA	22.847		TAAR5	23.6308		ZFHX4	19.6682
ADAMTS1	22.8364		MYLK2	23.6301		IL3	19.6631
NRIP3	22.8358		RASGRF1	23.6259		PLXDC1	19.6509
CD72	22.8284		KNDC1	23.6228		CPVL	19.6448
ZMAT4	22.8237		SRD5A2	23.6132		PTPN5	19.623
MCF2L2	22.8195		IL20RA	23.612		YTHDF1	19.6201
GPHB5	22.8182		GRID2	23.5984		GJB6	19.5933
GCA	22.7932		MMP16	23.5571		UPK2	19.5683
AFP	22.7854		SLC44A3	23.5205		ADCY8	19.5502
FAM38B	22.7349		GRIN3B	23.4767		PPM1J	19.5489
RAB3IL1	22.7299		RAG2	23.4723		TECTA	19.5413
ZBED4	22.7076		F11	23.3868		NPTX2	19.5296
CACNG5	22.6859		MEGF10	23.3754		HOP	19.508
TMEM16C	22.6755		NRG2	23.3533		DOC2A	19.4786
CLU	22.6423		PPM1E	23.3244		GMPPA	19.4441
DOCK11	22.6343		AQP4	23.3165		CA8	19.4268
BSN	22.6078		LSM14B	23.2945		HAPLN1	19.4246
CAMK2B	22.5871		NEB	23.2879		ITGAD	19.4108
ASB4	22.5815		TMEM105	23.2839		GCK	19.4091
RASD1	22.5807		SST	23.2614		GRIK4	19.4053
SLC4A1	22.5477		SHF	23.2573		JAG2	19.4006
SHD	22.539		COL6A2	23.2455		MXI1	19.3625
CBX4	22.4965		BACH2	23.2389		ABHD10	19.3589
STAC2	22.4951		TNS1	23.2302		PCSK2	19.3527
HMGCLL1	22.4663		TTC9B	23.2299		CCRL1	19.345
GHR	22.4661		MUM1L1	23.2189		ATP4A	19.324
MATK	22.4576		EFNB3	23.1887		GPR158	19.3081
TCBA1	22.4542		LYSMD3	23.188		ZNF533	19.3068
FUT9	22.4336		ALOX5	23.1521		C20orf186	19.304
TRPC6	22.4151		AFM	23.1442		KCNH1	19.3009
ITGA7	22.3816		P2RY6	23.1423		HEMGN	19.3002
CNKSR2	22.3806		RCOR2	23.1384		KCNK17	19.2933
FAM70A	22.3788		PAK3	23.1301		LSM14B	19.2562
TPH1	22.3598		RPP25	23.126		TRPM3	19.2529
F10	22.3426		CAST	23.1211		TPSG1	19.2385
CLDN10	22.3422		MMD2	23.1065		C11orf9	19.233
PDZRN3	22.3406		EYA1	23.0977		NIN	19.2311
ZNF467	22.3181		LEMD2	23.0855		MYBPC2	19.2202
GHRH	22.2897		SCGB2A1	23.0714		ACSS2	19.2169
SYCP1	22.2778		PLA2G7	23.0336		C20orf106	19.2073
DACT1	22.2126		STAC2	23.0322		SUNC1	19.1884
EFHA2	22.212		SPOCK2	23.0187		BRUNOL5	19.187
NFAM1	22.2103		ARMC4	23.0167		GHRHR	19.1782
NLGN4Y	22.2061		C14orf102	23.0078		ATAD4	19.1751
PLCB2	22.1963		IFNA6	22.9833		KIRREL	19.1515
KRTAP15-1	22.1654		GALNTL4	22.9812		SOX1	19.148
PSCDBP	22.1577		SIGLEC8	22.9731		GNG4	19.1331
SIX1	22.1556		SLC35D3	22.9586		COLQ	19.1262
CSF2RB	22.144		CRIP1	22.9446		PRSS33	19.1242
SLC5A8	22.1085		C13orf18	22.9363		IGLL1	19.1131
APCS	22.1024		GRIA2	22.9314		SLC8A2	19.1075
RTN4RL2	22.0317		PAQR9	22.9298		SLC13A2	19.0937
PGLYRP3	22.0153		ITM2C	22.9271		IL2RB	19.0816
C3orf27	22.0025		MAL2	22.9038		TTPA	19.0795
EEF1A2	22.0023		KCTD8	22.8605		PADI2	19.0707
GABRA3	21.9892		DNAI2	22.8467		CPNE9	19.0676
GABRB1	21.9343		SLC6A3	22.8358		GRM8	19.0635
CRISPLD2	21.8949		ZFPM1	22.8315		DRD1IP	19.0631
STAG2	21.867		GATA1	22.8277		BTN1A1	19.0626
PPM1E	21.8462		SCARA3	22.826		SNCB	19.0426
EMID1	21.8228		GFRA4	22.824		PROK2	19.0394
BPIL1	21.8089		CLU	22.8199		CCDC51	19.0241
STARD8	21.7763		CSPG5	22.8055		GRM7	19.0232
SLC35D3	21.7569		EPHB3	22.7997		TFCP2L1	19.0151
FAM80A	21.7566		TRDN	22.7783		IL9	18.9917
ALOX15	21.736		TIGD3	22.7724		FBP1	18.9615
D4S234E	21.7319		FGF11	22.7539		KCNJ1	18.9363
FRMD3	21.7097		CAPSL	22.7413		PRIMA1	18.9058
LACRT	21.6721		C10orf39	22.7386		MAF	18.8805
ROPN1	21.6206		BAALC	22.6748		CPO	18.8804
NODAL	21.5967		TTLL10	22.6609		SDK2	18.8792
ENPP4	21.5851		OR10P1	22.6433		PTPRR	18.8641
ZNF521	21.5805		MYCBPAP	22.6297		GAS2	18.8629
MDGA1	21.567		PTH	22.6076		PRSS21	18.8601
KCNA7	21.5667		WT1	22.6073		KIF12	18.8572
CHST10	21.5648		KLF15	22.5992		DMD	18.8542
CAPN13	21.5613		ATCAY	22.5818		WAS	18.851
MS4A7	21.5595		CCL17	22.5771		BDH1	18.8422
KLK15	21.5557		GRHL2	22.5578		MYCBPAP	18.8092
ZDHHC21	21.5064		MYOD1	22.5185		ASTL	18.8034
CHRNA2	21.5034		PCDH17	22.5086		EPHA7	18.7746
P2RY10	21.4927		B3GALT1	22.507		SCN2B	18.7745
INSRR	21.4853		PALM	22.5066		MYH3	18.752
DPEP1	21.4714		CHRNG	22.4708		SLC44A5	18.7369
FABP1	21.4478		C17orf76	22.4366		SSTR3	18.7341
PCSK5	21.4436		GJA5	22.4308		PAGE4	18.7251
MORC1	21.4394		UNC5B	22.4235		KLC3	18.7088
RDHE2	21.4106		ADCY5	22.4053		FGFR2	18.7004
SLAMF1	21.3971		SBEM	22.3971		DAPK2	18.692
CD300LF	21.3895		HS3ST2	22.3959		TDRD7	18.6774
NDST4	21.3803		GPR120	22.3221		ACSBG1	18.6773
NTSR2	21.3482		AQP6	22.3118		TBX22	18.6773
NPY5R	21.3468		ADAMTS19	22.3088		ARHGEF4	18.6434
OR2F1	21.324		RTBDN	22.2709		BTC	18.6347
TMEM10	21.3131		CD300LG	22.2649		IL21R	18.6205
STXBP6	21.3018		CHI3L1	22.249		NFKBIE	18.5992
KCNA1	21.2816		TMEM20	22.2471		SGPP2	18.595
PNLIPRP2	21.2515		ELMO1	22.2401		SERTAD4	18.5085
SHOX2	21.2316		LAMA2	22.2374		FGF18	18.5056
RPL38	21.2188		DAPK2	22.2339		KCNMB2	18.4922
C10orf30	21.2183		TAT	22.2071		DNHD2	18.4767
EFCBP1	21.2147		HTRA3	22.201		GJB3	18.4726
GPR27	21.208		KRT4	22.1868		PKIB	18.4677
GLULD1	21.2056		DPYS	22.1734		C1orf116	18.4496
LRRC32	21.1989		TFCP2L1	22.1699		DHH	18.4407
KCNJ9	21.1983		NPR1	22.1691		SLCO2B1	18.4193
KERA	21.1592		FZD8	22.167		TMCC2	18.4086
PALM	21.1545		CCND1	22.153		NPAS1	18.3732
BRS3	21.1496		HCRTR2	22.1498		RNF186	18.334
FGF17	21.1401		BDH1	22.1481		PALM	18.3145
CHST9	21.1389		RASGEF1C	22.1476		SLCO4A1	18.3048
IL16	21.1382		CHRNB4	22.1408		IRF6	18.3004
LRIG1	21.1309		VIPR1	22.1354		DPCR1	18.2932
CR2	21.1241		PHACTR1	22.1322		KCNIP1	18.2786
KCNH8	21.1237		PIK3CG	22.0878		TMEM28	18.2756
FZD8	21.1233		RNF146	22.0875		KIRREL3	18.2744
UCHL1	21.1197		FBP2	22.0487		CSNK1E	18.2527
GPR103	21.0922		ABCB4	22.0313		FGF23	18.2368
CTAG2	21.0891		MTNR1A	22.03		C21orf129	18.2208
C20orf71	21.0673		TPH1	22.0282		BACH2	18.2127
C4BPB	21.0511		TMPRSS2	22.0195		FXYD7	18.2107
HTR5A	21.0021		CDH13	22.0016		TMEM105	18.2068
SPON2	20.9869		ZCCHC12	22.001		FGF10	18.1892
KLK14	20.977		UCHL1	21.9844		ENPP6	18.1793
SCN5A	20.9662		HLA-DQA2	21.9813		C17orf47	18.1691
SCGB2A1	20.9634		GABARAPL2	21.9812		FRMD3	18.1479
BPIL2	20.9604		SERPING1	21.9571		FZD3	18.1466
SLC6A7	20.9317		MAT1A	21.9454		TAS2R60	18.1423
ACTL6B	20.9287		C10orf58	21.9264		C1orf65	18.1026
HNF4A	20.9148		ZBTB8	21.9142		GAL3ST4	18.0778
PNMA5	20.9044		SYT13	21.9033		SLC4A3	18.062
C17orf47	20.8918		IFNW1	21.8935		C15orf27	18.0549
CD300C	20.8555		CYFIP2	21.8882		EPB41L3	18.0422
TSC22D3	20.8373		LY6D	21.8823		MYL3	18.0414
OTOP3	20.8319		HCRTR1	21.8692		PAQR9	18.0409
MLXIPL	20.7601		FILIP1	21.8669		ASAH2	18.0234
RASGRF2	20.7482		ZNF423	21.8469		BTNL2	18.008
MYLK2	20.7387		EPHB1	21.8464		DGKZ	17.9953
ELOVL3	20.7353		LYPD2	21.7883		KCNH6	17.9855
PRRX2	20.7309		NYD-SP18	21.7848		GABRA4	17.9828
ADORA2A	20.7014		DPPA3	21.7819		MEIS2	17.9564
ARC	20.677		BAI1	21.7811		ATP1B4	17.9456
CPA3	20.6718		SMARCD3	21.7718		HBM	17.9133
C1orf114	20.6681		ALLC	21.7616		NEUROD4	17.9041
CYP24A1	20.6637		CALML6	21.7581		ZNF219	17.8772
TRIM40	20.6548		ITGA7	21.7577		CDH13	17.8735
TRHDE	20.6156		NRCAM	21.7544		C1orf179	17.8638
PGBD5	20.6146		CCDC48	21.7348		ITGB1BP3	17.8637
AQP4	20.597		DTX1	21.7211		PRSS36	17.8629
TOX	20.5902		LRP4	21.7029		SYT13	17.8558
OR3A1	20.5817		UGT3A2	21.6908		STOX1	17.8472
C14orf105	20.5807		CLDN18	21.6801		CORO2B	17.8403
TAAR2	20.5717		HAP1	21.6787		ITGAX	17.8311
RAB39	20.5444		PTHLH	21.6787		CTDSP1	17.829
PKIB	20.5145		SLC22A12	21.6695		NOL4	17.8051
BCL9	20.5131		MMP24	21.6605		CLDN2	17.7828
HTR1A	20.5096		ATP1A3	21.6298		CAV3	17.7821
KIF1A	20.4979		BIK	21.6129		BARX2	17.7684
NOS2A	20.4977		LCN6	21.5983		SHANK1	17.7508
SLC5A5	20.488		GALNT14	21.5929		NR5A1	17.7489
LGICZ1	20.4853		PGRMC1	21.5847		PANX3	17.7474
TRPC3	20.4678		CDCA7	21.5553		C6orf118	17.7437
CRISP2	20.4656		ACTL8	21.5498		MAT1A	17.7163
SIGLEC5	20.4571		PRSS36	21.5446		HOXD9	17.6962
SLN	20.4434		ARFGAP1	21.5288		EFCBP1	17.6802
TCEAL8	20.4132		PRSS35	21.5066		LIMS2	17.6448
CXorf36	20.4126		DNAJA4	21.5025		IRX6	17.6433
SGPP2	20.4014		AVPR1B	21.4988		GJB5	17.6298
C10orf72	20.3837		GRIK1	21.4979		TLR10	17.6254
WIT1	20.3692		PIK3AP1	21.4931		ARHGDIG	17.6089
LSM14B	20.369		ProSAPiP1	21.4818		ALPL	17.6026
BAHD1	20.3472		SNTG2	21.4804		EPB41L4B	17.5934
C7orf16	20.3329		EML1	21.4205		CHST13	17.5488
KEL	20.3148		GPR103	21.4163		BCL2	17.5061
CPLX4	20.3001		HIPK1	21.4151		HLF	17.4995
VWF	20.2579		TP73	21.3614		CSRP3	17.4955
TM6SF2	20.2556		ADAM33	21.314		GATA1	17.4951
TERT	20.2387		CHRNA2	21.3136		BDNF	17.4912
OTC	20.2371		SUSD3	21.3097		TCF7	17.4875
PTGFR	20.2044		MCF2L2	21.3047		COLEC12	17.4739
GPX5	20.1973		TM4SF5	21.2704		GPR17	17.4645
BUB3	20.173		PTPRR	21.2548		GNG8	17.464
NEGR1	20.1337		MPO	21.2489		DONSON	17.4417
EFHD1	20.1313		KLK15	21.2224		IL18RAP	17.4312
BPIL3	20.1164		IL1F9	21.21		RBP4	17.4082
GPR120	20.0976		FA2H	21.1919		CDH5	17.3991
CD48	20.0964		FCER1A	21.1789		C1orf92	17.3972
NES	20.0481		PPAPDC1A	21.1723		NOS1	17.3813
KCNH6	20.0447		SOX18	21.1612		ABCG8	17.3663
SCUBE2	20.0363		LLGL2	21.1463		TCL1A	17.3454
ATF3	20.0192		SEZ6L	21.1327		ProSAPiP1	17.3366
CCR7	20.0118		TM6SF2	21.116		PTHLH	17.3238
THBS4	19.9915		C3orf36	21.1146		ZNF80	17.3211
PYDC1	19.9619		KCNG4	21.0935		FBXO3	17.31
KIRREL2	19.9604		LRIG1	21.0887		FSCN2	17.3004
ATP6V0A4	19.9468		PURA	21.0741		DDN	17.2979
FAM81A	19.9428		SLC16A8	21.0547		EDA	17.2885
RGS3	19.893		CAMK2B	21.0543		INA	17.2831
CAST	19.8779		BTG2	21.0342		DPYS	17.2672
C18orf34	19.8753		GPR35	21.0339		NPPA	17.2583
KCNC2	19.8667		PIGM	21.028		ABP1	17.2238
KLF15	19.8512		STARD13	21.0203		MRGPRD	17.1804
PTPRO	19.8469		ASAH2	21.0083		FNDC5	17.1741
DRD3	19.8439		ATP2A3	21.0039		ATCAY	17.162
FRY	19.8323		NXPH2	20.9888		HLA-DQB2	17.1411
PAK7	19.8229		P53AIP1	20.936		HOXC13	17.1349
COLEC12	19.8095		SLCO2A1	20.9136		COL5A3	17.1025
ARHGAP24	19.8063		TSPYL5	20.9133		CBX2	17.097
C14orf39	19.7928		PTER	20.9079		MSMB	17.0879
MMRN1	19.7919		SIGLEC5	20.8937		DAB2IP	17.0851
PDGFD	19.7419		GPRC6A	20.8809		SPTB	17.0737
RHOBTB3	19.7364		CLCNKB	20.8523		RNF152	17.068
CCDC3	19.716		NINJ2	20.8475		CBX4	17.0396
RNASE1	19.7093		TMEM74	20.8288		ACRBP	17.0334
FGF18	19.7004		IL2RB	20.821		ADAM33	17.0304
GYPC	19.6785		CXCL14	20.8071		C15orf32	17.0197
ALB	19.6555		HBM	20.7597		MT3	17.0157
CTNNA3	19.6537		EFS	20.7367		GPR103	16.9961
FHL5	19.6467		C6orf60	20.7313		FAM83F	16.9924
CRISP3	19.6347		TAGAP	20.7213		BAPX1	16.9867
CCR6	19.6284		GNG7	20.6961		GFRA3	16.9858
LEMD2	19.627		CXorf20	20.694		TFF3	16.9796
CADPS	19.6095		FOXL1	20.6907		NEUROD6	16.9718
PNPLA5	19.6027		SLITRK5	20.6677		FRMD4A	16.9687
CDH7	19.6007		SCARF2	20.6595		TUBA8	16.9628
KCNG4	19.5253		AGXT2	20.6547		CD47	16.9622
UBD	19.5031		DLGAP4	20.6503		PCOLCE2	16.9582
LY6H	19.478		BOLL	20.6433		GFRA4	16.9565
MAT1A	19.4723		PINX1	20.6331		ESRRG	16.9483
BRD3	19.4614		GAB2	20.6256		DCD	16.9321
OLFM2	19.4526		NPY1R	20.6086		AMIGO1	16.9102
OR2S2	19.4462		CIB4	20.6063		TMPRSS4	16.9067
AVP	19.4399		SCAMP5	20.603		TCF15	16.9017
PLCXD3	19.4355		HAAO	20.5657		CDH3	16.8978
APOB	19.4334		CCR9	20.5506		POU4F2	16.878
KRTAP5-9	19.41		DFNB31	20.5452		GHR	16.8745
BMP6	19.4099		TMEM56	20.5435		KCNJ6	16.868
MRGPRX2	19.4038		WDR22	20.5002		KCNN1	16.8664
OR2B6	19.3967		ACCN2	20.4942		MEOX2	16.8477
SLC5A7	19.3703		MBIP	20.489		S100A8	16.7994
PTPRN2	19.3699		DPCR1	20.4689		BPIL2	16.7754
PRKAG3	19.3626		TNNT2	20.465		BMP3	16.7305
C1orf150	19.3563		DDN	20.46		PRRX1	16.7234
PRKCB1	19.3559		C8orf31	20.4586		NOS3	16.6891
TRO	19.3447		ISL1	20.443		KLK10	16.6867
CTLA4	19.3367		C1orf165	20.4383		GPR27	16.6515
SEMG1	19.3264		PRSS33	20.4345		SIGLEC9	16.6499
C18orf26	19.3055		ZFYVE28	20.4297		ROPN1	16.6326
C1QTNF2	19.3045		MARVELD3	20.4273		KLK6	16.6282
DLG3	19.2843		CD40LG	20.4251		IL20RA	16.6244
GPR162	19.2837		ITGAX	20.4234		RIMS1	16.6161
ADAM22	19.2803		PADI2	20.407		B4GALNT4	16.6142
GLP1R	19.2714		CDH16	20.4048		LCN1	16.586
C20orf186	19.2642		FXYD7	20.3965		CMIP	16.5653
NPTX2	19.2639		CCDC37	20.3769		C1QA	16.5591
COL4A4	19.2573		RAB3IL1	20.3715		LGR5	16.5571
SPZ1	19.2487		FBXL7	20.3645		CHMP2B	16.551
TAC4	19.2477		MYL1	20.3591		GJA8	16.5498
IL17RB	19.2423		C1orf159	20.3469		IGFBP1	16.5424
PCDH17	19.2369		EGR2	20.3465		ZDHHC11	16.5335
CNNM1	19.2336		SCG3	20.3212		CHRNA4	16.5235
OR51D1	19.2324		SCGB1D1	20.2958		ATP1B1	16.5231
HOXD9	19.2239		NRGN	20.2891		WNT16	16.5158
EPHA4	19.1814		SLC7A3	20.2705		RPS6KA2	16.5139
KCNJ1	19.1419		SAMD11	20.2682		NOS2A	16.5127
PRELP	19.1356		SLC6A18	20.2555		AGXT	16.4961
PRKAA2	19.1237		C5orf13	20.2445		PNLIPRP2	16.4935
SPOCK2	19.0993		NPHS1	20.2337		SPAG6	16.4773
IL1RAPL1	19.089		SLC18A3	20.2005		TBX15	16.4474
OR8D2	19.0778		CER1	20.1797		RCOR2	16.4447
C21orf88	19.0742		UNQ473	20.1678		PLP1	16.432
ARHGAP15	19.0677		C20orf46	20.1594		LAMC3	16.4301
CABP7	19.0647		ZNF167	20.1551		DGCR2	16.4269
C2orf32	19.0454		TLL2	20.1548		CD244	16.416
DYNC1I1	19.0213		ZNF660	20.1266		CIDEC	16.3936
CETN1	19.0141		MRGPRF	20.1093		TREM2	16.3896
TNNT3	18.9924		PRIMA1	20.098		GPR25	16.3837
CACNG1	18.9826		SLITRK2	20.0841		FAM3D	16.3815
FBXO3	18.9668		DGCR2	20.0755		BRD3	16.3763
MACF1	18.9653		TBX10	20.0361		CCKAR	16.3581
PGRMC1	18.9511		ZIC5	20.0184		MYLIP	16.3536
NAALAD2	18.944		RDHE2	20.0027		PEPD	16.3418
DLGAP4	18.9214		CIDEA	19.9718		MTSS1	16.3397
DSCR1L1	18.9177		C14orf39	19.9613		ALOX15	16.3164
PEPD	18.8885		GRHL1	19.9435		CCL21	16.3145
ESRRB	18.8827		BMF	19.9225		TRIM9	16.3126
ATP4A	18.8791		ACSL6	19.9016		TNFRSF9	16.3069
PLS3	18.839		PDE3B	19.8908		MMP9	16.3036
ADAMTS14	18.8324		PITPNM3	19.8831		ARF4	16.2916
DEFA6	18.7935		CENTA2	19.8829		CD6	16.2903
LTK	18.7328		SNX22	19.8823		PLEKHH1	16.2894
COMMD3	18.726		UPK3A	19.8812		Cep72	16.2678
CYP1A1	18.7223		ZMYND15	19.878		PCDH17	16.2634
C20orf46	18.6803		MADCAM1	19.8755		PCDHB7	16.2493
GAP43	18.6799		C20orf135	19.862		MTNR1A	16.2431
FOXJ1	18.6373		PKP1	19.8559		LGI1	16.2111
SMUG1	18.5612		HIST3H2BB	19.8473		CYP11B2	16.2081
GIMAP1	18.5271		KCNC1	19.8441		RGS3	16.1914
IL10	18.469		PTGFRN	19.8287		IL8RA	16.1763
ALDOB	18.4651		DSCR1L1	19.8248		KCNF1	16.1667
AMICA1	18.4505		TPSG1	19.8035		PNMA5	16.162
EBF3	18.4455		ATOH7	19.7285		MARCH4	16.1596
NPTXR	18.4422		SLC2A4	19.711		THBS4	16.1468
HTR3B	18.427		IL22RA1	19.701		SLC22A12	16.1463
GNGT2	18.4246		TCBA1	19.6798		PDZD3	16.1395
HBM	18.4095		GAL3ST4	19.6662		MMP21	16.1261
TIGD3	18.394		BPIL2	19.6567		RNF150	16.0954
LAMA2	18.3755		NTRK2	19.6398		STK32B	16.089
CEACAM6	18.3544		CYP8B1	19.6319		OPN4	16.0828
RIT2	18.3038		CLEC1A	19.6309		UPP2	16.0683
ACVR1C	18.2975		SIDT1	19.6277		OLFM2	16.063
WFDC13	18.2759		LGICZ1	19.6179		KCTD15	16.0506
TRDN	18.2742		SFRP1	19.6108		FCAMR	16.0495
NAP1L2	18.2253		AQP9	19.6071		SCGB1D1	16.036
MAGEB2	18.2229		MTFMT	19.5882		VANGL1	16.0315
HTRA3	18.2201		LILRA5	19.5879		GABRQ	16.0235
GPR119	18.2117		PATE	19.5471		ADCYAP1	16.0072
STMN4	18.1998		SOX21	19.5137		CILP	16.0045
GABRA2	18.1786		FAM92B	19.4817		MMP24	16.0022
TRPM5	18.1727		CSTF2T	19.4769		CPB1	15.9942
TNRC6C	18.1492		ZDHHC11	19.46		GIMAP7	15.9918
ARMC4	18.1368		PACSIN1	19.4592		FAM80A	15.9909
ABCC13	18.1316		RAMP1	19.4574		TM4SF5	15.9812
KAL1	18.1315		BRUNOL5	19.454		RNF183	15.9678
COL5A3	18.1284		HLA-DQA1	19.4486		AMPD1	15.9667
XKR5	18.0918		FXYD1	19.431		ATP12A	15.9667
SPO11	18.0907		PCBP3	19.3881		EYA4	15.934
CCDC63	18.051		TFEC	19.3454		KCNK13	15.9261
SCG3	18.0283		PLA2G4D	19.3416		BRD1	15.9247
SP8	17.9969		USH1C	19.337		KRTAP5-9	15.9155
KCNK4	17.983		BRUNOL4	19.3329		FAM71A	15.9148
MC4R	17.9722		VWF	19.3197		CCIN	15.9058
GCG	17.9677		OCLN	19.2626		RRBP1	15.896
NXPH3	17.9639		WASF3	19.2533		ZFP42	15.8883
TMEM56	17.9316		SLC27A6	19.2516		TNFSF8	15.8806
ENTPD1	17.9181		DSCR1	19.2466		CRYM	15.8802
PAPOLB	17.906		UTF1	19.2356		DEFA4	15.8718
RPH3A	17.8918		SNFT	19.2336		PCBP3	15.8594
NRG2	17.8865		C1QL2	19.2267		CCDC27	15.8457
GALR1	17.8788		SULF2	19.2152		TAAR5	15.8393
RGS13	17.8637		UBE2E2	19.2127		SCN1B	15.8266
EPX	17.8251		SLC17A1	19.2077		DNER	15.809
TMPRSS6	17.7866		HS6ST2	19.2012		C11orf35	15.8032
C8orf48	17.7718		NGFB	19.1895		PEX10	15.8011
CLGN	17.7582		FTCD	19.1872		TAC4	15.7917
DEFB125	17.748		CXCL13	19.1871		GNAT1	15.7891
CDKN2A	17.746		ACVR1B	19.1563		BOLL	15.7859
GABRE	17.7422		LMAN1	19.1477		CTNND2	15.7765
MYO3A	17.7364		OR2B6	19.1312		SLC6A13	15.7635
GUCY1B3	17.7363		TRAT1	19.1303		GALR1	15.7605
ACSBG1	17.7249		PAP2D	19.1223		NTSR2	15.7507
GPR31	17.7061		DMRTC2	19.1159		AFF2	15.729
PLCL2	17.6925		PCTK3	19.1141		GSDM1	15.7149
ACF	17.6901		SLCO2B1	19.1006		PNMT	15.7012
ADAMTS20	17.6651		ZFP42	19.065		CARD14	15.6942
LCP2	17.6555		HBQ1	19.0561		PRKCH	15.6791
TCL6	17.6412		ALPI	19.0497		CLCN4	15.6664
OR5AP2	17.6373		SRrp35	19.0414		PGC	15.6616
FOXL1	17.625		DEFB129	18.9936		UPK1A	15.6609
RIC3	17.6146		OR8D1	18.9714		RIMS4	15.6533
TBKBP1	17.6097		FGF3	18.9666		CCDC8	15.6411
NTRK1	17.5931		PAGE1	18.9661		CPAMD8	15.6338
ZFX	17.5791		E2F8	18.9601		FRZB	15.6308
C1orf92	17.5512		CD6	18.9541		TAAR6	15.6298
SYT9	17.5391		NFATC2	18.9491		PHYHIPL	15.6259
EGR2	17.5332		TAAR1	18.9455		PIWIL1	15.6193
TNN	17.5183		DAAM2	18.9429		TDRD10	15.6192
IFNW1	17.4981		METRNL	18.9417		RASGRP1	15.6184
TAS2R8	17.4882		LTK	18.9062		SST	15.5991
DGCR14	17.4785		RHOU	18.9029		ALPP	15.5916
GRAP2	17.442		CR2	18.9009		VSNL1	15.5801
SLC6A18	17.4397		ZFP3	18.871		ACF	15.5579
C15orf32	17.4338		CHST10	18.8678		PIGR	15.5573
C15orf27	17.4094		ANK2	18.8579		PYGM	15.5321
TRPM1	17.3912		PEPD	18.8559		NFATC2	15.5256
SORBS1	17.3885		MRGPRD	18.8336		OR4D2	15.5245
DNAJC5G	17.3805		RAB3C	18.8156		RYR3	15.5076
ALOX5	17.3741		FOXC2	18.8003		CES7	15.5075
TREML4	17.3726		HDDC2	18.7502		CDH26	15.5023
BCL11B	17.3709		FAM46C	18.7487		UCP1	15.4983
CLUL1	17.3677		CD79A	18.7406		C1orf96	15.4874
COL12A1	17.3463		SEPT4	18.7394		GHSR	15.4864
SNIP	17.3417		UNQ2541	18.7275		NOTCH4	15.4701
PIK3R5	17.3171		OR56B1	18.7266		MOG	15.4694
CAMK1D	17.3096		RGAG4	18.7202		LGICZ1	15.4664
TTPA	17.2951		OR8B8	18.7167		ARFGAP3	15.4663
PCDH21	17.2868		TERT	18.7137		TRPM1	15.4642
RNF180	17.2713		YTHDF1	18.6975		MPP6	15.4639
C1QA	17.2683		GSDM1	18.6961		SULF2	15.4513
HLXB9	17.2444		CPNE4	18.6916		EMILIN1	15.4481
KCNJ2	17.2254		RBP4	18.687		ESPN	15.448
WT1	17.2253		NOS2A	18.6854		COCH	15.4445
CSRP3	17.2173		PCSK2	18.6818		PTPRZ1	15.4439
C1QL1	17.2162		CHST4	18.681		ELAVL3	15.4386
GUCY2F	17.213		CD300LF	18.6636		SLC15A1	15.425
LCE3A	17.1582		DMC1	18.6331		SLC17A3	15.4112
CER1	17.147		PDZD8	18.6249		WNT10B	15.4018
TTN	17.1324		ITIH1	18.6092		ASRGL1	15.3882
CYP27A1	17.0943		RBMY1B	18.6063		SAMD14	15.3866
NOS1	17.0758		RNF157	18.5611		FAM81A	15.3778
GLI1	17.0741		BFSP2	18.5495		NGB	15.3731
AGTR1	17.0556		GCNT3	18.5463		ALG12	15.3661
PTN	17.0466		SCN2B	18.5441		FGF11	15.3651
INS	17.0201		ATP1A4	18.5427		TF	15.3605
SLC15A1	16.996		RAB39	18.533		C1orf111	15.3524
SDK1	16.992		CYP2R1	18.5318		C14orf115	15.3201
GALNT8	16.9703		IL8RA	18.5216		PXT1	15.3124
GPC3	16.9615		KIF25	18.5192		SUSD3	15.3111
TMPRSS2	16.9547		MED31	18.5015		C1orf127	15.294
C17orf54	16.9512		TPO	18.4953		RASL10B	15.2739
ALPL	16.9512		FUT3	18.4838		HS3ST3A1	15.2683
PRSS35	16.9495		MARK1	18.4819		SLC16A8	15.2632
PCDH15	16.9344		MAP2K3	18.4785		PIB5PA	15.2629
ABR	16.9249		EPN3	18.4417		HES1	15.258
SSTR3	16.9173		KLRF1	18.4383		DMRTC2	15.2547
CNGB3	16.8922		ELF5	18.4371		GNG13	15.2475
KCNH4	16.8866		KAAG1	18.3854		AADAC	15.2346
ALLC	16.8747		FNBP1L	18.3283		GRIA3	15.2273
HBA2	16.8688		SCN5A	18.3261		MYLK2	15.2269
BRUNOL5	16.864		FGFR4	18.3234		NTSR1	15.2201
CDON	16.8602		MXI1	18.3088		SERPINB10	15.2138
DMRTB1	16.8601		PET112L	18.3006		CACNA2D4	15.2103
KCNJ15	16.854		CRH	18.2987		C17orf76	15.2066
LRRC3	16.8258		SNAP25	18.2957		KCNH8	15.2056
CHGB	16.821		PTN	18.2955		REN	15.1654
TAS1R2	16.8163		DGCR14	18.2926		ATP1B2	15.1591
NPR1	16.8088		GPR1	18.2741		PAK6	15.1549
ADRB3	16.793		COL13A1	18.2615		ADRB1	15.1206
FAM71A	16.7655		GALP	18.2404		SLC7A4	15.1099
PRDM11	16.765		SLC25A25	18.2337		ICA1	15.1072
PITX1	16.7598		PPFIBP2	18.2293		TAAR9	15.1051
MMD2	16.7575		CCL25	18.2276		TCBA1	15.0986
FLNC	16.7507		GHSR	18.226		PRPH	15.0971
TSPYL5	16.7332		EPB41L4B	18.2113		ITGA7	15.0945
OR5V1	16.7318		GUCY2F	18.2063		BLCAP	15.0924
MASP1	16.7221		ZIC1	18.197		LRRC2	15.0494
TRPV6	16.7159		ZDHHC9	18.1834		ZBTB8	15.0371
HIST3H2BB	16.715		MYBPC2	18.1634		WIF1	15.0273
CRH	16.7044		IL1RN	18.141		GPR113	15.0269
LTF	16.7029		SLC6A1	18.1108		UTF1	15.0189
KAAG1	16.6696		RAB17	18.0973		RASL12	15.0113
TSNARE1	16.6635		OR51B4	18.0882		EGFL6	15.0108
ACTN2	16.6583		LRRC15	18.0783		DIRAS1	14.9941
AGTR2	16.6422		COL5A3	18.0777		C20orf77	14.9833
PDPN	16.6387		MMP21	18.0613		TRPC6	14.9827
APLN	16.6225		TNNT1	18.0555		SVIL	14.9825
OR51B2	16.577		TTPA	18.0537		COL22A1	14.9643
KCNMB4	16.5551		SNCB	18.0522		DCHS2	14.9638
MCF2	16.5443		C1orf65	18.0397		SCN5A	14.9607
FBXW7	16.5409		PLEKHH1	18.0264		NEO1	14.9422
ITGB1BP3	16.5366		DLGAP1	18.0171		SLC7A2	14.9278
IGSF1	16.523		NPY5R	17.9973		TMEFF1	14.9176
MAGEB1	16.5113		ATP12A	17.992		AMOT	14.9154
MX2	16.5083		ITIH2	17.9837		GRIA1	14.9078
CHGA	16.5044		CSF3R	17.9825		HLA-DQA2	14.8989
WAS	16.497		C17orf47	17.9806		CD300LF	14.8924
TNMD	16.4792		FLI1	17.9787		CHST11	14.8873
SORBS3	16.4777		ST6GALNAC1	17.9771		GRHL3	14.8869
RASGRP2	16.4681		DRD3	17.9737		GPC5	14.8844
EGFL7	16.4335		ZFX	17.9597		ALDOB	14.8594
KCNK17	16.4272		ATAD4	17.9497		CNNM1	14.8281
SCAMP5	16.4257		IL16	17.936		CCL25	14.8172
SERPINA7	16.4165		TCF15	17.9312		CIB4	14.781
SEPT4	16.4128		FAM91A1	17.9248		AHSG	14.7761
LCE2B	16.4128		SCN3A	17.917		PDZD8	14.7689
KCNJ4	16.4113		HIST1H2BA	17.9086		TNIK	14.7685
PYGO1	16.4064		MYCL1	17.8915		CREM	14.7434
ZDHHC9	16.4006		KCNH6	17.8901		FLI1	14.7346
PCDH9	16.3885		GSCL	17.868		KCNG1	14.7234
ITGA4	16.3541		GML	17.8666		B3GNT3	14.7187
CSPG5	16.3472		FGD5	17.8642		SPACA3	14.7088
FBP2	16.3429		SSTR5	17.8605		NTF5	14.7043
ANK2	16.3367		INHBA	17.8594		GRAP2	14.6929
RGAG4	16.3356		ARHGDIG	17.8516		IL22RA1	14.6864
CDGAP	16.3209		GFRA3	17.8511		TULP1	14.6828
ZIC5	16.314		GNG13	17.8433		SLC6A11	14.6785
BAIAP3	16.3078		TMED3	17.8411		NRTN	14.6752
SLC5A10	16.2927		GPR83	17.8325		GDA	14.6742
RNF146	16.2815		DYNLL2	17.8265		KCNMB3	14.6684
OLFM4	16.2763		VPREB1	17.8229		PRKAG3	14.6407
ALAS2	16.2729		TRAM1L1	17.8194		KLK12	14.6391
HLA-DPA1	16.2721		GNG4	17.8094		ATP1A2	14.6166
COL5A1	16.2653		CHRD	17.8082		HAP1	14.6165
OR5A1	16.2641		RND1	17.8054		MEGF10	14.6135
F11	16.2536		PLXDC1	17.7994		TMEM16J	14.6093
F7	16.2502		CREM	17.781		ZFYVE28	14.6019
CIDEA	16.2256		CHRNA3	17.7787		HBQ1	14.5944
GJE1	16.2136		TMEM46	17.7659		TP73	14.59
KLF8	16.2092		BCL9	17.7566		KCNA6	14.5875
NFKBIE	16.2014		LRP3	17.7487		OR6K2	14.5846
SLC35F3	16.1865		PTGDS	17.7435		GAP43	14.584
CGNL1	16.1797		IGF1	17.7357		TRIM17	14.5796
ZDHHC2	16.1695		TRIM63	17.734		PLXDC2	14.5624
GML	16.1559		LRRC23	17.7311		GLI1	14.5612
NEB	16.1528		KLF8	17.7149		MYH11	14.5562
COL6A3	16.1374		APOL3	17.7139		EPHB2	14.5501
MAFA	16.1364		MEFV	17.7073		IFNA8	14.546
DPCR1	16.1346		UGT8	17.701		ZNF574	14.5416
C8A	16.1135		FAM5B	17.6687		C20orf116	14.5216
HPCA	16.1068		ARVCF	17.662		BPI	14.5191
PODXL2	16.1059		CDH15	17.6584		DFNB31	14.5101
COLQ	16.0619		LY6H	17.6333		TMEM46	14.4764
IL7	16.0503		DYNC1I1	17.6332		PHACTR1	14.4693
CNFN	16.0248		HOP	17.6163		RGS7	14.4599
PRSS16	16.0208		CILP	17.604		RND1	14.4554
MBNL3	16.0129		LRRC50	17.5996		FUT5	14.4505
FGF7	16.006		RPS6KA2	17.5927		RIPK4	14.4466
DMRTC2	16.0043		N4BP3	17.5915		FOXC1	14.4291
SULT4A1	16.0018		GNL2	17.5667		NKG7	14.4248
TTYH2	15.9977		MAPRE3	17.5571		OR8B8	14.4165
FGF19	15.9933		LZTFL1	17.5028		WT1	14.3879
SLC22A12	15.9928		RAB3A	17.4689		CGA	14.385
DEFA4	15.972		Tenr	17.4684		HTR3B	14.3649
IMP5	15.9658		MLCK	17.4475		LIX1	14.3583
ATCAY	15.9646		GPC3	17.4386		ASB6	14.3561
LYSMD3	15.9431		ZIC3	17.4286		SLC36A2	14.3534
PNLIP	15.9335		PLCB1	17.4164		LDB2	14.3483
MARCH4	15.9239		POU3F3	17.3988		SOX18	14.3476
SLC6A2	15.9214		DNASE1L3	17.3834		RASGEF1A	14.3163
LCP1	15.8968		COLEC12	17.3771		IL10RA	14.3158
TDRD10	15.8793		TMPRSS13	17.3743		SFXN1	14.3102
LRRC18	15.8554		XKR5	17.3346		IL28A	14.3017
KCNK18	15.847		LYPD1	17.3261		GABRP	14.2986
DIRAS1	15.8467		PNCK	17.2639		SIGLEC5	14.2908
G6PC2	15.8451		DSP	17.2561		TEKT3	14.2892
ARMCX4	15.8304		STAG2	17.2528		ADAMTS16	14.2701
TBX4	15.8254		PEBP4	17.2494		HS6ST2	14.269
GALNTL2	15.8221		SLCO4A1	17.247		ALDH1A1	14.261
CACNA1B	15.8175		ELSPBP1	17.2403		ADAMTS15	14.2524
CPLX3	15.7766		ADAMTS17	17.2365		EMILIN3	14.2506
RPH3AL	15.7642		TBC1D1	17.2291		DRD2	14.2472
SLC6A20	15.7602		HNF4G	17.2111		PLUNC	14.2424
LRRC33	15.7599		TRPV6	17.1944		HNT	14.2298
TNR	15.7504		EMILIN1	17.1887		EXPH5	14.2212
CGA	15.749		POU2AF1	17.1746		MARCH3	14.2187
ODF1	15.7487		NFE2	17.1746		EXTL1	14.217
TSGA13	15.745		PLA2G3	17.1711		LILRB4	14.2123
METRNL	15.7429		DENND2C	17.1693		OBP2B	14.2063
YTHDF1	15.7191		KCNS3	17.1627		FAM19A2	14.205
CACNA2D4	15.7184		MITF	17.1516		LONRF2	14.2003
OR12D2	15.6993		CD79B	17.1412		PPY	14.1975
TMEM100	15.6814		MMP9	17.1204		DBC1	14.1962
PDE6B	15.6648		TRPM1	17.1037		DLG3	14.1845
COL9A2	15.6634		TIGD2	17.0965		TLL1	14.1574
COL1A2	15.6633		FBXO24	17.0903		ABCC9	14.1489
TLE6	15.6611		PRKCQ	17.0817		GPD1	14.1474
OR2L13	15.658		TFPI2	17.0803		ZDHHC21	14.1457
ATP13A4	15.6527		SRGAP3	17.0714		CYP11A1	14.1364
SYTL4	15.6234		COLEC11	17.0638		SLC7A8	14.1361
ZP2	15.6125		PNMA5	17.0608		STOX2	14.1264
DIP2C	15.6118		TBX3	17.0461		LTA	14.1189
MID1	15.6066		PRSS21	17.0419		SLC30A10	14.117
GLYAT	15.6027		EPHA7	17.04		PRRG3	14.1129
SERPINA12	15.5943		MAP2	17.0302		TMC6	14.1035
ELF4	15.5858		OXGR1	17.028		CELSR3	14.0983
CYP11B2	15.5604		PKIB	17.0238		PCDH7	14.098
CD36	15.5404		SLAMF1	17.0141		GADD45G	14.0936
SLC36A2	15.5355		MT1B	16.9943		DNAJB6	14.0931
CALB2	15.528		UPK1A	16.9854		COMMD2	14.0923
MAP2	15.5253		MAST1	16.9791		C10orf35	14.0894
CD300LB	15.5223		C2orf19	16.9696		TAAR2	14.0833
P2RY14	15.5036		IGSF21	16.9578		SLIT3	14.0813
UPK3A	15.5024		KY	16.9566		ADNP	14.0755
GNG4	15.4952		NCKAP1L	16.93		CD1D	14.0725
GPR160	15.4677		BNC1	16.9289		MAGEA11	14.061
C14orf139	15.4651		CRYBB2	16.908		TRIM42	14.0361
ABLIM2	15.4648		C1orf92	16.8764		CBLN2	14.0226
EPO	15.4624		PAX9	16.8759		ZBTB32	14.0172
PIP	15.4584		NLGN4Y	16.8475		S100B	14.0171
STAC	15.4386		ASTN2	16.8312		TCEB3B	14.0078
GSCL	15.4356		SLC19A1	16.8169		LSR	14.0004
GZMA	15.4173		ACTN2	16.8061		LY86	13.9904
HORMAD2	15.4147		NAGK	16.7984		SRrp35	13.984
GPR124	15.4094		PLA2G2A	16.7964		HAO2	13.9692
OR56B1	15.3954		CASZ1	16.777		PEBP4	13.9666
OLFML1	15.3791		FCN2	16.7752		KCNIP4	13.964
GNG11	15.3704		NR4A1	16.7722		SLAMF9	13.9619
CXXC5	15.3671		LRG1	16.7617		TCL6	13.9549
SMPD3	15.3561		PLEC1	16.7606		PCDHB6	13.9537
FAM62C	15.3508		PKD1L2	16.7551		C12orf53	13.9531
NCKAP1L	15.3408		BUB1	16.7501		PCDHB16	13.9447
APOL3	15.3285		C17orf28	16.7382		SLC16A11	13.9352
LRTM1	15.3188		OAT	16.7325		MIP	13.9318
DFNB31	15.3166		DUSP15	16.7322		C6orf117	13.9313
STOX1	15.2404		TOM1L1	16.7224		RARRES2	13.9304
CLDN18	15.2211		NAALAD2	16.7106		REM1	13.9286
TKTL2	15.202		TBKBP1	16.7014		TPH1	13.9234
C20orf58	15.1977		NOXO1	16.6847		AGXT2L1	13.9141
PTPRM	15.1899		RRAGD	16.6687		MBD3L1	13.9136
DPPA3	15.1772		ADAMTS9	16.6526		SCGB2A1	13.9002
KHDRBS3	15.171		CECR5	16.6469		C1orf94	13.8937
GNG7	15.1709		VRK1	16.64		CAPN6	13.8876
PLSCR4	15.1675		CCDC8	16.6327		CITED1	13.8804
HEPH	15.1617		IL17E	16.6269		TAAR8	13.8776
KRTAP13-1	15.1329		CTBP2	16.6134		PDIA6	13.8716
RASGEF1A	15.1296		SLAMF9	16.6008		HK1	13.8568
IL1RL1	15.1294		AMPD1	16.5944		NRG1	13.846
PTH	15.1107		SV2C	16.5888		C20orf19	13.8341
EMID2	15.1103		HAS3	16.5777		PSTPIP1	13.831
DRD1IP	15.1077		TH	16.5746		SERPINB2	13.8253
C6orf204	15.0899		ENPP6	16.5692		EPB49	13.8145
KCNIP1	15.068		KCNK5	16.5536		MITF	13.8077
MITF	15.0614		SOX4	16.5525		IL2RA	13.8013
CRSP2	15.0545		NARG2	16.5521		MYT1L	13.7939
WNT9A	15.0351		KIRREL3	16.551		AVPR1A	13.772
LGALS14	15.0267		ESRRB	16.5344		HECW2	13.7669
SOX18	15.0205		PAPLN	16.5334		HRASLS	13.7658
MPP1	15.0157		REM1	16.5277		FETUB	13.7525
LYPD1	15.007		MDK	16.5266		CAPN10	13.7481
FLI1	14.9964		PIK3CD	16.5239		KCNH5	13.7353
CPNE5	14.991		ADD3	16.5169		SLC13A4	13.728
GAB3	14.9697		NPPA	16.5121		C10orf38	13.7229
ASCL2	14.9697		ADCY4	16.5066		KEL	13.7217
AP1G2	14.9697		FCER2	16.4822		GNL2	13.712
ADAMTS16	14.9664		GHRHR	16.4734		UPK1B	13.7063
TNFRSF9	14.9625		C20orf42	16.4715		GPR124	13.7041
ITGAD	14.9582		NKX6-2	16.4709		DRG1	13.6948
CLEC4E	14.9558		CCDC27	16.4657		FLT3	13.6917
IFNA6	14.9132		SOX10	16.4656		KCNK18	13.6905
DMN	14.9126		GNG8	16.4623		TSP50	13.6783
HRASLS5	14.9043		UPK2	16.4553		MPFL	13.6713
TG	14.8957		KCNK16	16.4549		CHST4	13.6646
TRPC5	14.8931		IL28A	16.4439		TRAF3IP3	13.6618
TECTB	14.8921		PLP1	16.4397		C12orf42	13.6604
ACTL8	14.8917		LSR	16.4307		ARHGAP24	13.6546
TNNI1	14.8856		SLN	16.428		GNGT2	13.6432
MERTK	14.8853		PSCDBP	16.4277		SLC28A1	13.631
RAG1	14.8828		SMARCD2	16.4238		IFNA5	13.6229
MAGEB3	14.8755		C9orf24	16.3958		DOCK2	13.6142
BAI1	14.8738		HOXD1	16.3902		FXYD1	13.6091
DNAH9	14.8673		KCNT1	16.39		PLCL1	13.6002
COL4A5	14.8648		C12orf42	16.382		CHRNB2	13.5959
LASS4	14.857		CRABP2	16.3777		DMRT2	13.5947
GPRC6A	14.8331		APLN	16.3661		RPIP8	13.594
RRAD	14.8045		OLFM2	16.3653		LMO3	13.5875
CSTF2	14.7889		SCGB1A1	16.3614		BRSK2	13.5868
MED9	14.7756		GPR119	16.3181		CLDN17	13.5783
KLHL9	14.7588		JPH1	16.3178		POU2F2	13.5678
NMNAT2	14.7518		SPN	16.3081		ST6GAL1	13.5432
C1QTNF7	14.7237		GPRASP2	16.2981		IQCA	13.5418
IGF1	14.7233		SCML4	16.2889		GRIN3B	13.5391
ASPH	14.7175		DOC2A	16.2757		FMNL3	13.5322
PRG3	14.7035		GPR162	16.2631		GALNT8	13.5296
ACCN2	14.6979		ARHGAP15	16.2399		NKX6-2	13.5291
NR2F1	14.6912		SUHW2	16.2369		ATP13A4	13.5225
FLT3	14.6795		SYNE1	16.2309		HORMAD2	13.5117
ARHGDIG	14.6741		CHL1	16.2299		GPR88	13.496
CREB3L1	14.6603		ABCG8	16.2179		PAQR6	13.4914
TMEM20	14.6265		PRG3	16.2147		OBP2A	13.4832
CITED1	14.5893		HEYL	16.2102		MYH1	13.4807
BMP4	14.5802		CPNE9	16.1884		STARD13	13.4645
ADAMTS3	14.5694		GJA3	16.1638		ITGA2B	13.4517
PHOSPHO1	14.5681		BDKRB2	16.1417		PHYHIP	13.451
KCNA6	14.535		LAIR2	16.1278		RBM28	13.4505
OPRM1	14.5286		SLC15A1	16.1213		CLDN8	13.4495
ASCL1	14.5224		TLE6	16.1128		LRRTM3	13.4466
SLCO2B1	14.5073		PDHA2	16.099		TMEM9	13.4465
GAS1	14.5032		LAMC3	16.0777		FGF1	13.4416
CHDH	14.4732		ARMCX5	16.0743		DLGAP1	13.4381
CLDN2	14.466		ZNF133	16.0656		INSM2	13.437
KCNA3	14.4547		RASL10B	16.0629		MYL1	13.4186
MYBPH	14.4341		KCNIP4	16.0446		IL29	13.4157
KHDRBS2	14.4194		GAB3	16.039		MYH7B	13.4078
MMP21	14.4011		OLFML1	16.0338		DMBT1	13.4068
SFTPD	14.3842		FUT5	16.0196		C10orf64	13.404
SMAD6	14.3761		FAM69B	16.0159		RASGRF1	13.4031
GJA5	14.3585		CXorf48	15.9968		GRK1	13.3962
OR1L3	14.3348		CYP2S1	15.9507		GABRE	13.3768
GPX6	14.2941		TNNI2	15.9316		OR2V2	13.3716
OGDHL	14.2793		TCL6	15.9282		TUBB4	13.3669
CLEC4F	14.2612		IFNA2	15.9269		MRGPRF	13.3665
DLGAP1	14.2498		ELOVL3	15.9231		LCN2	13.3572
SSTR4	14.2492		LCN1	15.9156		GSCL	13.3447
IGFBP1	14.2478		FAM105A	15.8926		KLK3	13.3442
LRP3	14.2465		AQP12A	15.8761		LCE5A	13.3418
CCL1	14.2426		SPOP	15.874		RTBDN	13.3387
AVPR1B	14.2223		SEMA4C	15.8711		ZNF521	13.3266
GRK1	14.2216		NOTCH4	15.8637		ATXN7L2	13.3025
GFRA3	14.2199		C1orf183	15.8624		TNNT1	13.2959
CES7	14.2083		SOCS3	15.8401		UCN	13.2759
PLD5	14.2073		C20orf114	15.8202		ADAM30	13.2701
SLITRK2	14.1915		C6orf117	15.8106		CA2	13.2678
DMRT2	14.1897		PTPRN2	15.8009		SLURP1	13.264
C1orf87	14.1864		BRSK2	15.7962		MUC13	13.2634
APBA2	14.1831		MMP25	15.7808		CD300LG	13.2324
TFF2	14.1812		IL21R	15.777		LAIR2	13.2201
LGI3	14.1769		TNFRSF11B	15.7386		C18orf34	13.2046
TSPAN8	14.1634		SLC4A3	15.6988		ATP4B	13.1974
SLAMF8	14.1627		FZD3	15.6935		C8orf51	13.1906
AMOT	14.162		TRIM17	15.6933		GARNL3	13.182
CTNNAL1	14.1612		PELO	15.6712		ZIC5	13.1784
C20orf151	14.1267		GP9	15.6635		CCR7	13.1779
OR51E1	14.1212		LRRC36	15.6449		ITIH2	13.1738
DUSP15	14.1117		OTOS	15.622		CABP4	13.1614
TSPAN32	14.1061		CXCL10	15.622		P2RY10	13.1563
ZNF179	14.0972		CDKN1C	15.6132		F13A1	13.1369
OGT	14.0864		C21orf34	15.6076		TAT	13.1364
WASF3	14.0482		GPRC5C	15.5986		FAM109B	13.1353
SLC24A2	14.0481		HBA2	15.5885		CLDN19	13.1327
SYP	14.0436		ZNF175	15.5815		CST2	13.1229
ATXN7L2	14.0344		CACNA1F	15.5732		SRY	13.117
PPARG	14.0292		DCP1B	15.5729		MYOG	13.1144
MSL3L1	14.0287		RPS4X	15.5548		P2RY2	13.1143
PI3	14.0104		CDADC1	15.5495		PSMA1	13.1015
PRDM2	14.0047		UCN3	15.5469		GABRR1	13.082
DEFB119	13.9892		MYO10	15.5351		SCML4	13.0814
CIITA	13.985		ANGPT4	15.5333		HSPC159	13.0686
NTS	13.9558		RIMS1	15.5313		SLC44A3	13.0621
GLS2	13.951		ACVRL1	15.4728		C13orf18	13.0572
CDH16	13.948		DOK5	15.4662		SLC10A4	13.0427
IFNA2	13.9416		SLC34A2	15.4403		PIPOX	13.0414
SLC16A12	13.9368		FNDC7	15.4342		PTGER3	13.0379
PLXDC1	13.9242		SYP	15.4164		ZDHHC1	13.03
WDR72	13.9202		TNFSF11	15.4141		PTPRN	13.0246
NOVA1	13.9194		DISP2	15.4118		VDR	13.0212
SLC27A6	13.9188		ATXN7L2	15.3892		RAB3B	13.0168
IL28A	13.8909		SH2D4B	15.3743		ZNF454	13.012
OR2W1	13.8829		IQCA	15.3705		OR10P1	13.0059
FCGBP	13.8824		SCTR	15.3446		HDAC4	13.0008
COLEC10	13.8655		CPLX3	15.3336		FNDC7	13.0008
NPPA	13.8548		PSMD6	15.333		CPNE7	12.9954
TAS2R16	13.8511		WNT2B	15.3262		C9orf98	12.9838
SLC17A8	13.8509		RGS3	15.315		STXBP6	12.9758
SHC3	13.8335		SMAD5	15.3		GCNT3	12.9664
NHS	13.8322		SYNGR1	15.296		GPR119	12.9654
SLC5A12	13.831		GRK1	15.2643		HOXB1	12.9653
FSTL5	13.8286		NPR3	15.2614		TBX4	12.9614
CD300A	13.8151		HAMP	15.2532		HMGB4	12.9611
[truncated: 12,214 more rows]

## Sheet: DNAMe
EP156T			EPT1			EPT2
Gene Symbol	Log 2 ratio		Gene Symbol	Log 2 ratio		Gene Symbol	Log 2 ratio
DMD	43.2442		DMD	49.9595		DMD	56.5102
CREB5	40.7369		PLEC1	39.4199		ARSA	49.7949
DTNA	39.6334		ARPP-21	34.7983		FOXP2	47.7662
PLEC1	36.2975		NDP	33.3462		FBXW7	39.0875
ARPP-21	32.9469		RGS12	31.1473		RUNX1T1	35.6018
BGN	32.6595		RUNX3	30.9011		PAX9	34.0796
FOXP2	32.2917		BGN	30.3412		SOX6	33.7507
TNS1	31.984		TNS1	30.3157		NDP	32.998
RGS12	31.8389		TSC22D3	30.0766		LMO3	31.8467
RUNX3	30.9271		SORBS3	28.8557		FGF13	31.5398
NRG1	30.8319		HOXA3	28.6777		STARD13	31.0709
BMP5	29.6104		FGF13	28.5815		BMP5	30.8821
MEF2D	29.4425		STARD13	27.2595		CART1	30.7139
PSD3	29.2869		ELAVL2	27.0057		MAB21L2	30.2281
TNS3	29.1948		COL7A1	26.7732		CHRM2	30.017
FBXW7	28.904		CHRM2	26.6859		DTNA	29.9341
SORBS3	28.704		DTNA	26.2566		LHX9	28.6894
TSC22D3	28.2548		CART1	26.0737		ELAVL2	28.6135
SLCO4A1	27.8367		SLCO4A1	26.0598		CREM	27.842
PRKACB	26.814		MEF2D	25.9491		PRKCQ	27.6607
MAP2	26.7627		RGS3	25.79		RGS12	27.3326
NDP	26.7492		NRG1	25.5597		PCDH10	26.4332
CDH11	26.7143		RXRA	25.4944		MUC15	26.3596
RUNX1T1	26.6441		GPR30	25.2835		NIN	26.3567
TBX2	26.23		ARHGAP6	25.1471		BDNF	26.3368
SYNE1	26.0891		DCTN1	25.1195		MYF5	26.3163
PRKCQ	26.0878		C9orf45	24.8769		EYA1	26.1521
NDRG4	25.9078		NDRG4	24.6398		TSC22D3	26.112
EDAR	25.5134		NPHP4	24.523		NDST4	26.095
CREM	25.3685		IMMP2L	24.5203		CACNB2	26.0228
MITF	25.3122		MYF5	24.4983		DUSP9	25.7319
HOXA3	25.0235		DUSP9	24.3786		CUGBP2	25.7048
CUGBP2	24.9509		CACNB2	24.2662		MEOX2	24.8569
RUNX1	24.9294		CUGBP2	24.2185		NDRG4	24.5892
GATA2	24.7351		BMP5	24.0472		ESRRG	24.3766
TBX20	24.6438		MITF	23.966		MITF	24.1688
PAK3	24.4647		PLEKHG5	23.7502		NRG1	23.9469
OFCC1	24.3317		RUNX1T1	23.6928		MAB21L1	23.7266
GDNF	24.2655		FOXP2	23.5792		PLEC1	23.5589
SLIT2	24.2495		PTGDS	23.3185		ARHGAP6	23.5465
FYN	24.2468		LHX9	22.4916		FGF14	23.4137
CACNB2	24.0818		CAST	22.3676		NOVA1	23.3564
TBL1Y	23.9949		TNS3	22.1738		LRRTM4	22.8014
GNAS	23.6824		PITX2	22.0788		BGN	22.7636
ELF4	23.5684		LMO3	21.8998		CAST	22.7447
MSX1	23.2646		MAP2	21.8169		OTX2	22.5449
GHR	23.2073		BTBD3	21.685		PIK3R1	22.483
BDNF	23.1535		CRAMP1L	21.6539		CD36	22.4631
PIK3R1	23.0456		MAFK	21.5632		PELO	22.257
RNF152	23.015		MTMR11	21.4735		ZNF219	22.0701
SYTL2	22.8592		KCNJ15	21.4096		KCNK10	21.94
KCNIP4	22.814		SLIT2	21.1548		C9orf45	21.8739
ARHGAP6	22.7958		RAI1	21.1482		NPY2R	21.8468
COL9A1	22.6197		PAX9	21.1465		TBX2	21.6656
PRDM16	22.6095		C1orf116	21.0967		SLC8A3	21.6437
DUSP9	22.5994		PSD3	21.0067		COL11A1	21.6265
MBP	22.5977		KCNJ3	21.0024		NHS	21.5722
ADARB2	22.4827		MACF1	20.9977		SLIT2	21.4948
NR4A3	22.4493		ARX	20.9635		GAS2	21.4557
RXRA	22.4416		TBC1D16	20.8685		PAK3	21.4537
BHLHB5	22.429		SOX6	20.8384		UCN3	21.4363
BMP6	22.3966		TBX2	20.813		RUNX3	21.3438
PLEKHG5	22.3825		CAMKV	20.6976		NKX2-8	21.0713
PITX2	22.3642		CYB561	20.6416		P2RY10	20.9215
EXTL3	22.3286		ELF4	20.5898		NPHP4	20.9167
TNNI3K	22.2853		FHL2	20.5188		HOXA3	20.8738
GPR30	22.2288		FYN	20.3816		CDH11	20.7569
NPHP4	22.1351		SLC25A25	20.2428		NLGN4Y	20.7567
RBMS1	22.0433		MECP2	20.2284		NSBP1	20.666
CHRM2	22.0271		CASZ1	20.1561		MAP2	20.6524
ZBTB16	21.9709		BAHD1	20.1162		SULF1	20.5102
SIM1	21.9537		RUNX1	19.94		RAB9B	20.4484
IGF1R	21.9415		DLX1	19.8691		HTR2C	20.3992
COL12A1	21.8786		SNN	19.7748		IL15	20.3192
ARHGEF10	21.8429		NLGN4Y	19.7431		TBC1D16	20.2178
PAX9	21.8136		NHS	19.7283		GNAS	20.1957
FOXC1	21.8106		P2RY10	19.728		PSD3	20.1639
TUB	21.7979		ST8SIA4	19.6161		PCDH17	20.1544
ZFX	21.7886		PRICKLE2	19.5724		SLCO4A1	20.1199
RGS3	21.6052		PRKCQ	19.3598		ST8SIA4	20.1125
PXDNL	21.5911		MBNL1	19.3208		HS6ST2	20.0201
LMO4	21.5882		EDAR	19.3162		CDH9	20.0038
IMMP2L	21.5596		PIK3R1	19.2677		NR3C2	19.9614
HOXD3	21.4506		C16orf30	19.2475		PITX2	19.9538
GLIS1	21.4064		RFT1	19.2269		PCTK1	19.8439
DCHS2	21.406		RAB9B	19.1558		PDHA2	19.7378
CDH9	21.3428		MUC15	19.0983		MAPK10	19.6779
HS6ST2	21.3269		ZCCHC5	19.0855		CHM	19.6051
CRMP1	21.2148		BDNF	19.0245		CLEC14A	19.4634
DLX1	21.2051		IGSF8	18.9712		CAPN6	19.4597
LHX9	21.201		OFCC1	18.9691		MEF2D	19.3893
CYB561	21.1561		ERGIC1	18.9496		MECP2	19.3766
ACOT7	21.1497		KALRN	18.9424		CSMD3	19.366
CRAMP1L	21.1189		COL18A1	18.8367		C14orf173	19.3413
POU3F2	21.118		GPR17	18.832		SPOCK3	19.2606
DCTN1	21.0728		PLXNB1	18.7777		KCNAB1	19.2533
FURIN	21.0639		SDC3	18.7678		C14orf43	19.1078
DRD1	21.0244		CREB5	18.7314		SOX5	19.0737
LMX1A	21.0196		GCNT2	18.6976		SNN	19.0587
CTBP2	21.0087		PAK3	18.6904		CNKSR2	18.96
GATA4	20.9843		PH-4	18.6653		HTR1A	18.8512
CDKN2A	20.9737		KCNN3	18.614		ZFHX4	18.7519
CACNA2D1	20.9509		C21orf34	18.6033		SLITRK1	18.7084
UCN3	20.9452		ZFHX4	18.5966		HTR1B	18.6621
ZIC3	20.9174		GPR146	18.5611		CYB561	18.6512
C16orf30	20.8762		EXTL3	18.4945		GPR23	18.6374
TBC1D16	20.8343		CLDN14	18.408		MBNL1	18.5193
DGKG	20.8195		IGF1R	18.3762		GPM6B	18.4384
LRRC4	20.7844		FAM84A	18.3472		TNNI3K	18.2876
RAI1	20.783		ST3GAL3	18.3293		ZCCHC5	18.2796
RNF146	20.6914		CAPN6	18.3289		MCTP2	18.2206
LAMB2	20.6592		NR3C2	18.3202		FYN	18.1632
ZNF672	20.6554		C1QL3	18.2784		SVIL	18.1453
HDGFL1	20.5689		CORO2A	18.2759		SH2D1A	18.1274
FAM84A	20.5637		PCDH10	18.2368		ELF4	18.1168
IRX4	20.5049		HDGFL1	18.2031		C21orf42	18.1077
VANGL1	20.4184		SIM1	18.0849		FAM5C	18.054
SDC3	20.4143		SYNE1	18.0804		HSPA2	18.0434
KCNH2	20.3347		NFIL3	18.0575		DLX1	18.0235
CENTD2	20.0941		NR2E1	18.0293		GABRE	18.0233
DKK2	20.0845		RORC	17.9383		FIGN	18.0041
SNN	20.0728		ATG9A	17.9371		TACC2	17.9836
KCNN3	20.0516		ZNF703	17.9022		MPPED2	17.9425
KCNAB1	19.9407		ACOT7	17.8644		POU3F4	17.8696
GPC1	19.8541		GPSM1	17.8245		FUT8	17.8633
KALRN	19.8491		WNT2B	17.7924		ABCC9	17.8569
INHBB	19.8029		GABRE	17.7886		DIO2	17.814
CAST	19.7594		SH2D1A	17.7859		IGF1R	17.7705
COL7A1	19.7194		CRSP2	17.7844		SLC13A1	17.7407
RARA	19.6988		UCN3	17.7609		SLC8A1	17.701
NHS	19.6595		RARA	17.74		PHF20L1	17.6566
CNDP1	19.6511		NIN	17.738		EDNRB	17.652
MTMR11	19.5949		CTBP2	17.7303		STAG2	17.6063
SALL1	19.5739		MAB21L1	17.6937		RAI1	17.5661
OSR1	19.5736		RDBP	17.6278		HDGFL1	17.5267
KCNC4	19.5687		NR4A3	17.6225		SLITRK3	17.5151
SLC8A3	19.4148		GPR61	17.5973		SEMA3E	17.4992
CXCL12	19.3945		CACNB4	17.5791		MYF6	17.4722
PLXNB1	19.381		HTR2C	17.5775		TRDN	17.4396
FGF14	19.3574		NPY2R	17.5436		BAHD1	17.2302
ELAVL2	19.3572		DHX33	17.5428		SLC17A3	17.2262
TACC2	19.3563		ABR	17.4975		RFX3	17.199
SEMA3B	19.3495		SYTL4	17.4819		POF1B	17.1932
HOXD9	19.3267		ADAMTS5	17.4637		GPR22	17.1605
RORA	19.3178		MAB21L2	17.4313		FSTL5	17.0418
SOX7	19.3096		CREM	17.4128		FOXA1	17.0246
COL18A1	19.3024		GNAS	17.3973		NEDD4	17.0041
CAMKV	19.2994		AIRE	17.3546		CXorf43	16.9181
PRKAG2	19.2833		DCHS2	17.2963		LMO4	16.9178
IRF2	19.2034		PRR7	17.2729		SDPR	16.9162
PAP2D	19.0416		EPB49	17.2251		KERA	16.8495
BAHD1	19.027		MBNL3	17.1461		PLXNB3	16.8468
C3orf26	18.9974		LRRC4	17.1213		SLITRK6	16.8342
SOX6	18.9474		MCF2	17.0856		FGF12	16.8293
SLC25A24	18.9236		LCN2	17.0498		AKT1	16.7879
COL11A1	18.8299		EYA1	17.0227		RNF146	16.7738
PKIB	18.7779		LYNX1	16.9476		TRPV1	16.7271
NRXN1	18.7189		SEPT5	16.9421		GPR30	16.7259
LHX3	18.7184		IL18RAP	16.9184		C1QL3	16.6971
ATP2B3	18.6809		KCNAB1	16.9066		SDF4	16.6606
ABLIM1	18.6315		GJA5	16.8573		KCNJ3	16.6488
IRX1	18.5606		DYRK1A	16.8276		SDC3	16.6368
DMRT2	18.5513		GRIN3A	16.8224		C20orf58	16.6324
NIN	18.5355		NLGN2	16.821		DCN	16.6031
SIM2	18.4995		MEOX2	16.8205		ANKRD9	16.559
HIPK1	18.4842		TFAP2A	16.7756		TMEFF2	16.5392
SOX9	18.4686		TCF7	16.725		LAMB2	16.534
STARD13	18.467		BID	16.6782		KCNIP4	16.5213
C1orf164	18.4305		ISL1	16.6717		ZIC3	16.4726
ZNF533	18.4291		KCNK16	16.6714		TNS3	16.4342
HTR1B	18.4177		PELO	16.6592		LRRTM3	16.4193
TWIST1	18.3939		CDH11	16.6347		PLAG1	16.4108
ANGPT2	18.3242		OTOF	16.6223		CHPF	16.3576
CADPS	18.2707		DKK2	16.6222		CREB5	16.35
GJA5	18.2667		DGKZ	16.6055		KCND2	16.3387
DGKZ	18.2622		PLXNB3	16.5906		LCE3B	16.3311
MSC	18.2524		GPC1	16.5791		A4GNT	16.3077
PDE10A	18.1523		C14orf173	16.5532		SOX3	16.3055
MAN1A2	18.1506		IRX1	16.5301		ABR	16.3006
SEMA4C	18.1282		SPARC	16.5133		ISL1	16.2787
EVA1	18.102		SEMA4C	16.5025		TYRP1	16.2347
ACE	18.0939		IGFBP3	16.4946		PLEKHG3	16.2187
ROBO1	18.0334		ABCC9	16.4598		PCDH9	16.2161
LMX1B	18.0331		TRPV1	16.4264		FOXG1B	16.2045
KCNE1L	18.0317		EDNRB	16.4125		FGG	16.146
CELSR3	17.9434		GPM6B	16.4088		CRAMP1L	16.1433
PLN	17.8845		AGTR2	16.3916		RUNX1	16.132
ACTR8	17.8748		ACE	16.3882		PTPRE	16.1078
FOXD3	17.8724		KCND2	16.3317		MBNL3	16.092
FOXL2	17.8621		HOXD11	16.3169		KCNJ1	16.0916
MAFK	17.8514		GRIK2	16.3138		C16orf30	16.0684
SOX5	17.8449		CPLX2	16.3017		FMNL3	16.0662
SPOCK3	17.8392		MCTP2	16.2968		PCDH18	16.0504
MYRIP	17.8347		GDNF	16.2586		RGS13	16.0292
C9orf45	17.8186		PCTK1	16.1929		HDAC9	16.0214
RGAG1	17.8159		NFKBIE	16.1901		SYNE2	16.0194
ELMO1	17.8041		HTR1A	16.1737		BCL2L2	16.0081
DCTD	17.7769		GPR23	16.1717		USP51	15.9834
ANK1	17.766		SEMA3B	16.1523		GSC	15.9766
EN2	17.7569		GRLF1	16.1224		CCNK	15.9583
FGF13	17.7432		DAP	16.1051		DCHS2	15.9181
MAB21L2	17.7156		FAM20C	16.0914		GSTT1	15.9059
GPR17	17.7089		MYF6	16.0847		C8orf70	15.8998
WDR24	17.6845		ESRRG	16.0833		CLDN2	15.8531
FGFR1	17.6542		WDR5	16.0783		CDX4	15.847
MBNL1	17.6091		NSBP1	16.0777		TRMT5	15.8067
MEOX2	17.6086		CHODL	16.0761		MAOB	15.8056
CD99L2	17.6069		RNF128	15.9788		HEPH	15.8022
AIRE	17.565		SDCBP2	15.9712		SYTL4	15.8002
WNT2B	17.5227		GSTT1	15.968		HTATSF1	15.7818
PTPRE	17.4875		COL11A1	15.9616		MBP	15.7367
NKX6-1	17.4726		DMRT2	15.9478		MCF2	15.7301
OTOF	17.456		CLDN2	15.9347		SCN3A	15.7066
PLAGL1	17.4465		TBX20	15.9316		FURIN	15.6871
C14orf43	17.4312		LMNB2	15.9214		AFF2	15.664
DSP	17.4297		HTR1B	15.8998		OFCC1	15.6186
HR	17.4064		MAP2K3	15.8912		ADSSL1	15.6167
NLGN4Y	17.4044		LMO4	15.8781		ADAMTS9	15.6142
LCE3C	17.3887		FGF12	15.8539		RORA	15.5915
HS3ST3B1	17.3849		CXCR6	15.8378		LARP5	15.5913
GRIA2	17.3682		DOCK2	15.8173		ACE	15.5189
GPR146	17.3398		FURIN	15.8058		CYorf15A	15.5171
GABRE	17.323		CELSR3	15.776		ERG	15.5157
RDBP	17.3155		ZBTB7B	15.7712		OSR1	15.512
C1orf145	17.3012		CRMP1	15.7456		IMPG2	15.5078
B3GALT6	17.2896		HOXD10	15.712		CAMK1	15.4628
RFT1	17.2584		AHDC1	15.7094		ZNF407	15.4604
PTCHD1	17.2355		PDGFRA	15.6962		VPS16	15.4549
PH-4	17.2314		CARD9	15.6759		EPHA7	15.3525
IGSF10	17.2246		C2orf16	15.6446		CNTN5	15.3389
ZNF219	17.2209		FBXW7	15.6345		ARX	15.3294
PHF21B	17.2001		CSMD3	15.6341		SGCE	15.3249
PLP1	17.1929		SIM2	15.6261		SLC7A8	15.3107
HOXC13	17.1912		HOXA11	15.6236		WDR81	15.3
C7orf23	17.1889		AP1S2	15.5831		AP1S2	15.2902
RFX3	17.1744		STAG2	15.5792		ALAS1	15.2681
C14orf173	17.1545		PPP1R16A	15.5746		TTN	15.2425
OLIG3	17.1496		NKX2-5	15.5718		PCDH11Y	15.1999
TITF1	17.1415		CLK3	15.5698		SIPA1L2	15.1937
IRX3	17.1353		ARHGAP24	15.5653		CXCR3	15.1877
CLK3	17.1135		HR	15.5576		TRAM1L1	15.1732
SLC17A3	17.0919		CALD1	15.556		DDIT4L	15.1612
PHOX2B	17.0773		KCNA2	15.5492		PLS3	15.1588
KCNJ3	17.0696		KCNH2	15.5469		TRPC4	15.1519
BCLAF1	17.0543		FOXL1	15.4849		SIX6	15.1416
C12orf34	17.0319		VIPR1	15.4823		TBX22	15.1173
DNASE1	17.0004		PPARG	15.4695		ANGPT2	15.1166
OSR2	16.9967		AMMECR1	15.4652		DKK2	15.1141
HOXA7	16.9955		PCDH7	15.4349		TITF1	15.0971
GOLPH4	16.9843		ADARB2	15.4249		OR8U1	15.082
PRLR	16.9612		TREX1	15.4191		KCNJ15	15.0521
UBE3A	16.9489		EFNA5	15.3991		SERPINA1	15.0325
MAB21L1	16.9426		PITPNA	15.3898		ESM1	15.0223
TSPYL5	16.938		HOXB6	15.382		PCDH7	15.0197
PRR7	16.9356		SNTB1	15.3792		RGS3	14.9926
AKAP7	16.8756		NFYC	15.3535		PABPC5	14.98
KCNS2	16.8675		SDPR	15.3327		ADARB2	14.972
DENND2D	16.8619		LYPLAL1	15.2806		ARMCX2	14.9657
FXYD2	16.8562		USP51	15.2441		SIM1	14.9457
EYA1	16.8482		VPS16	15.2301		IRX3	14.9403
GLIS3	16.8323		KCNJ1	15.2265		LMNB2	14.9271
PPARG	16.8164		ASPH	15.2223		GRIA2	14.9189
HOP	16.7914		KERA	15.2146		ANK3	14.9157
SERPINI2	16.7731		LRAT	15.1813		KLF8	14.9143
A4GALT	16.7526		TNK2	15.1624		OTX1	14.9068
OPN4	16.7258		ST3GAL4	15.1596		WDR24	14.8421
IRS4	16.7198		LRP1B	15.1198		PJA1	14.8154
VIPR1	16.6994		OGT	15.1126		PFTK1	14.7919
DAP	16.6825		SORT1	15.1101		C14orf39	14.7538
CALML5	16.6563		ZNF407	15.1082		GRLF1	14.73
PENK	16.6535		IL1F7	15.0947		UGT2A1	14.6992
SDF4	16.6484		TACC2	15.0901		UBE2E3	14.6812
TMEM16A	16.6051		KCNE1L	15.0809		KLHL4	14.6785
KLHL17	16.5781		C9orf75	15.0783		BCAT1	14.6762
ARHGEF4	16.5563		ABLIM1	15.0621		KCNE1L	14.6491
KIF17	16.5467		GBX2	15.06		EPHA5	14.635
ProSAPiP1	16.5441		ATP1B1	15.0311		EPHA4	14.6258
AXIN2	16.5406		CXCR4	15.0193		PPP2R2D	14.6232
WDFY3	16.52		ZIC3	15.019		SEPT5	14.6177
HOXA10	16.4985		PTPRR	15.0056		EDNRA	14.6026
CDYL	16.4762		HES5	15.0034		COMMD3	14.5896
PHLDB1	16.4612		ARMCX2	14.9808		AMMECR1	14.5837
CD36	16.4412		MSC	14.9803		CANT1	14.5696
FN1	16.4387		RPH3AL	14.9586		DCTD	14.5676
GRID2	16.4262		MOCS1	14.9543		RPH3AL	14.5532
BAPX1	16.426		C1orf145	14.9453		HMGB3	14.5363
RPH3AL	16.4202		ASCC3	14.9297		RARA	14.5305
HTR1A	16.4153		MICAL1	14.9273		VANGL1	14.5274
IGSF8	16.3977		CAPN3	14.9215		EVX1	14.5216
IRS1	16.3585		KLHL13	14.8975		ROBO1	14.5144
TMCC1	16.3507		GATA2	14.8894		LYPLAL1	14.4729
CACNA2D2	16.3443		EPHA5	14.8828		GRID2	14.4584
POT1	16.3373		INHBA	14.876		TBX20	14.4539
NFATC1	16.3284		CRYBA2	14.8754		COL21A1	14.3995
ONECUT2	16.3164		PLAGL1	14.8748		ASPH	14.3772
ST3GAL4	16.3146		CNTFR	14.8657		STK24	14.3761
LCE3B	16.2895		FOXC1	14.8339		FGF10	14.3553
OTX1	16.2825		LHX2	14.7962		SDCBP2	14.2794
ABLIM2	16.2801		TP53INP1	14.7858		LRRC4	14.2777
SLC37A2	16.2707		SYTL2	14.7771		BCOR	14.2759
EFNB1	16.2326		HEPH	14.7756		NLGN2	14.2666
AR	16.231		PCBP4	14.7652		DIO3	14.2459
HTR2C	16.2118		EDG3	14.7639		TBX5	14.2414
TNK2	16.209		TGFB2	14.762		COL20A1	14.2339
C1QL3	16.196		EDNRA	14.748		ITM2A	14.2252
PRKCZ	16.1937		C7orf29	14.7468		PXDNL	14.2178
BCAT1	16.1896		GIMAP5	14.7404		PHKA2	14.2096
DACH2	16.1805		CXorf43	14.7386		GPR132	14.1683
KCNK10	16.1801		TBX22	14.7368		PLD1	14.1397
ATG9A	16.1721		SOX9	14.7295		GABRA1	14.1355
TAP1	16.1558		ZNF366	14.7167		HOXC9	14.126
ARHGAP24	16.1269		SVIL	14.7151		EDIL3	14.1236
CAPN6	16.1203		PDE4DIP	14.7082		DGKZ	14.0991
GSC	16.0925		HOXD3	14.7066		HLX1	14.099
KCNN2	16.077		MYOC	14.698		DMRT2	14.0978
HOXA5	16.0713		NPPC	14.6717		PLXDC2	14.0688
GPM6B	16.0606		RNF186	14.6664		PTHLH	14.0637
CALN1	16.0526		MLLT6	14.6663		VEPH1	14.0242
HCN1	16.0453		ESM1	14.6484		MSC	14.021
SLC26A1	16.0371		COL4A5	14.6458		SYNE1	14.0048
GPR101	16.0352		PLCXD3	14.6398		SOCS2	13.9997
DST	16.0283		STEAP3	14.6228		PTPRR	13.9896
PAX8	16.0187		GRPR	14.6207		FOXB1	13.989
IL13RA2	16.0183		IRF2	14.6048		EWSR1	13.9787
GFRA1	15.9938		ZAP70	14.595		RXRA	13.9593
CELSR2	15.9925		MDS1	14.587		OLIG3	13.9127
WDR45	15.9872		GLIS3	14.5787		GRIA4	13.8899
RASSF2	15.9803		CXXC4	14.5711		CDKN2A	13.8842
SNAPC4	15.9758		SERPINA7	14.5707		EVI5L	13.8624
PLXNB3	15.9754		SNAI2	14.5636		SSTR1	13.8549
TCF7	15.969		ABT1	14.5636		C9orf3	13.8543
PCDH10	15.9655		MKNK1	14.5623		GRIN3A	13.8338
AQP1	15.9419		SGCE	14.5592		MAP2K3	13.8256
PRDM13	15.934		MAPK11	14.5181		NRXN1	13.8029
KCND2	15.9287		MOBKL2B	14.5138		LRRTM2	13.7919
AK5	15.928		ANK1	14.5071		BIK	13.7846
HES5	15.9165		LRRC15	14.4997		GATA6	13.77
SOX17	15.9126		LAMB2	14.4929		SIM2	13.7676
SOX11	15.9081		CENTA1	14.4854		SALL1	13.7475
PPP2R3B	15.8974		SYT8	14.4615		FBXO30	13.7459
MAPK10	15.879		NEFL	14.4419		CLDN17	13.7417
LOXHD1	15.8506		CNKSR2	14.4382		INSM2	13.7331
IL6	15.8395		EEF1D	14.4302		CTBP2	13.7299
CTTNBP2	15.839		PLXNA1	14.4279		TRPS1	13.7182
TNIK	15.8381		FAM102A	14.4134		ANKRD13D	13.7148
MICAL1	15.822		IL6	14.4102		CSN3	13.6525
PCDH17	15.8209		RNF146	14.4069		ZNF678	13.6467
SEPT5	15.811		PTPRE	14.3994		TRHDE	13.6404
GSTT1	15.8043		GNAZ	14.3986		PKIB	13.6377
NPPC	15.8042		BMX	14.3922		DCTN1	13.6301
WNT2	15.7939		ENTPD2	14.3914		EDAR	13.6047
CACNB4	15.7807		FMNL3	14.3866		RORB	13.5872
IL1RL1	15.7761		RAB37	14.38		LIMD2	13.5817
PTPN7	15.7585		CD36	14.368		ZNF238	13.5678
IL17C	15.7493		ANKRD13D	14.357		MAGEC3	13.5569
FLNC	15.7236		SARDH	14.3505		TBR1	13.5508
ZNF407	15.7146		FOXD2	14.3361		EXTL3	13.5469
PELO	15.7086		ADAMTSL1	14.3275		ZFP161	13.5405
CBLB	15.6687		FUT8	14.3218		CUGBP1	13.5157
EEF1D	15.6482		KLHL17	14.3171		PTER	13.5116
PODXL2	15.6453		CANT1	14.3063		MSR1	13.5082
CAPN3	15.6398		ADRA1A	14.302		EBF3	13.5051
CANT1	15.6203		GATA4	14.2927		NR2E1	13.4975
KCNA2	15.6194		IL1RN	14.2864		EFNA5	13.4791
LYNX1	15.6119		GPR21	14.2857		NKX6-2	13.4705
LARP5	15.6071		DCN	14.2773		TFAP2C	13.4563
KCNJ15	15.6007		TTLL10	14.2695		BMX	13.4497
FGFR2	15.5965		DGKG	14.2535		TBL1Y	13.4326
PREP	15.5961		A4GALT	14.2513		TANK	13.4014
GRIK3	15.595		PCDH17	14.2363		KCNMB2	13.4004
SMPX	15.5915		HS6ST2	14.2353		RNF128	13.3968
NISCH	15.5753		CENTD2	14.2187		CAMTA2	13.3849
CSF3R	15.5692		IMPDH2	14.2125		OTP	13.3729
NKX6-2	15.5565		OLIG3	14.2106		KCNJ16	13.3679
NEDD4	15.5363		AFF2	14.186		MLL2	13.358
MYL1	15.5255		TNFRSF14	14.1442		SYTL2	13.3504
GULP1	15.5245		CA5B	14.1334		SORBS3	13.3464
GPR22	15.5141		DCTD	14.1178		HCN1	13.3189
ZNF238	15.4968		MLL2	14.0748		FGF8	13.3086
MAP2K3	15.492		ZNF496	14.0723		NR4A3	13.2961
SERPINA1	15.4846		CHRM3	14.0682		NPAS3	13.2861
RASGEF1C	15.4818		LMX1A	14.0672		CLK3	13.2741
CALD1	15.4773		HTATSF1	14.0553		MAFK	13.2653
ZCCHC5	15.4754		APBB3	14.0469		AR	13.2626
OLIG2	15.4476		SLC8A1	14.0468		CBLN4	13.2533
CHD5	15.438		WDR81	14.0434		VSNL1	13.2515
XKR4	15.4373		MNT	14.042		UBQLN2	13.2424
SOX14	15.4214		UBQLN2	14.042		SLITRK5	13.2037
DOK6	15.4201		KIF17	14.0295		EMCN	13.1968
GNAZ	15.4004		ATF3	14.0248		MID1	13.1959
GCNT2	15.3917		NEDD4	14.0164		SLC4A10	13.1852
PAX3	15.3878		MSX1	13.9977		SRPX	13.1824
EFNA5	15.3847		ANKRD9	13.9961		LCE3C	13.1608
CXCR3	15.378		GRIN1	13.9789		SERPINA7	13.1383
CYP1B1	15.3728		GCK	13.9757		NKX6-1	13.1261
GAS1	15.3716		RBMY1A1	13.9697		PIK3C2G	13.1211
MSR1	15.3705		NKX2-8	13.9677		AGTR2	13.1164
FOXD2	15.3645		ANGPT2	13.9557		C1orf164	13.1158
KCNQ4	15.3592		EMILIN1	13.9542		GRIA3	13.1119
C10orf10	15.3485		HOXA2	13.949		SNCAIP	13.105
SLC34A2	15.3473		OSR2	13.9473		PMP22	13.0961
OTUD5	15.3403		KCNS2	13.9358		PCBP4	13.0818
RUNX2	15.3355		DIO2	13.8958		CXXC4	13.0815
NR4A2	15.3277		EGR1	13.8872		CHRM3	13.0638
CADPS2	15.3269		ABCB9	13.8834		MAPK11	13.06
RORC	15.3245		EXTL1	13.8828		MRVI1	13.0546
DGKI	15.3237		TRAF3IP3	13.8642		FGF5	13.0489
SGCE	15.3235		INHBB	13.8604		RNF31	13.0184
CACNA2D3	15.3033		SRF	13.8585		UBE2J2	13.0049
DIRC1	15.2972		HOXA7	13.8449		CPT1B	13.0041
LSR	15.293		NR1I2	13.8328		CALML5	13.0024
DLX4	15.2909		GDF6	13.8225		RBMS1	12.9918
LRRTM1	15.2793		CDH9	13.8223		GPR174	12.9903
PLCXD3	15.2749		ANKFY1	13.82		PRR8	12.99
PAX6	15.2739		GAD1	13.8173		COL9A1	12.9894
CTNND2	15.2703		AQP1	13.7964		SORBS2	12.986
ABR	15.2696		NPC1L1	13.7871		PLXNC1	12.976
VPS16	15.2632		PKIB	13.7759		PALMD	12.9687
PCSK6	15.2564		MRVI1	13.7727		LRP1B	12.9618
DDX26B	15.2561		LRRTM3	13.7686		GPR146	12.9546
SLIT3	15.2543		KLF8	13.7654		VSIG4	12.9367
RAB9B	15.2395		ABCG1	13.7524		TCF12	12.9158
C6orf65	15.2262		NOVA1	13.7516		GSPT2	12.9094
TAS2R38	15.2072		ACSL4	13.7511		GPR17	12.9024
ISL1	15.1974		PITPNM3	13.7502		ST3GAL4	12.8933
PLB1	15.1877		ITM2A	13.7479		GOLPH4	12.8539
GJB1	15.1783		TAS2R16	13.7458		C14orf151	12.8532
SVIL	15.1686		FGF14	13.7446		CAPN3	12.8455
NR2E1	15.1684		CKMT2	13.7384		RABGGTA	12.8223
GBX2	15.1678		FGFR1	13.7366		CHST3	12.8062
TACR3	15.1668		CCL17	13.7284		TLL1	12.806
UBE2J2	15.1656		STK24	13.7245		IDH3G	12.78
FAM102A	15.1568		CSF2	13.7215		SYT8	12.7786
TBX15	15.1503		OSR1	13.7205		RPS6KA3	12.7767
FOXA1	15.139		C6orf65	13.7173		JDP2	12.7748
IL15	15.1373		PNPLA4	13.7157		P2RX1	12.771
TREX1	15.1218		CAMSAP1	13.7149		ARMCX5	12.7614
EGR4	15.113		ZNF659	13.7107		TAS2R49	12.7534
FMNL3	15.1059		FZD1	13.6786		HOXC12	12.7502
C9orf3	15.0897		GPR116	13.6723		ACSL4	12.7396
PCTK1	15.0842		GMPPA	13.6691		GNAL	12.7087
SNAI2	15.0831		NISCH	13.6674		ZNF521	12.7033
GNAL	15.0794		PPP2R2B	13.6597		LRCH2	12.6994
IL22RA1	15.0763		TRIM17	13.6542		SALL2	12.6978
FGF12	15.0667		LFNG	13.6497		PITPNM3	12.6972
POU3F3	15.0642		VEPH1	13.6449		INPP4B	12.6913
EGFL11	15.0591		ARHGEF16	13.641		IMMP2L	12.6882
NKX2-3	15.0516		IL17C	13.6177		BHLHB5	12.6752
B3GNT5	15.0451		IPO13	13.6099		PTGDS	12.658
ADCY1	15.0256		HIPK1	13.6015		PRRG1	12.6567
MDS1	15.0249		BCOR	13.5965		TWISTNB	12.6496
CBLN2	15.0228		ZMYND19	13.5655		GABRA2	12.6471
GCK	15.0188		STEAP4	13.5637		ADAM29	12.6432
TBX5	15.0129		TUB	13.5583		PELI2	12.6425
NR3C2	14.9943		ARHGEF4	13.5491		ZRANB1	12.6388
FZD10	14.9932		TNNI3K	13.504		HOXD3	12.6374
SULF1	14.992		NFKBIL2	13.5014		UBE3A	12.6348
L3MBTL3	14.988		PHLDB1	13.4894		FAM102A	12.6296
KCNJ1	14.9783		TNFSF4	13.477		COL8A1	12.6176
OSBPL9	14.9763		CLU	13.4498		DUSP8	12.6164
DIO3	14.9667		CHM	13.4455		EFNB1	12.6147
CHST2	14.9616		DACH2	13.4286		C2orf16	12.6083
PPP2R2D	14.9584		MYL1	13.41		MXI1	12.5989
SNX25	14.953		NAB1	13.4062		ROBO2	12.5735
TOX	14.9487		KLHL9	13.3846		GPC3	12.5556
CPLX1	14.9057		ELMO1	13.3836		GDNF	12.5535
NFKBIE	14.9003		HOXC9	13.3698		GRPR	12.5484
LEF1	14.8965		TOX	13.3553		SOX9	12.5396
EOMES	14.886		BOK	13.3494		WDFY3	12.5348
GRIN1	14.8686		POU3F4	13.3458		BNC2	12.5322
TANK	14.8637		CYP26A1	13.3455		ADH7	12.5297
VGLL2	14.8561		KLHL4	13.3221		CA10	12.519
ARMCX4	14.852		PVRL4	13.3206		TACR1	12.5073
TF	14.8331		ZMYM3	13.3157		SPON1	12.4893
DDIT4L	14.8227		MAGEC3	13.305		IL18RAP	12.4804
C22orf9	14.8196		PLP1	13.3041		GRIK2	12.4792
MAGEB1	14.8178		SLC38A3	13.2983		PNPLA4	12.477
ABCG1	14.7933		HOXC4	13.2934		SNAI2	12.4764
DUSP6	14.7824		GREB1	13.288		ZNF628	12.4657
IGSF9	14.7754		GUCY1B3	13.2805		TMEM26	12.4648
SMARCD3	14.7675		CAMTA2	13.2739		IRX5	12.4622
LHX1	14.754		ACCN4	13.2696		RSBN1	12.4611
BSN	14.7491		CCNF	13.262		EFNA2	12.459
PCDH7	14.7339		NKX2-3	13.2596		PDC	12.4578
CHST3	14.7336		EFNA1	13.243		EGLN3	12.4535
ARHGAP12	14.7325		HAND1	13.2375		ATIC	12.4516
AJAP1	14.7307		PCDH18	13.2182		DOK6	12.4437
PTGDS	14.7263		ZNF185	13.1967		RIPK3	12.3999
IL18RAP	14.7223		ERBB4	13.1776		B3GALT5	12.3993
PMP22	14.7163		HMGCS2	13.1773		ZNF645	12.3934
GPSM1	14.713		CXCR3	13.1685		GALNTL1	12.392
HOXA6	14.7116		NR0B1	13.1668		HOXC13	12.3841
CCNF	14.7088		NTRK2	13.1624		ANK1	12.3754
CAMK2D	14.6818		MINA	13.1583		OTEX	12.3574
TM6SF2	14.6813		TCEAL8	13.1575		FOXC1	12.3512
FHIT	14.681		TRAF2	13.1559		FAM84A	12.3451
ACSL1	14.6724		SLC9A3	13.1536		SEMA3D	12.344
LONRF3	14.6579		HLX1	13.1339		DACH2	12.3375
NTRK2	14.6465		DLX6	13.1338		SMTN	12.3342
BARX2	14.6404		CLCN2	13.1157		HAPLN1	12.3234
RABGGTA	14.6386		WDR24	13.108		PPP1R16A	12.3182
EFNA2	14.6285		SPRR1A	13.0958		SIPA1	12.3114
GPRASP2	14.625		FGF5	13.0955		POU2F1	12.288
AKAP4	14.6235		SNAPC4	13.0844		MEF2A	12.2875
PPP2R3A	14.6077		LAD1	13.084		PPARG	12.2798
EBF3	14.5971		HBP1	13.0785		LYNX1	12.2743
ASCC3	14.5969		GRIA3	13.0749		DMTF1	12.2701
PAX1	14.5946		GLYCTK	13.0704		THBD	12.2685
DUSP2	14.5929		ZNF238	13.0691		SERPINA5	12.2534
REPIN1	14.5812		CORO1B	13.0638		IGSF8	12.2526
ADCY2	14.577		POU3F2	13.0532		GABRQ	12.2481
MAOB	14.5766		ATP1B4	13.0427		HHEX	12.2391
NFIL3	14.5747		KCNIP4	13.04		CCNH	12.2363
GLI3	14.5633		SMTN	13.0254		SLTM	12.2346
TLE4	14.5594		BOLA3	13.022		C1orf145	12.2279
HOXB6	14.5531		SLC4A5	13.0183		CYP19A1	12.2248
NEBL	14.551		GJB1	13.011		DLC1	12.2248
DLC1	14.5352		ADORA3	13.0088		PIGC	12.2147
IL1F7	14.5297		CNTNAP5	13.0037		FMR1	12.2108
HMGA1	14.4911		ZNF672	12.9998		GPR50	12.202
MCF2	14.4904		ALDH4A1	12.9968		HOP	12.2008
PLAG1	14.4864		PDGFC	12.9935		ABHD10	12.1991
SIX2	14.4842		FARS2	12.9911		CENTD2	12.1963
TCEAL7	14.4835		GABRQ	12.9888		PQBP1	12.1913
BAI3	14.4764		TRPM8	12.9871		CKMT2	12.1842
RBM15B	14.4726		TBL1Y	12.9698		TP73L	12.1754
PURG	14.472		RGS20	12.9552		NEGR1	12.1675
ST8SIA2	14.4573		PDE10A	12.9406		ABLIM1	12.1475
EVX1	14.4525		CALML5	12.9354		ZNF654	12.1356
EDNRA	14.4516		C3orf26	12.9198		LRRN3	12.1331
CXXC4	14.4257		PODXL2	12.9197		ESAM	12.1251
AMMECR1	14.4216		UBE2I	12.9185		COL19A1	12.1193
TAC1	14.4201		FGF8	12.9143		CRSP2	12.117
MAGED1	14.4137		RGAG1	12.9135		GPC1	12.1165
ST6GALNAC3	14.4066		WDFY3	12.9135		CELSR3	12.1155
PPM2C	14.3994		VGLL2	12.9127		TCEAL8	12.0932
MOBKL2C	14.3948		TSLP	12.9083		NET1	12.0905
NSBP1	14.3906		BAP1	12.9065		MMRN1	12.0882
PAX5	14.389		TRIM39	12.8904		ATP11C	12.0625
FGF16	14.3839		ST18	12.8887		ZNF300	12.0507
ERBB4	14.3801		BHLHB5	12.8836		ASB12	12.0457
C18orf1	14.3638		SCN3A	12.8727		HMGN3	12.0365
ZNF185	14.3627		ANTXR2	12.8624		HOXC4	12.0343
NPR3	14.3617		DIAPH2	12.8582		CYorf15B	12.0272
CAMK2B	14.3592		TDRD5	12.8509		MYL1	12.0239
EMX1	14.3528		CFLAR	12.8497		FARS2	12.0102
IMPG2	14.3506		ZNF645	12.8351		ARID3A	12.0094
CYP26B1	14.3295		PRDM13	12.8341		WDR44	12.0083
BHLHB8	14.3238		AKT1	12.8329		DHX33	12.007
FGF5	14.3176		SLC17A3	12.8286		UBE2I	12.0048
RKHD3	14.3095		MAPK10	12.8134		ARHGAP5	12.0036
EVI5L	14.3091		C11orf2	12.8039		DSP	11.9918
STC1	14.3009		PERQ1	12.8024		BDKRB2	11.9854
GFI1	14.2987		NPAS2	12.8013		SIX1	11.9825
VSIG4	14.2937		PDHA2	12.8003		MYRIP	11.9798
PTER	14.2787		POU3F1	12.7986		SLITRK4	11.9786
HOXA11	14.2625		PTPN7	12.7957		SSFA2	11.9766
SLITRK4	14.2595		AGPAT2	12.7954		FAM107B	11.9725
CPZ	14.2507		TRPC3	12.7887		TCF3	11.9533
SURF4	14.2485		FOXL2	12.7724		HS3ST3B1	11.9513
GDF6	14.2464		ADRA1B	12.7705		ATP1B4	11.9452
NR0B1	14.2404		GLIS1	12.7699		MAP3K11	11.9448
SLC6A4	14.2378		CNTN5	12.7679		ATP10D	11.9389
UXT	14.2372		PEMT	12.7667		CYP26A1	11.9355
UPP2	14.2364		OTC	12.759		COL12A1	11.9324
B4GALT6	14.228		PAX3	12.7544		SNAPC2	11.9234
WDR40B	14.2276		ZFX	12.7471		GJB1	11.9177
GREM1	14.2273		FIGN	12.744		TOX	11.9153
BBX	14.2267		C5orf20	12.736		PTGER1	11.8828
DSC3	14.2089		ARHGEF10	12.7359		PDGFD	11.882
SATB2	14.2002		PIGA	12.7289		ASCC3	11.8811
LUZP1	14.1964		HSD11B1	12.7274		BMP7	11.878
PLXNC1	14.1861		IL22RA1	12.7267		TMEM8	11.8557
SPON2	14.1802		LOH11CR2A	12.7172		WAC	11.8504
EMILIN1	14.1791		RORB	12.7148		CXorf23	11.8471
TRAF2	14.1719		POF1B	12.7128		LRAT	11.8439
C1orf159	14.1602		SIPA1	12.7013		PHIP	11.8399
PDLIM2	14.1443		MID1	12.6987		EP300	11.8289
HOXC9	14.143		SLC25A1	12.698		ITGA4	11.825
P2RY10	14.122		BAIAP3	12.6978		SNPH	11.8224
BTBD12	14.1193		CBLB	12.6956		IGSF10	11.8123
PAXIP1	14.113		TMEM88	12.6881		POU3F2	11.8099
OR2L13	14.1096		AK1	12.6846		CAMK2D	11.8045
ANTXR2	14.0967		C1QTNF7	12.6819		PDGFC	11.804
TKTL2	14.0837		RASSF5	12.6818		ZNF71	11.803
EPHA3	14.0661		SLC25A11	12.6816		ZNF365	11.7976
ZNF678	14.0641		SLC41A1	12.6796		MIPOL1	11.7817
RNF31	14.0621		MAGEB6	12.676		CTTNBP2	11.7807
HMG20A	14.0602		SLTM	12.6743		MAGEE1	11.7716
CXXC1	14.0475		SELE	12.6695		ZNF384	11.7716
G6PD	14.0452		GSN	12.6674		LPHN2	11.7685
CDH12	14.041		RAPGEF1	12.6648		LRFN4	11.7666
FAM19A4	14.04		PPP2R2C	12.6497		PPP2R2B	11.7658
ARHGAP29	14.0277		ADH7	12.6463		ERGIC1	11.7553
MLLT6	14.0183		TANK	12.6375		HOXA7	11.7551
RGS20	14.0114		TRDN	12.633		PPP2R3B	11.7537
KCNJ16	14.0067		SLIT3	12.6241		USP2	11.7499
SORBS2	14.0049		CDX4	12.6202		TRIM17	11.7388
SPAG6	13.9844		BCDIN3	12.6192		KLHL1	11.7381
LRIG1	13.9765		CHST3	12.6108		ADCY2	11.7374
MYOM2	13.9736		PSAT1	12.5982		IRF2	11.7339
TNRC4	13.9718		SUSD3	12.5946		SAMD4A	11.7235
CABYR	13.9612		TPM3	12.5924		MAGEE2	11.7231
ASB2	13.9545		TREM2	12.5906		ALPK1	11.7228
HOXA2	13.952		SNX25	12.5847		HTR2A	11.7215
WNT3	13.9491		TBX3	12.5802		CA5B	11.7206
BAMBI	13.9375		VNN2	12.5792		TMEM28	11.7113
ANK3	13.9364		SH3RF2	12.5636		TLL2	11.7074
HDGF	13.9364		IL17B	12.5617		RBM24	11.703
TLE3	13.9347		NEUROD1	12.5545		SEMA3C	11.7013
MCTP2	13.9326		SLITRK4	12.553		TMLHE	11.6897
PDE1C	13.9251		MAOB	12.5434		CALCRL	11.6882
MACF1	13.92		BRPF1	12.5387		TNS1	11.6869
MECP2	13.9185		CELSR1	12.5212		ASB2	11.6857
IL16	13.9089		RNF152	12.5165		ZFX	11.6826
PIGZ	13.9051		C9orf3	12.5055		RASD1	11.6801
BTBD3	13.9051		FOXA1	12.5047		NPAS2	11.6635
SIAH1	13.901		SDF4	12.4848		CHST1	11.6488
CNDP2	13.9007		EFNB1	12.4807		P53AIP1	11.6458
C1orf183	13.8971		EDG1	12.4671		RAB11FIP2	11.6402
RET	13.896		MBP	12.4555		IPO11	11.6382
ZSWIM2	13.8875		GPR161	12.4544		WDR45	11.6305
WASL	13.8799		DUS3L	12.4487		AKR1CL2	11.6235
PEMT	13.8776		IHPK1	12.4471		PPM1A	11.6179
LMO3	13.8694		C17orf56	12.4453		GAD2	11.6164
PRDM2	13.8661		RAB36	12.4429		MLLT6	11.616
CART1	13.8539		GEFT	12.4394		PH-4	11.6081
RP1L1	13.8499		ProSAPiP1	12.435		ANKRD25	11.6028
HES6	13.8475		CLDN16	12.4332		ZNF185	11.602
FOXL1	13.8356		ATXN7L2	12.4332		PLP1	11.5895
POU3F4	13.8325		KCNC4	12.4304		TMEM16A	11.5847
NEUROD1	13.8312		RPS6KA3	12.4249		IRS4	11.5847
TREM2	13.8254		SEMA3G	12.4223		SNTB1	11.5803
FZD5	13.82		TLL1	12.4163		ATRN	11.574
RHOF	13.8147		SP4	12.4146		ZBTB16	11.5608
SH2D1A	13.8081		EIF4G1	12.4061		GPSM1	11.5559
CSMD2	13.8076		PDGFD	12.4048		OR5I1	11.5549
PCDH18	13.8023		BCL2L2	12.4031		AP1G2	11.5432
TCF7L1	13.791		GLI3	12.4025		C12orf35	11.5421
EYA4	13.7888		QARS	12.3994		CORIN	11.5412
CHRM3	13.775		BCAT1	12.3924		RAB36	11.5402
ZNF659	13.7661		HMGA1	12.3908		TWIST1	11.5356
OXTR	13.7611		PTCHD1	12.3907		RHOBTB1	11.5312
KNDC1	13.7376		PORCN	12.3811		TRPC3	11.5282
MTMR9	13.7348		HOXD8	12.3662		WNT2B	11.5181
TTLL10	13.7307		DNAJB6	12.3643		ETV1	11.5152
PABPC5	13.7143		ANK3	12.3611		FAP	11.5081
PCBP4	13.7124		STC1	12.3561		RHOJ	11.5028
CLDN2	13.6811		ABL1	12.3509		DACH1	11.4912
LRRC3B	13.6803		KCNJ16	12.3503		FOXD2	11.4832
ICA1	13.6708		IL1F10	12.3481		PHF8	11.4827
GPR50	13.6675		SELP	12.3474		WDR40B	11.4793
PIM2	13.667		HSPA14	12.346		MAGEB6	11.4784
IL1RN	13.6656		NMUR1	12.3417		HOXD10	11.4783
GRIA3	13.6588		GSH2	12.3394		C12orf12	11.4722
GDF10	13.6575		PRR8	12.3372		AIRE	11.4721
LYPD1	13.6568		SCYL3	12.3371		C13orf21	11.4681
VAX2	13.6442		PTHLH	12.3292		PAX6	11.4659
CLU	13.641		SEMA3F	12.3277		PITPNA	11.4625
SHANK2	13.6262		TBX5	12.3213		CAMSAP1	11.4566
HLX1	13.6188		SNCAIP	12.3108		7A5	11.4566
CNTFR	13.6027		GUK1	12.3107		VGLL2	11.456
MUM1L1	13.6027		PRRG1	12.3101		HES5	11.456
VPS41	13.602		ACSL1	12.3092		ISYNA1	11.4525
TTMB	13.5989		SLC34A2	12.3019		GPR82	11.4521
POSTN	13.569		TMCO4	12.3016		RAB38	11.4509
RXRB	13.5591		HLXB9	12.3011		RNF126	11.4442
LRRFIP1	13.5575		ERG	12.2931		LRRIQ1	11.4408
B3GAT2	13.5561		HOXA6	12.2905		CLMN	11.4225
BARHL2	13.5433		GALNT5	12.2854		FATE1	11.4214
ALX4	13.542		PIGC	12.2826		CBLN2	11.419
MST1R	13.5409		B3GALT6	12.274		SGIP1	11.4083
TFAP2C	13.5332		CCHCR1	12.2737		BAI3	11.3959
CBFA2T3	13.5332		SLC22A2	12.2675		CENPB	11.392
C11orf2	13.5284		IRS1	12.2652		TMEM106B	11.3865
SNPH	13.5276		SUCLG1	12.2637		XKR4	11.3844
IRAK1	13.5272		DNPEP	12.2545		ANKFY1	11.3676
LHX2	13.5227		MAGEE2	12.2515		NEUROD4	11.3669
COBL	13.5224		MFHAS1	12.2427		PENK	11.36
CLCN4	13.5189		COL10A1	12.2369		GPM6A	11.3507
GPR116	13.5074		TAGAP	12.2348		GJA5	11.3481
TCF2	13.5057		GNAI2	12.2231		POSTN	11.3415
HOXD10	13.5055		DUSP8	12.2205		POT1	11.3405
ST8SIA1	13.5005		OTX1	12.2057		RPA4	11.3388
PERQ1	13.4977		VSIG1	12.1972		KCNJ8	11.3386
SARDH	13.4944		LRFN4	12.1953		NR3C1	11.3317
CCNK	13.4675		IGSF10	12.1938		TUB	11.3302
PDGFC	13.4562		ISLR	12.1891		PIGA	11.3292
CDK6	13.4491		PLD1	12.1881		PDK4	11.3275
CALCA	13.4469		ARC	12.1832		TTLL7	11.3209
NFYC	13.4444		RBM10	12.1705		PRICKLE2	11.317
TERT	13.4309		RENBP	12.1682		CRIP2	11.3131
ZFP161	13.4246		CENTD3	12.162		SLC16A7	11.3116
INSIG1	13.4236		EVX1	12.156		FAM91A1	11.3058
IMPDH2	13.3829		ADAMTS13	12.154		GLRA3	11.3009
FZD9	13.3824		EGFL7	12.1538		PLN	11.3003
ZZZ3	13.3794		PTPN6	12.1526		RAB37	11.2948
PON3	13.3793		SV2C	12.1508		C14orf48	11.2863
C2orf19	13.3742		CAMK2N1	12.1497		MAGEB1	11.2775
DYRK2	13.3728		SKIP	12.1449		SEMA3B	11.2774
COL5A2	13.3713		NMNAT2	12.1426		EGFL11	11.2759
KCTD8	13.3585		TMEM110	12.1379		SATB2	11.2706
C6orf204	13.3566		CPEB4	12.1379		IRS2	11.2669
AKT2	13.3544		MAPKBP1	12.1377		GPC4	11.261
TBR1	13.3523		PCDHAC2	12.1278		MSL3L1	11.2606
SDPR	13.3514		FAM40B	12.1126		ZNF533	11.2553
SYTL4	13.3441		PGBD3	12.1017		LDOC1	11.2414
GEFT	13.3429		PLCXD2	12.1005		GABRG1	11.2356
ALK	13.3414		LHX1	12.0951		SLC30A8	11.2321
AP2M1	13.3367		DSP	12.0901		SPTB	11.2285
ENTPD2	13.3365		FBXL6	12.0741		ADAMTSL1	11.2252
TDRD5	13.3255		PRDM12	12.0737		C1orf111	11.2158
L1CAM	13.3252		C9orf72	12.0733		AK1	11.2157
SYT8	13.3142		IDH3G	12.0728		GLI3	11.2015
NPAS2	13.3072		MPV17	12.0694		GNAZ	11.1983
HOXD11	13.3001		PRRG3	12.0678		HOXB6	11.1878
EMCN	13.2898		DBN1	12.0672		CLDN16	11.1874
MID1IP1	13.285		F11R	12.0644		KCNH2	11.1846
PPP1R1B	13.2811		C1orf164	12.0632		ART4	11.1614
BNC1	13.2809		IL3	12.0576		FANCL	11.1611
C20orf75	13.2663		SLC6A4	12.0471		IL1RAPL1	11.1574
PRDM14	13.2616		TMEM8	12.0454		KCNN2	11.1571
TNIP3	13.2579		HOP	12.0441		SLC25A11	11.1518
ADRA2B	13.2578		ZNF71	12.0435		SSR4	11.1463
BCL6	13.2563		ITGAE	12.0433		GPR101	11.1463
ABCB9	13.2511		NRXN1	12.0424		SERPINI2	11.1409
AFF2	13.2388		DAB2IP	12.0336		ADAMTS20	11.1394
UNC5C	13.2385		PITX1	12.0332		MX2	11.1392
NRCAM	13.2344		FMO1	12.0275		FOXL2	11.1247
CUTL1	13.2258		TFAP2C	12.0247		TNFAIP8L1	11.1145
GAD2	13.2248		SOX2	12.024		RHOF	11.1142
SRPK2	13.2211		SLC9A2	12.0235		LTB4R2	11.1106
ACCN4	13.2148		ATP11C	12.0223		MACF1	11.1073
ATXN7L2	13.2141		BHLHB8	12.0119		TMEM16J	11.0989
GPR61	13.2121		PIGZ	11.999		OMG	11.0981
FLRT1	13.1996		HOXC12	11.9972		WNK3	11.0923
RELN	13.1968		MAP3K11	11.996		BCL11B	11.0782
WISP3	13.1955		HOXC10	11.9929		NLGN4X	11.0703
RNF126	13.1849		UBE2J2	11.9897		MEF2C	11.0664
NKD2	13.1828		MOBKL2C	11.9815		ESR2	11.0537
ST6GALNAC5	13.1784		FOXF2	11.9789		PAX5	11.0366
ANKRD9	13.1746		ZNF219	11.9741		ATF3	11.0317
NFIA	13.1745		FAM71A	11.9673		BTBD12	11.0308
INSM2	13.1703		C22orf9	11.9639		ZNF366	11.0301
VBP1	13.1624		C12orf34	11.9607		OR2F1	11.0218
TRPV1	13.155		CYSLTR1	11.9497		ST18	11.0188
TLR10	13.1547		PHF20L1	11.9482		MOBKL2B	11.0166
LTBP1	13.1545		RAB11FIP5	11.9471		CTNND2	11.0112
ZNF498	13.1517		PLS3	11.9305		BCLAF1	11.0004
TAL1	13.1496		ROBO1	11.9267		GCK	10.9943
CRYBA2	13.1347		COL23A1	11.9244		DIAPH2	10.9922
MXD4	13.1339		RORA	11.9238		NR0B1	10.9889
EMX2	13.1321		EHMT2	11.9087		FBN2	10.9875
SLC25A25	13.1296		PPP2R3A	11.9046		GHR	10.9861
MEIS1	13.129		ARHGAP4	11.9028		PIM3	10.9842
GJA3	13.1222		GRIA4	11.8961		CSNK1G3	10.9757
MX2	13.115		ZRANB1	11.8938		PDE1A	10.9665
MEST	13.112		LDOC1	11.8876		KCNH5	10.9632
DLG1	13.0996		BARHL1	11.8759		NFKBIL2	10.9558
PCDH11Y	13.0982		UGP2	11.8757		SHC4	10.9537
SEMA3C	13.098		CTSE	11.8732		PURG	10.9448
OTP	13.0976		FBXO30	11.8589		MCTP1	10.9431
SMTN	13.0973		TM6SF2	11.8564		RNF43	10.9419
BCOR	13.0873		CDSN	11.856		CORO6	10.9372
TSSC4	13.0827		DSC3	11.8532		LONRF3	10.9368
BMX	13.0719		GABRA3	11.8435		LOXL4	10.9358
TNFAIP2	13.0713		TRERF1	11.8335		OR4K17	10.9241
C8orf48	13.0653		OTX2	11.8326		KLHDC7B	10.9225
PIK3C3	13.0571		VANGL1	11.8266		RGAG1	10.9139
OTEX	13.0561		ARHGAP25	11.824		KLC2	10.912
FRMD1	13.0554		FOXD3	11.8225		SCYL3	10.9074
WDR1	13.0548		VAX2	11.8163		PAM	10.902
SNAP91	13.0547		BMP6	11.8141		TNFAIP2	10.894
FBXL18	13.0536		SOX3	11.8122		SNAPC4	10.889
DOK4	13.0481		SGIP1	11.8071		CORO1B	10.8867
CYP26A1	13.0431		ODF1	11.8066		FZD1	10.8821
CNKSR1	13.0391		G6PD	11.802		GTPBP4	10.8723
IL12B	13.0332		RBMS1	11.8016		RAB15	10.8612
PHC2	13.0265		NUDT18	11.7945		B3GALT6	10.8601
TNPO1	13.0235		TNRC4	11.7944		FZD9	10.842
ITGA8	13.0222		DUSP21	11.7923		VBP1	10.8331
EPHA7	13.0188		KCNK10	11.7876		CACNB4	10.8315
CASZ1	13.0103		CC2D1B	11.7746		NR2F2	10.8248
CTNNB1	13.0071		PAQR7	11.7719		ZNF232	10.82
NDST4	13.0022		GSC	11.7666		TRPM3	10.8134
CLDN14	13.0004		PAX6	11.763		SNF1LK	10.8126
HOXD8	13.0001		LHX3	11.7615		PRR7	10.8121
CC2D1B	12.9973		SPOCK3	11.7611		SLC6A14	10.8012
BET1	12.9956		ARTN	11.7581		C10orf12	10.8003
HMGN3	12.9906		KCNN2	11.7523		PARD3	10.7971
IFI16	12.9838		SLC37A2	11.7474		USF2	10.7961
CCNB3	12.9825		SRY	11.738		C11orf2	10.7953
BOLL	12.9707		ACSL6	11.7323		MAGEB2	10.7885
PDGFRA	12.9625		PAX5	11.7292		SLC16A11	10.7785
RASL12	12.9616		HOXC11	11.7284		KLHL13	10.7778
MDGA1	12.9575		NPR2	11.7255		TNPO2	10.7767
LIMD2	12.9467		FGF17	11.7226		SPAG6	10.7689
KRIT1	12.9467		INPP5D	11.7206		PCDH20	10.7688
TCF21	12.9451		SLC26A1	11.7187		ARHGEF9	10.7662
TLX2	12.9427		LRRC3B	11.7178		GPR68	10.7649
TRAF5	12.942		SHC3	11.7105		RRBP1	10.7644
AKT1	12.9404		KCNQ4	11.709		CDH24	10.7643
NFKBIL2	12.933		CGN	11.707		PHLDB1	10.7602
OTX2	12.9307		SYT6	11.7068		IL1RL1	10.7571
FGF10	12.9293		TWIST1	11.7056		MEIS1	10.7523
EN1	12.9275		CD58	11.7032		BMPR1B	10.7494
BMP2	12.913		MUM1L1	11.7031		CAMP	10.7418
PCDH8	12.9122		CCNK	11.7007		GCG	10.7417
TMEM8	12.9065		FBXO44	11.687		CXCL1	10.7396
TRDN	12.9022		EFNA2	11.678		MNT	10.7322
GUCY1A3	12.8959		DMRT3	11.6779		C1QTNF1	10.7257
PTPRK	12.8957		ACCN3	11.6709		SEMA4C	10.7239
DGCR2	12.8919		EDN2	11.6639		CLDN10	10.7159
ADSSL1	12.8864		PHOX2B	11.6627		DOCK3	10.7158
ZNF628	12.8826		GPR111	11.6556		PLCXD3	10.7135
KCNA1	12.8769		COL24A1	11.6543		GPR173	10.6992
C2orf16	12.8755		CBFA2T3	11.6469		PLAGL1	10.6977
C3orf19	12.8743		P2RX1	11.6448		PERQ1	10.6966
CA10	12.8663		PQBP1	11.6418		C10orf97	10.6956
ZAP70	12.8655		SPAG9	11.6408		CCND1	10.6871
PCAF	12.8636		SLITRK1	11.6402		OTOF	10.6734
FUT8	12.8557		SLC13A4	11.6263		PRRG3	10.6667
ESAM	12.8557		USP26	11.621		FHL2	10.649
BDKRB2	12.8536		ARMCX4	11.6165		MYH1	10.6471
TP73	12.8529		WBP2	11.6156		VGLL3	10.6462
CLEC14A	12.8527		PCDHAC1	11.6108		MTA1	10.6408
MANEA	12.8504		PMP22	11.6093		PLEKHG5	10.6403
KCNV1	12.8489		MAGEB1	11.6087		VNN2	10.6228
HRASLS	12.8474		C21orf7	11.6047		FAM46A	10.6193
FHL2	12.8408		C12orf35	11.603		PPP2R3A	10.6157
NPY2R	12.8397		SAMD11	11.5983		C1QTNF7	10.6117
MINA	12.8288		ACHE	11.5957		DNM3	10.6086
NETO1	12.8278		ATR	11.5922		DOK4	10.6071
GPR132	12.8261		SLC4A1	11.5918		DUSP6	10.6063
RSPO3	12.8249		KLF10	11.5909		AGPAT2	10.6059
SPSB4	12.8248		CST9	11.5906		FGL2	10.6011
HAO2	12.8238		ZNF232	11.5692		MYT1L	10.5958
ACHE	12.8143		PRKAG2	11.5658		INHBA	10.5882
DLL1	12.8109		DUSP1	11.5605		SLC26A1	10.5848
MAP2K6	12.8096		SEPT6	11.5596		FSIP2	10.5825
GLYCTK	12.8067		RKHD3	11.5579		CBX4	10.5779
ANKRD43	12.8061		VPS41	11.5563		DZIP1L	10.5767
ARMCX2	12.8016		TKTL2	11.5539		LRRC3B	10.5754
CCR9	12.8014		TRPS1	11.5522		SLC6A15	10.5752
HCRTR1	12.7882		SPECC1	11.5375		EMX2	10.5732
ARHGEF16	12.7864		OTP	11.5364		CCDC46	10.5711
PTGER3	12.7828		CSF3R	11.5357		DSC3	10.5681
SOX3	12.7795		EVI5L	11.5307		ARMCX1	10.562
PTPN6	12.7704		CLK4	11.5296		ARHGAP12	10.5595
STX18	12.7628		LRCH2	11.5244		NEBL	10.5593
PTPRO	12.7625		KIF25	11.5239		PIK3R2	10.5567
DNER	12.7573		TP73	11.516		GRM3	10.5526
PTHR1	12.7547		SRPX	11.5019		DUS3L	10.5499
MSRA	12.752		PABPC5	11.4997		ATP1B1	10.5485
ACTRT2	12.7481		ARHGEF10L	11.4968		GSH2	10.5343
C8orf70	12.7474		SOX5	11.4866		PCDHGA12	10.5319
PRRX1	12.7422		SEMA4A	11.4817		CDK6	10.5312
MAFB	12.7373		FHIT	11.4761		UNC5C	10.53
DSCR9	12.7277		PRDM16	11.4751		ZNF503	10.5284
NT5DC2	12.7274		MVD	11.4682		DIAPH3	10.5256
MAN1A1	12.726		SEPN1	11.462		FGA	10.522
PJA1	12.7189		SMPX	11.4619		EDA	10.5179
WNT16	12.7173		DMTF1	11.457		TBX4	10.5134
ALDH1A2	12.7061		C10orf10	11.4561		SSTR4	10.5092
SLC25A4	12.7048		GABRA1	11.454		KCNC2	10.4991
DMTF1	12.697		BARHL2	11.451		HAND2	10.498
QDPR	12.6962		TRAF7	11.4469		NUMB	10.482
BTBD9	12.6938		RBPMS	11.4467		SFRP2	10.4817
ARNT	12.6927		LRRC45	11.4421		SLC37A2	10.4782
PITX1	12.6923		TNFRSF1B	11.4289		FZR1	10.4739
CRSP7	12.6895		CSF1	11.4266		LRRC7	10.4732
GRID1	12.6879		HAND2	11.4232		CACNA2D1	10.4714
PCSK4	12.6874		ABLIM2	11.4222		RECQL4	10.47
KLF15	12.6842		KCNMB2	11.4143		GLIS3	10.4668
GREB1	12.6825		DENND2D	11.4104		C14orf139	10.4647
ZNF654	12.6782		TMEM100	11.4092		CASK	10.4647
KLF11	12.6772		OSBPL9	11.4082		POU4F2	10.4588
CD81	12.6737		PLAG1	11.4047		IRX1	10.4488
CLIC3	12.673		ZNF239	11.4039		NEUROD1	10.4459
LHFPL3	12.6696		MLL5	11.4037		TBX3	10.4429
TBC1D10A	12.6673		PPM2C	11.3997		CGNL1	10.4411
GLCCI1	12.6652		GPR82	11.3891		BARX2	10.4361
STAG2	12.6587		UBE1L	11.3882		RAI2	10.432
CTGF	12.657		C2orf28	11.3878		PIM2	10.4319
MN1	12.6566		NKX3-1	11.3869		RGS2	10.4309
LRP1B	12.6521		RNF31	11.3827		EDG5	10.4305
CKMT2	12.6448		SLC30A2	11.3784		GPRC5B	10.4278
SPRR1A	12.6349		WAC	11.3756		PLXNB1	10.4155
TLX3	12.6274		DRD1	11.3718		BAIAP3	10.4142
FAM20C	12.625		C9orf58	11.3711		MTCP1	10.4074
CENTD3	12.623		C9orf25	11.3696		COL4A5	10.407
MIF	12.6211		CRABP2	11.3695		TCF7	10.4034
LFNG	12.6207		LIMD2	11.3655		LHX1	10.4009
TETRAN	12.6192		SLC16A11	11.3584		C1orf116	10.3992
GPC3	12.6189		GRIA2	11.3583		ZDHHC9	10.3947
ASB5	12.6175		WNK3	11.3553		TM6SF2	10.3942
HES4	12.617		ZIC4	11.3506		NKX2-3	10.3916
SP4	12.6099		TBR1	11.3486		AKT2	10.3892
UBE2D3	12.603		CTNND2	11.3433		C10orf10	10.3816
USP26	12.5999		DHRS9	11.3409		ALAS2	10.3679
DEFA4	12.5996		ACTRT2	11.3407		TST	10.3671
MOCOS	12.5932		NR4A2	11.331		SYT4	10.359
RNF128	12.5886		RUNX2	11.3261		CNTN1	10.355
RAB11FIP5	12.5874		MAGEB2	11.3252		ONECUT2	10.3515
ATP1B1	12.5838		CACNA2D2	11.3243		PAMCI	10.3383
MFHAS1	12.5672		PC	11.3179		CHGA	10.3373
GSH2	12.5632		HYAL2	11.315		CRSP7	10.3366
DPYD	12.5627		RASGEF1C	11.3116		TDRD5	10.3338
LY75	12.5586		HDAC9	11.3089		PRPF39	10.3251
VAV2	12.5573		TH	11.2856		C6orf65	10.3194
PARD3	12.5543		SLC6A14	11.28		LSR	10.318
IHPK1	12.5542		SLC39A4	11.2778		SALL3	10.3174
ADORA3	12.5508		LONRF3	11.277		AHR	10.3144
FAM78A	12.5449		SCD5	11.2755		BRPF1	10.3144
DAB2IP	12.5433		VBP1	11.2753		LGR4	10.3133
ZDHHC1	12.5422		ST3GAL2	11.2691		ProSAPiP1	10.3019
CPLX2	12.5377		POU4F3	11.2679		CDH2	10.3006
CCND1	12.5365		SLC38A4	11.2676		RAB28	10.2993
MC2R	12.5329		TDRD7	11.2589		UBE1	10.2971
ELOVL4	12.5278		ASB12	11.2538		NIPBL	10.2964
HYAL2	12.5275		UNC5C	11.2521		GRIN1	10.2963
FBXO44	12.5147		SIAHBP1	11.2517		TMEFF1	10.2884
SCD5	12.5129		SFRP2	11.2456		ZNF672	10.283
POU4F2	12.5102		RASL11B	11.2454		DENND2D	10.2769
SUCLG1	12.5076		PSIP1	11.245		FBXO33	10.2722
ID2	12.4983		ESAM	11.2437		OR8D1	10.2651
P53AIP1	12.4969		HS3ST3B1	11.2412		TNK2	10.2648
CYP19A1	12.4958		ASB6	11.2372		SSX2IP	10.2482
SHF	12.4936		SLC24A2	11.2357		ATOH1	10.2466
KCNMB3	12.4867		GPR37	11.2322		SENP3	10.2428
DUSP4	12.4851		SPRY3	11.2293		LEF1	10.2385
KCNQ5	12.4785		TITF1	11.2274		FABP5	10.2363
DLGAP1	12.476		SPTBN1	11.227		LTBP2	10.2348
ALX3	12.4759		RFX3	11.2268		ENPP4	10.2287
SDCBP2	12.4704		KLHL5	11.2218		ELMO1	10.2252
MAP3K11	12.4657		SLC31A1	11.2171		SEPT4	10.2161
GPR55	12.4639		FBXL18	11.2147		LPP	10.2118
TMEM108	12.4594		PPP2R2D	11.2143		RGS20	10.21
CXorf23	12.4592		UCK1	11.2091		SGCZ	10.1997
SEPT4	12.4551		TSC1	11.2084		BCL2L1	10.1989
IGFBPL1	12.4542		FZD9	11.1977		RFX4	10.1971
KLF8	12.4538		SIX2	11.1953		SI	10.1876
CLDN23	12.4538		FSTL4	11.1928		OR2T8	10.1865
OPRK1	12.443		THBS3	11.184		IGFBP3	10.1861
PAQR7	12.4262		7A5	11.1733		ABCB9	10.186
MAGEE2	12.4251		DUSP10	11.172		PPP3R2	10.182
MAD2L1	12.416		GPBAR1	11.1693		AHDC1	10.1806
NOG	12.4135		DAB2	11.1584		HNT	10.1794
LRCH2	12.4108		ZNF365	11.1474		RASGRF2	10.1783
ARHGAP4	12.4099		SMYD2	11.1455		UTY	10.1696
SMOX	12.4034		COL1A2	11.1443		TACR3	10.1695
AHDC1	12.3985		OR3A1	11.144		C12orf34	10.168
FAM70A	12.3963		SIPA1L2	11.1395		MN1	10.164
KCNK9	12.3941		LEF1	11.1341		ELOF1	10.1551
CXCR4	12.3894		BAI2	11.1258		HOXD9	10.1533
XKR6	12.3847		WFIKKN2	11.1223		ARMCX4	10.1481
SLC16A2	12.3822		EPHB1	11.1198		UBE2E2	10.1466
ZNF187	12.3747		ADSSL1	11.1113		HBB	10.1449
TH	12.3676		C14orf43	11.1088		CXXC1	10.1382
FOXA2	12.3611		CGNL1	11.1071		CHRDL1	10.1362
CHL1	12.359		SNIP	11.101		PRKD1	10.131
RPIB9	12.3539		TCF21	11.0897		GCA	10.1282
BCAR1	12.3484		FOXJ3	11.088		SNIP	10.1218
TP53INP1	12.348		COL6A3	11.0866		SEPT6	10.1204
SLAMF8	12.3411		ASB5	11.0841		IL13RA2	10.112
CELSR1	12.3362		SLC10A4	11.0831		TMEM102	10.1098
FBXL5	12.3326		PHKA2	11.0732		MYCN	10.1032
ZBTB7B	12.3286		P53AIP1	11.071		LFNG	10.1012
AGPAT2	12.3127		OTEX	11.0647		LOH11CR2A	10.1011
KIF7	12.3114		INPP5E	11.0624		PDE10A	10.0966
PET112L	12.3055		DBH	11.0553		ZFHX2	10.0916
GATA6	12.3053		MCART1	11.0551		NELL2	10.0898
TRIM17	12.3033		ZCCHC12	11.0432		RASGEF1C	10.0834
LCP2	12.3016		MYRIP	11.0406		SEL1L	10.0755
NKX2-8	12.2997		BCL6	11.0351		C7orf29	10.0741
SLC40A1	12.2989		PLXNC1	11.0331		KCNV1	10.0702
CPLX4	12.2957		LRRFIP1	11.0313		RUNX2	10.0666
CORO6	12.2932		PDZD4	11.0293		OGT	10.0573
TARSL2	12.2915		CTBP1	11.0241		HSPA14	10.0568
KCTD15	12.2853		DGCR14	11.0231		TMEM110	10.053
CSMD3	12.2746		TAS1R1	11.0195		GATA2	10.0517
CNTN1	12.2677		SLC6A9	11.0163		OLFML1	10.0509
NCDN	12.2673		TMEFF2	11.0146		VIP	10.0486
MOS	12.2644		CHN2	11.0114		GALNT5	10.044
KCNB2	12.2611		PCDH11Y	11.0052		VPS39	10.0352
BAIAP3	12.2573		FZR1	10.9973		PTPRA	10.0311
CLGN	12.2493		TMEM16A	10.9966		CORO2A	10.0309
TMEM16J	12.2484		PIM3	10.9966		RKHD3	10.0236
PRR8	12.248		IGSF9	10.9945		DVL2	10.0188
EPHB6	12.2475		AP2M1	10.9944		PC	10.0185
FDXR	12.2471		HCRTR1	10.9917		PTGER2	10.0184
SEZ6	12.2431		PPP2R3B	10.9909		BCL6	10.0044
CNTNAP2	12.2377		ATP2B3	10.9894		RNF152	9.99826
OPRM1	12.2347		LRRTM4	10.9885		HMG20A	9.9979
CDK5R2	12.2325		OVGP1	10.9812		STARD3NL	9.99776
C9orf75	12.2259		C1orf111	10.9802		HS3ST2	9.9929
INSM1	12.223		SFRP1	10.9786		DAAM1	9.99134
GAB2	12.2224		CASK	10.978		CEBPA	9.98972
CHN2	12.2144		GARNL3	10.9698		NDFIP2	9.98177
INHA	12.2144		PJA1	10.9645		MANEA	9.97815
ARTS-1	12.2132		SULF1	10.9609		EFCBP1	9.97799
TRAM1L1	12.2049		WDR1	10.9568		PDE11A	9.97636
RPL38	12.204		HOXA10	10.9542		SLC7A14	9.96485
RASSF5	12.2019		NKX6-2	10.9538		TIP39	9.96446
TCF12	12.1981		AR	10.9505		CCNF	9.96378
EFHD2	12.1874		CACNA1E	10.9462		MPP6	9.96249
CSPG5	12.1819		NEUROD4	10.9416		TEC	9.96114
PRRG3	12.1768		DPYSL5	10.9392		CDC34	9.95958
KLHDC7B	12.1757		ZNF628	10.9372		FNDC7	9.95204
GPR63	12.1751		GPR101	10.9326		TNRC4	9.95177
RNF103	12.1651		LCP2	10.9288		FXYD2	9.95067
FAP	12.1571		PRKAR2A	10.9288		TNFRSF19	9.9503
PCDH21	12.1538		PCDH9	10.9265		ANGPTL1	9.94904
FSTL5	12.1484		GATA6	10.9247		C17orf56	9.94759
STEAP3	12.1437		FLNC	10.921		PGF	9.94238
DGKQ	12.1348		CYorf15A	10.9159		FOXD3	9.94121
TAGLN	12.1293		ELAVL4	10.9074		MDS1	9.93279
RPS6KA2	12.1286		SURF2	10.9014		TNPO1	9.93105
RFX4	12.1224		SLC40A1	10.8989		STX18	9.92853
LRRN1	12.1193		ZNF215	10.8978		ZSWIM2	9.92766
GRPR	12.1127		ABCA1	10.8938		TBX15	9.92546
MUC15	12.1073		IL13RA2	10.8937		MOBKL2C	9.92454
CHRNE	12.1005		PPP1R3B	10.8864		KCTD8	9.92435
TACR1	12.0974		ANKRD15	10.8841		KCNJ2	9.91891
C9orf58	12.0876		EOMES	10.8819		ST3GAL2	9.91863
NEUROG2	12.0845		SNF1LK	10.8675		CLCN5	9.91303
ZFYVE28	12.0788		IRS4	10.8636		C1QTNF3	9.91259
SLC9A3	12.0788		FOXB1	10.8621		NOX4	9.90974
PTF1A	12.0764		GEM	10.8564		ARHGAP24	9.90948
SLC24A2	12.0738		GPD1	10.854		COL1A2	9.90455
FABP4	12.0661		HDGF	10.8533		PCSK4	9.9041
FBXL7	12.0656		CALML6	10.8512		FAM70A	9.90231
MAPK11	12.0636		PLS1	10.8462		CXorf45	9.90146
AKR1CL2	12.0603		HOXC13	10.8393		CHMP4B	9.90038
TMC2	12.0602		CARD14	10.8365		PITX1	9.89573
LYPLAL1	12.0601		ZBTB16	10.8354		SPAG17	9.89433
NUP210	12.0495		GNB1	10.8249		ANTXR2	9.89382
SHC3	12.0472		ACTR3B	10.8231		GPR135	9.89347
ABT1	12.0465		LRDD	10.8228		C9orf75	9.88766
PNMA5	12.0415		ZNF76	10.8222		MTAP	9.88665
PRICKLE2	12.0369		TNIK	10.8204		LMX1A	9.88377
CAV3	12.0258		UBE2D3	10.8178		TNIP3	9.88118
KCNQ1	12.0231		MYCN	10.8178		TDRD3	9.87703
ONECUT1	12.0229		HHEX	10.8175		COL6A1	9.87496
GSN	12.0215		FRMD3	10.8174		SYT16	9.87297
LRAT	12.021		MATR3	10.816		KIF7	9.87211
UPK1B	12.0199		TACR1	10.8062		SPSB3	9.87187
TNFRSF18	12.0192		FAM70A	10.8027		REXO1	9.87078
ATOH8	12.0147		IL15	10.8022		ZNF659	9.86964
USP51	12.0128		MAGEA5	10.798		DST	9.86417
GPRC5C	12.0094		FOXE3	10.7972		SLC9A9	9.85839
WAC	12.0039		TFB1M	10.797		PLCL1	9.85635
IRX6	11.9986		KCNJ14	10.797		GUCY2F	9.85581
C10orf39	11.9906		TMOD1	10.7962		EHBP1	9.84853
PSIP1	11.99		TMEM47	10.7962		PAX8	9.8426
AADAT	11.9869		NPR3	10.793		KLHL3	9.83595
ZNF503	11.9839		IRX3	10.7909		FOXL1	9.83452
LMNB2	11.9791		CALN1	10.7857		CRMP1	9.82912
COL21A1	11.9693		TMEM115	10.7804		CPNE9	9.82889
USP2	11.9684		WNK2	10.7746		SLC25A22	9.82286
AKAP12	11.9659		GDF2	10.7679		LUZP1	9.82249
ZNF553	11.9604		ISYNA1	10.7671		NAB1	9.81988
C7orf29	11.9562		GHR	10.7667		MTMR4	9.81972
TSC22D2	11.954		TNC	10.7619		ANKRD15	9.81797
SPRY1	11.9531		SNPH	10.7605		HOXB13	9.81491
VCAM1	11.9493		EDA2R	10.7556		STAMBPL1	9.81066
CXCR6	11.9469		TULP1	10.7547		BHLHB3	9.80974
PDE4DIP	11.9458		SIX6	10.7542		GNPDA2	9.80869
IPO13	11.944		GNAL	10.7505		ADCY4	9.80713
RPRM	11.9423		GPR174	10.75		APC	9.80376
C13orf21	11.9314		CSNK1G3	10.7491		ANAPC2	9.79947
ARX	11.9311		LIF	10.744		ADAMTS5	9.79794
FOXQ1	11.9306		PIK3CG	10.7387		FGFR2	9.79543
DMRT3	11.9304		ARHGEF19	10.7373		ADCY6	9.79501
ERGIC1	11.9284		EHD3	10.7333		PRRX1	9.78036
CDH2	11.9228		ALAS2	10.7321		FLRT2	9.77695
CCDC17	11.9215		COL12A1	10.7282		SLC19A1	9.77311
SNX22	11.9209		WNK4	10.7249		TKTL2	9.77178
POLDIP3	11.9198		WDR45	10.7228		HOXA2	9.76875
EGR3	11.9196		C15orf39	10.722		ID4	9.76598
MBD4	11.9188		ZMAT4	10.7205		GUCY1A3	9.76478
CACNA1E	11.9171		NUDT2	10.7172		TAS2R9	9.75916
BID	11.9101		PCSK4	10.7134		KNDC1	9.75558
TMEM28	11.9098		DLX4	10.7124		GSN	9.74219
ZNF365	11.9092		GRIA1	10.7114		AKAP11	9.74143
TMEM46	11.9071		LUZP1	10.7073		HOXA5	9.74138
TBX4	11.9062		EDIL3	10.7058		PHOX2B	9.73766
DHRS9	11.9046		HEY2	10.6974		SHF	9.73691
MAGEB6	11.902		RAP2B	10.6951		CRIP1	9.73523
ADAM11	11.9013		EPB41	10.692		SLC24A2	9.73454
CD200R1	11.8972		CADPS	10.6917		TMEM47	9.73366
MGAT5B	11.8944		BSN	10.6901		ARHGAP4	9.73261
DGCR14	11.8921		C2orf19	10.6899		WDR21A	9.7316
DRP2	11.885		RGS8	10.6824		SKIP	9.72924
LHFPL2	11.8846		CLDN4	10.6818		CFTR	9.72734
GNG12	11.8834		UBXD3	10.6773		PHYHIPL	9.72548
MAGEB18	11.8834		C6orf81	10.6706		SLC6A4	9.7229
CHM	11.8818		KCTD8	10.6675		HSPA12B	9.72083
ITGB8	11.8814		DUSP6	10.6621		TNFSF4	9.72053
SNX9	11.8811		KLHDC7B	10.6617		RAP2A	9.71595
HOXD12	11.8805		NOSTRIN	10.6617		C15orf5	9.71513
LDOC1	11.8768		TENC1	10.6594		SLC25A25	9.7149
CNKSR2	11.8689		HMG20A	10.6594		C21orf70	9.71398
INPP5D	11.8579		FMR1	10.6576		EPC1	9.7099
TSNARE1	11.8517		CNKSR1	10.6545		ALDH1A2	9.70899
SORT1	11.8473		HOXA1	10.6512		ZNF462	9.70699
MSL3L1	11.8467		LONRF1	10.645		FAM19A2	9.70548
AHCYL1	11.8434		CNTN1	10.6408		RNF121	9.69675
THRB	11.8412		C1QTNF2	10.6381		IL17C	9.69665
GABRA2	11.8386		ALOX12	10.6372		PTCHD1	9.69406
RRAD	11.8372		EFCBP1	10.6332		GDF8	9.69394
EPB49	11.8358		TSNARE1	10.633		LIMK2	9.6919
REST	11.8324		MEF2C	10.6313		GUK1	9.68962
GPHB5	11.8307		QRICH1	10.631		ATPBD4	9.68672
LIF	11.8298		NRIP1	10.6275		CTGF	9.68555
PEG3	11.8269		TWISTNB	10.6231		PSCDBP	9.68464
PLS1	11.8187		SLC7A14	10.6204		SF3A2	9.68269
CAMSAP1	11.8187		CCDC17	10.6192		RAB31	9.68181
AP1G2	11.8166		TMEM28	10.6171		RFT1	9.67856
LCN2	11.8139		RAG2	10.6165		GATA4	9.67793
THBD	11.813		AQP2	10.6126		ILVBL	9.67718
MLL2	11.811		SLC8A3	10.6106		HTF9C	9.67704
SPAG17	11.8093		HAPLN1	10.6105		PHLDA2	9.67546
PANK1	11.8088		CCIN	10.6056		STMN2	9.67068
ESM1	11.8064		AGTR1	10.6039		ARL5A	9.6701
PTGFR	11.8025		FANCG	10.6037		LCN2	9.66793
RBM24	11.7935		FAM58A	10.6006		EPB49	9.66128
RAB37	11.7916		MXD4	10.5997		CALB1	9.66052
CNNM3	11.7889		DOK4	10.5942		LONRF1	9.65466
FAM49A	11.7865		DST	10.5889		ADAM12	9.64386
ZFHX4	11.7861		ADAM11	10.5854		CTNNBL1	9.63992
LOXL1	11.785		OMG	10.5843		ISLR	9.63797
SAMD3	11.7847		SLC7A2	10.584		NFATC1	9.63494
IGFALS	11.7746		TSSK3	10.5779		OSR2	9.63109
CDX4	11.773		BOLL	10.5738		TSC22D1	9.62888
HOXC4	11.7694		ZNF673	10.5733		NID2	9.62842
RORB	11.7682		SLC16A2	10.5611		RAB11FIP4	9.61531
WNK3	11.7671		GKN1	10.5549		TGM1	9.61094
LARGE	11.766		SLC35F3	10.5546		C12orf39	9.61035
RBBP7	11.7659		PAX8	10.5537		WNK4	9.60977
GABRP	11.7601		IRF5	10.5471		TCF2	9.60806
EDNRB	11.7575		PARD3	10.5464		ARHGEF4	9.6068
SLC35F3	11.7568		RSBN1	10.5446		COL10A1	9.60489
C3orf14	11.7542		GPR50	10.5334		MID1IP1	9.60062
XKRX	11.7502		RASSF2	10.5311		LRRC45	9.60026
ARID1A	11.7464		RPA4	10.5307		DOCK2	9.59678
MYF5	11.7419		MCAM	10.5279		CYSLTR1	9.59468
MAGEB3	11.7408		EBF3	10.5228		URP2	9.59399
PDE11A	11.7362		NEUROG2	10.5183		SUV39H2	9.59174
CERK	11.7291		LGALS8	10.5168		GEFT	9.58786
CBX2	11.7274		FOXP1	10.5164		TNK1	9.57802
PVRL3	11.7227		VAV3	10.5155		C3orf27	9.57706
EPHA5	11.72		POU4F2	10.5145		ZCCHC12	9.57336
WDR17	11.7198		TRHDE	10.5096		DES	9.57292
MYCN	11.7196		IL12B	10.5028		TREX1	9.56933
MTUS1	11.7185		HOXA5	10.501		ABCD1	9.56169
NR1D1	11.7136		TAL1	10.5005		NPR3	9.5586
ENPP5	11.7104		C8orf13	10.4995		CIDEC	9.55837
SLC35D3	11.7071		PGRMC1	10.4969		USP15	9.55821
DUSP21	11.7044		AGER	10.4959		PACSIN3	9.5532
HIVEP1	11.7014		MATN3	10.4948		C14orf103	9.55184
SIX3	11.6969		WDR44	10.4931		PGRMC1	9.54389
NIPBL	11.6965		SEMA4G	10.4919		NPC1L1	9.54378
HAND1	11.6955		C1QTNF1	10.4863		C14orf49	9.53462
COL25A1	11.6877		USF2	10.485		IFNB1	9.53367
EDG3	11.6856		GPR173	10.4849		DGKI	9.53322
PAQR9	11.6834		SLC19A1	10.4815		MLNR	9.52958
ABCC8	11.683		CYP1B1	10.4814		LTK	9.52684
PDLIM3	11.6817		MST1R	10.4774		SLC25A4	9.52428
PIGS	11.6786		CA3	10.4767		APBA2BP	9.52286
ANKRD15	11.6762		COL9A1	10.471		GPR61	9.5204
SIAHBP1	11.6722		TNFRSF18	10.4623		OR10J1	9.52038
ID4	11.6696		PTPRK	10.4611		GNA11	9.51884
RRBP1	11.6651		ZNF533	10.46		WBP2	9.51499
MAL	11.6646		C5orf5	10.4547		KCNH7	9.51375
ZBTB20	11.6639		OPN4	10.452		FBXL5	9.5121
SORBS1	11.6626		IRX4	10.4478		BMP10	9.50958
SIPA1	11.6589		TSGA14	10.4443		FHOD1	9.50808
NHLH2	11.6577		MSL3L1	10.4407		TMEM88	9.50785
COMMD3	11.6575		PCDHGC4	10.4404		TMSB4Y	9.50707
GALNT14	11.6531		FGG	10.4341		SCML2	9.505
TRAF3IP3	11.6499		DDR1	10.4333		ABCB5	9.50477
CENTA1	11.6477		PRSS12	10.433		EFCAB1	9.50467
CXCL13	11.6469		CASQ2	10.4289		EEF1D	9.50043
HOXC10	11.6453		CD81	10.4272		MAGEB3	9.50014
SYT6	11.6446		SEMA3C	10.4259		VIM	9.49946
SFRP1	11.6408		ARSJ	10.4249		MXRA7	9.49845
RARB	11.6332		BARX2	10.4232		SLC12A4	9.49799
OR2A14	11.633		CORO6	10.422		RAB40C	9.49584
POPDC3	11.6292		USP21	10.4218		ZBTB7B	9.48391
ZDHHC9	11.6253		SEMA3E	10.4209		CCNE2	9.48032
ERG	11.6178		PEG3	10.4138		SV2C	9.47899
ZNF366	11.6147		GRID2	10.4085		TNIK	9.47403
EDN2	11.6134		DCXR	10.4068		COL25A1	9.46923
C15orf5	11.6111		SLC6A11	10.3989		MYO9B	9.46774
KCND3	11.6111		PIM2	10.3987		FOXF2	9.46668
MUC4	11.6073		NCK2	10.3959		DNASE1	9.46631
ITIH1	11.5971		TSPYL4	10.3957		WFIKKN2	9.46341
ADAMTSL3	11.5931		INPP5B	10.3911		PGR	9.4593
ST3GAL2	11.5893		AMIGO1	10.3848		PTPN6	9.45821
FBLIM1	11.5889		NEU2	10.3824		SPRY1	9.45768
SORCS1	11.5875		ARSI	10.3798		TSC22D2	9.45714
TFAP2D	11.5854		ARMCX5	10.3781		G6PD	9.45452
RAMP1	11.5837		LOXL3	10.3755		VPS41	9.45016
MRVI1	11.583		MAGEB3	10.3745		PRLR	9.44649
MPO	11.5754		ITGA4	10.3712		MYEF2	9.44548
CLSTN2	11.5718		PHF19	10.3693		PCSK1	9.44438
BRPF1	11.5699		FAM5C	10.3683		BMP6	9.43843
SLC13A4	11.5698		ARTS-1	10.3647		WDR17	9.43582
DLX2	11.5682		LRRC14	10.3638		TRAF7	9.4351
GYPC	11.564		IL7	10.3608		PDE4B	9.43485
EFNA1	11.5639		TMEM31	10.3583		HOXC10	9.43176
GPR173	11.563		SHH	10.3565		SPARC	9.43156
WFIKKN2	11.5599		ADRBK1	10.3534		MINA	9.43026
CTBP1	11.5596		GAD2	10.3498		PDE4DIP	9.42884
KCNMB2	11.5549		CLIC3	10.3474		MPST	9.42347
EDG5	11.5538		ATXN1	10.3462		LZTS2	9.41802
ACVR1C	11.5528		VPS39	10.3426		GTF2A1	9.4174
SHC4	11.5453		FLI1	10.3389		CASZ1	9.41375
ITGB2	11.5446		PDE1C	10.3372		GFRA1	9.41334
FAM9C	11.5424		TRPM3	10.3354		SARDH	9.41035
PLXNA1	11.5409		DUSP2	10.3343		FGF1	9.40513
P2RY14	11.5383		TFAP2B	10.3329		STIM1	9.40303
SFT2D3	11.537		GLCCI1	10.3309		DLG4	9.40245
KBTBD11	11.533		SNAPC2	10.3259		C3orf20	9.3976
SYTL5	11.5279		TRAF3IP1	10.3251		ZDHHC1	9.38159
PPP2R2C	11.5258		CELSR2	10.3192		PAX3	9.38001
TPBG	11.516		SLC13A1	10.3189		PLEKHC1	9.37836
ADRA1A	11.5123		CBX4	10.3188		MICAL1	9.37625
SERPINA5	11.51		BAPX1	10.312		NOL4	9.36688
KCNG3	11.5084		MAP1D	10.3109		IL6	9.36494
GALNT5	11.5079		GPR63	10.3049		PLXNA1	9.36484
PLCXD2	11.502		ADRA2B	10.302		KLF11	9.36481
CRABP2	11.5014		KCNJ2	10.3011		SEPT3	9.35916
HSPA14	11.501		FGD3	10.3011		OVCA2	9.35679
SIPA1L2	11.4994		GLRA2	10.301		IHPK1	9.35672
PHLDA1	11.4952		UPP2	10.2973		DBN1	9.35355
NRP2	11.4924		MYCBPAP	10.2951		CITED1	9.35278
BCL9L	11.4921		GDPD2	10.2826		GPR88	9.34732
ITPKB	11.4908		TLR8	10.2822		SRY	9.34692
SKI	11.4907		GBA2	10.2817		SPRR1A	9.34349
ISLR	11.4861		L1CAM	10.2774		PRIC285	9.33822
KCNIP1	11.4859		VSIG4	10.2763		C11orf9	9.32889
POU3F1	11.4835		UXT	10.2681		SORBS1	9.32549
TLL2	11.482		KRT23	10.2672		INSM1	9.32292
GAD1	11.4817		PAMCI	10.2648		SLC22A2	9.32265
CHTF18	11.4815		C1orf9	10.2638		ZMYM3	9.32073
SLC22A3	11.4767		MRPS33	10.2637		LOXL1	9.31275
DCST1	11.4733		ARL4C	10.2631		DDX3X	9.31179
ESRRG	11.47		RALGDS	10.2625		NCDN	9.3112
BCL11A	11.4662		CDK6	10.2621		JAG2	9.30918
CENTG2	11.4649		UBE2E2	10.259		FKBP1A	9.30913
MOBKL2B	11.4628		RARB	10.2587		FAM58A	9.30812
CNNM4	11.4589		ALLC	10.2568		AKAP5	9.30592
PHLDA2	11.4534		STRA6	10.2513		GRID1	9.30502
TXNDC5	11.4519		LARP1	10.2491		DGCR2	9.30443
CHST1	11.4504		SALL1	10.2415		CAMK4	9.30309
ATF3	11.4401		EPHA3	10.2411		USP21	9.2969
ARL6IP2	11.4347		NSD1	10.237		TAS2R5	9.29554
GMPPA	11.4324		FDXR	10.2367		TH	9.29211
BRE	11.4306		EDG5	10.2337		MCAM	9.29042
TRIO	11.4251		BHLHB3	10.2307		FERD3L	9.28534
WNT5B	11.4204		SPON1	10.2307		NR4A2	9.28197
HAAO	11.4176		PRIC285	10.2218		RBMS3	9.2735
UCK1	11.4166		RBM24	10.2215		BNC1	9.27295
FOXB1	11.4157		SOCS2	10.2203		C10orf82	9.27207
HECW2	11.4131		PIB5PA	10.2147		KLHL17	9.26977
C2orf28	11.4103		RBBP7	10.2147		EPHB1	9.26971
COL3A1	11.4088		COL19A1	10.213		CCL2	9.26839
PLS3	11.4036		ROBO2	10.2085		LY86	9.26822
LIMS2	11.4004		PXDNL	10.2035		NGB	9.26499
EIF4G1	11.3964		CPLX1	10.197		SLC16A6	9.26151
DDAH1	11.396		WNT2	10.1906		TUBAL3	9.26148
TSPAN32	11.3948		FZD10	10.1902		PAP2D	9.25976
CHRND	11.3881		TBX15	10.1895		COCH	9.25965
RAPGEF4	11.3853		POMT1	10.1883		TSLP	9.25657
OSBPL6	11.3843		ATP2B4	10.1834		CALM1	9.25496
PRKG1	11.3836		SLC4A10	10.182		FRMD3	9.25457
GFPT2	11.382		DDIT4L	10.1812		CARHSP1	9.25024
PLXDC2	11.3806		PAM	10.1784		TMCO5	9.25016
AHR	11.3798		RAI2	10.1778		PCDH8	9.23153
PPP2CB	11.3798		EMX2	10.1775		ATP2B3	9.23141
ZNF703	11.379		GPR68	10.1754		FAM109A	9.2233
ARHGEF18	11.3785		LMX1B	10.1748		CDH10	9.22114
KCNH7	11.3784		GPR55	10.1737		SERPINB7	9.21273
FABP5	11.3683		MX2	10.1703		DCC	9.21075
PRIC285	11.3644		ATOX1	10.1689		AGXT	9.20803
MAP7	11.3631		PRDM2	10.168		OTUD5	9.206
IRAK4	11.3625		ADAM29	10.1646		NUDCD3	9.20472
THUMPD2	11.3618		GAS2	10.158		TGFB2	9.2042
CA2	11.3548		POU2F1	10.1543		NR1I2	9.19082
C15orf39	11.3546		SMARCD3	10.1497		SLC13A4	9.18933
BRD1	11.3544		CLDN18	10.148		CNIH3	9.18878
SLC6A5	11.3479		PFTK1	10.1478		ALOX12	9.18549
FAM46A	11.3435		FGF16	10.1474		C15orf39	9.18288
SCN5A	11.3373		SLC1A2	10.1472		MEPE	9.18095
ARHGAP21	11.334		TETRAN	10.1414		SFRP1	9.17136
PXMP3	11.3327		PRKACG	10.1402		VAX2	9.17134
ADRB1	11.3308		ARNT	10.1398		JRK	9.16885
AYTL2	11.3283		CSPG5	10.1369		ATP8A1	9.16195
UBXD3	11.3269		KCNE4	10.1239		GJB2	9.16031
GAS7	11.3217		PMVK	10.1221		ADCYAP1	9.15322
PCDHAC1	11.3132		NCDN	10.1216		SLC40A1	9.15291
FLI1	11.3129		HOXC8	10.1214		PRDM13	9.151
CLDN5	11.3124		CHAT	10.1173		LRP5L	9.145
MYO1G	11.3119		DOK6	10.1102		PROL1	9.14319
CYB5R1	11.3117		TEC	10.0983		MRPS30	9.1407
TBC1D1	11.3105		ARMCX1	10.0935		RSPO3	9.12569
ASPH	11.3088		JRK	10.093		C14orf50	9.12055
TMEM47	11.3049		SLC12A4	10.0929		AK5	9.12051
HOXC12	11.3048		CCNH	10.0848		DGKG	9.11613
SCYL3	11.3026		SHC4	10.0825		YIF1B	9.11547
C1QTNF1	11.2987		MPPED2	10.0821		PAGE4	9.11082
SRF	11.2965		TLR10	10.0821		GLCCI1	9.10896
RNF144	11.2952		FILIP1	10.0761		HOXD8	9.10812
MBNL3	11.2916		JAK2	10.0761		ADRB1	9.10691
C10orf82	11.2865		MAST2	10.0751		C3orf15	9.10676
SEPT6	11.2861		C9orf30	10.075		CAB39L	9.1051
ARFIP2	11.2839		GSPT2	10.0747		NRIP1	9.10346
CPNE5	11.2823		EIF2C1	10.0691		LCE3A	9.10329
TBL1XR1	11.2778		ITIH4	10.0688		FAM9C	9.09976
SH3GL2	11.2727		NXPH1	10.061		E2F5	9.09697
RPESP	11.2726		TMEM51	10.0571		PTPRK	9.09655
NR1I2	11.2723		BDH1	10.057		SLC4A1	9.09608
KLHL13	11.2717		GML	10.0529		ACVR2A	9.09595
ADRA2A	11.2708		GNA11	10.0487		SLC7A7	9.09419
DAB2	11.2696		AKAP7	10.0457		DCX	9.08991
HAND2	11.2692		BTBD12	10.045		LAMA5	9.08593
RAB36	11.2674		SEPT2	10.0446		GPR18	9.08345
ANTXR1	11.2666		TMBIM1	10.0441		TAS2R14	9.08167
ARMCX5	11.2634		FBLIM1	10.0419		METT10D	9.07221
DAPK1	11.2631		FLAD1	10.0416		WDR13	9.06799
EMID1	11.2583		HIBCH	10.0375		RNPC3	9.06726
HNT	11.2576		TRAF5	10.0361		PET112L	9.06443
MX1	11.2574		IL1RL1	10.0339		DPH5	9.0638
RAPGEF1	11.2567		FSIP2	10.031		CLCA2	9.06164
SOX2	11.2552		EPHA7	10.0256		FOXQ1	9.05952
EPB41	11.2547		SEPT4	10.0245		CALCA	9.05902
DLX6	11.2543		TMEFF1	10.0237		WNT2	9.05737
FCRL2	11.2479		F12	10.0228		PDCD10	9.0542
USF2	11.2457		GABRP	10.0216		C20orf102	9.04899
ZNF71	11.2455		HMGB3	10.0216		TRAF5	9.04502
STK24	11.2449		ESR2	10.0162		GPRASP2	9.04259
DNMT3B	11.2409		CCND1	10.0153		ASCL2	9.04241
CLEC5A	11.2405		EGR3	10.0151		MGP	9.02523
SNAPC2	11.2393		ZBTB11	10.0102		AKAP12	9.02279
GUK1	11.2369		CYorf15B	10.0087		DDX26B	9.02129
SLC25A22	11.2315		PCDHGA2	10.005		LTB4R	9.01921
ABCA1	11.2308		CDH15	10.0044		IRAK1	9.01294
CHST12	11.2302		LPP	9.99865		SMPX	9.01158
RNF150	11.2298		FAM78A	9.99807		CC2D1B	9.01151
TSPAN7	11.2187		ANAPC2	9.99703		SOX21	9.01095
SGOL1	11.2184		CTDSP2	9.99165		HNRNPG-T	9.00879
C1QTNF7	11.2176		POU5F1	9.98906		ATAD1	9.00846
PPP1R16A	11.2137		C3orf31	9.98758		ARHGAP21	9.00845
ST18	11.2095		SLC39A8	9.9874		CHST12	9.00842
IHPK3	11.2061		CXorf23	9.98658		ZNF239	9.00709
EPB41L2	11.206		KCNIP1	9.98543		WAS	8.99949
CYP7B1	11.2053		IL1F9	9.98483		NAP1L2	8.99731
TNFRSF1B	11.2011		C8orf70	9.98343		USP26	8.99665
PDCD4	11.1967		PPM1G	9.977		PEMT	8.98799
LRRC8D	11.1964		GRM3	9.97452		AXIN2	8.97789
SH3BP2	11.1902		CAMK2B	9.97415		INPP5D	8.9729
APOB	11.1902		LOXL1	9.97382		STAC2	8.96517
GPM6A	11.1895		TMEM58	9.97291		MAP1D	8.96513
EPHB1	11.1878		ELL2	9.97007		WNT16	8.965
ISG20L1	11.1867		LARP5	9.96755		MC2R	8.96221
SLC22A2	11.1831		DLG4	9.9662		SLC10A4	8.96099
LRRK1	11.1805		ADAMTS20	9.96497		PDE1C	8.96022
MAP1D	11.1791		TGFBRAP1	9.96363		KCNA2	8.95396
MME	11.175		LIN9	9.96127		ADORA3	8.9512
MPP2	11.1683		TBC1D1	9.96027		ST8SIA2	8.94856
ZNF720	11.1662		FHL1	9.95557		FGF16	8.94644
ADRB3	11.1647		RXRB	9.95404		PDGFRA	8.94591
ISYNA1	11.1601		ADORA2A	9.95198		GREM1	8.94335
CENTD1	11.1457		TMEM16J	9.94529		IRS1	8.93763
CRSP2	11.1449		PPP1R1B	9.94161		L3MBTL4	8.93403
SLC6A18	11.1438		ATAD1	9.94105		RAB3C	8.93294
FAM5C	11.1393		SORBS1	9.94067		RRAD	8.92969
SCARA5	11.1362		SIX3	9.94064		PXMP3	8.92865
DGKB	11.1348		TNFRSF11B	9.93652		DSCR3	8.92799
CLDN11	11.1328		STARD8	9.93076		IL22RA1	8.92587
SSFA2	11.1327		FAM46A	9.93037		XKRX	8.92476
LRFN4	11.1312		RASD1	9.92491		ARHGEF17	8.92271
TSPYL4	11.1301		FHOD1	9.92262		SELP	8.92144
COL1A2	11.1296		ANGPTL7	9.92216		FAM9B	8.9193
PAX7	11.1254		ATOH8	9.92054		DYRK2	8.91527
KIF25	11.1248		AQP6	9.91654		GPR64	8.91491
ADCY6	11.1233		GOLGB1	9.91586		TCL1A	8.9133
ATP1A4	11.1186		TMEM105	9.91241		RAP2C	8.9114
PDGFD	11.1119		URP2	9.90289		ARHGEF10L	8.9088
DBN1	11.1104		TMEM102	9.89862		ARD1A	8.90735
ST3GAL3	11.1089		HECTD3	9.89708		MAPKBP1	8.90609
SAMD7	11.107		EML3	9.89554		TCERG1L	8.90588
SLC4A1	11.0941		ZNF319	9.88546		NFIB	8.90321
CCDC8	11.094		CHAC2	9.87686		PRR4	8.901
C21orf84	11.091		TREML1	9.876		ZNF75	8.89939
LGR4	11.0899		DPYD	9.87026		RBBP7	8.89938
IDH3G	11.0892		PACSIN3	9.86353		MED12	8.89916
NT5DC3	11.086		ARHGEF9	9.86267		SPRY3	8.89132
PNCK	11.0851		CAMK2G	9.8619		FAM13C1	8.89022
HMGCLL1	11.0846		PLB1	9.85704		TMEM105	8.88455
NKX2-5	11.0814		HTRA1	9.84402		TFAP2A	8.88228
HIVEP2	11.0798		CYP19A1	9.84347		NTN4	8.88226
KLF4	11.0769		TRPC4	9.84249		CSDE1	8.88105
RBMY1A1	11.0765		DNAJB5	9.83828		GNB1	8.87894
FZD7	11.0709		DMAP1	9.83312		VSIG1	8.87547
C7orf13	11.0708		ZNF75	9.82874		KLF14	8.8724
CORO2A	11.0626		CTNNB1	9.82326		GRM1	8.86368
IPO11	11.0594		SLITRK3	9.82247		RNASE7	8.8593
PLAGL2	11.0585		TBC1D10A	9.82078		PGGT1B	8.85831
ZFP36L2	11.0577		RNF130	9.81588		SIAHBP1	8.85785
NMUR1	11.0555		WNT3A	9.81396		CLDN8	8.85573
TTN	11.0546		CERK	9.81324		FLI1	8.85514
CXCL6	11.0546		TNK1	9.8131		MINPP1	8.85281
ADCYAP1R1	11.0507		SH3BP1	9.80629		GAB2	8.85201
STK17B	11.0506		PHF15	9.80591		ITGA8	8.85141
ACPL2	11.0426		TMEM16D	9.80284		GOLT1A	8.84647
WBSCR17	11.0425		FBXL17	9.80249		GPR37	8.84472
ZNF24	11.0406		CHRNG	9.80017		NRP2	8.84366
LGR6	11.0395		CCNL1	9.79119		DACT1	8.84358
FGF4	11.0379		MRPS2	9.78879		IRX6	8.84253
SOX12	11.0373		ABCA5	9.78666		WASL	8.84206
SFMBT1	11.037		FGF10	9.78648		ADCY8	8.84135
KCNF1	11.0323		F3	9.77751		BCL2	8.84065
FBXO38	11.0322		SLCO1A2	9.77506		SLC25A29	8.83726
BACH2	11.0312		C1orf159	9.77501		CGI-09	8.83611
MYH9	11.027		PDLIM2	9.77098		OR13C4	8.83566
SPRR1B	11.0225		NXPH2	9.76933		ARSJ	8.83535
HEY2	11.0182		EDA	9.76746		CD40LG	8.83379
PTGER1	11.0173		NOX4	9.76385		MBIP	8.83055
CLDN18	11.0157		TCF3	9.76189		IGSF9	8.82932
PTPRN2	11.0112		CD99L2	9.76106		KCNV2	8.82515
CCNE2	11.0106		C9orf24	9.75127		MID2	8.82469
SLC7A2	11.0072		CKS2	9.75034		CYGB	8.81954
ZPBP	11.0069		CLDN15	9.74501		ADAMTS13	8.81653
RHOBTB1	11.0067		UTY	9.74048		ADRBK1	8.81643
MTMR4	10.9997		CAMP	9.73743		PLEKHK1	8.81436
PLD1	10.9993		MYL3	9.73677		GBX2	8.81369
ZNF32	10.997		SEPT3	9.73624		CCDC17	8.8096
ANKK1	10.9937		BCHE	9.72996		GPR63	8.80906
NXPH4	10.9903		COL11A2	9.7288		CYP1B1	8.80847
IL7	10.9893		LEP	9.72768		VCAM1	8.80765
LOXL3	10.9885		PTPRO	9.72694		FAM82A	8.80599
ARL4C	10.9879		TMEM1	9.72617		KIF2B	8.80294
SLC6A19	10.9854		C1orf61	9.72264		MYH6	8.8017
SRPX	10.9764		LTF	9.71393		CFL2	8.79899
GNAI2	10.9733		UPP1	9.71026		CDKL1	8.79713
HLF	10.9686		HAAO	9.70744		HS3ST1	8.79678
WNT3A	10.9672		CYGB	9.70685		EFNA1	8.79627
ICOSLG	10.9655		PPM1M	9.70533		IL7	8.79423
FAM19A5	10.9651		TRPM2	9.70389		MAFF	8.79409
CHMP2B	10.965		COPS5	9.70306		FZD10	8.7936
OSBPL1A	10.9645		FERD3L	9.69973		SSBP3	8.79343
GPR174	10.9641		KLHDC7A	9.69892		MXD3	8.78236
DMRTB1	10.963		PADI1	9.69799		ADRA1B	8.78142
ATPBD3	10.9625		PRKCZ	9.69761		SFT2D2	8.78103
CSDE1	10.9623		HOXB3	9.69564		C10orf30	8.77858
SLCO2A1	10.9621		EMCN	9.69541		SEMA6D	8.77827
FIGF	10.962		GPR64	9.69453		SST	8.77555
COMTD1	10.9566		HRH2	9.69409		CSTF2T	8.77511
TFAP2E	10.9565		MAGEA8	9.69209		P2RY12	8.7714
ALDH4A1	10.9476		ELN	9.68643		SIX3	8.76991
STEAP2	10.9448		TBX4	9.6766		C20orf149	8.76787
GRIA4	10.9377		GPR35	9.67199		NPNT	8.76242
KLHDC7A	10.9336		MN1	9.66378		ADRBK2	8.76071
PLEKHG3	10.9267		PCDH1	9.65712		CALD1	8.75966
FAM109A	10.9182		BRSK2	9.65696		NR1H2	8.75949
TNFAIP3	10.9168		PRDM8	9.65682		CDKL5	8.75844
FOSL2	10.9132		MTSS1	9.65324		OLIG2	8.75675
TRPC3	10.913		MANEA	9.65282		C10orf96	8.75601
PARP3	10.9117		SCGN	9.6515		HEY2	8.75568
PORCN	10.9111		GPC2	9.64942		DDX53	8.75322
RAP2C	10.9106		TAS2R40	9.64555		EVA1	8.75314
ACCN3	10.9089		PDK4	9.6455		FANCB	8.75127
MYL3	10.9075		COL4A6	9.63587		SEMA4G	8.75006
HTRA3	10.9028		AKT2	9.63011		SLC25A1	8.74833
MYH6	10.9016		PKM2	9.62994		NFKBIE	8.74828
NKPD1	10.8983		HTF9C	9.62667		TAS2R10	8.74824
DSG4	10.8971		TMSB4Y	9.62635		SOX7	8.74663
FGF8	10.8959		TST	9.62579		CST9L	8.74567
ABCB4	10.893		CDH2	9.62256		ZNF650	8.74548
SALL3	10.8928		ONECUT2	9.61726		OR3A1	8.74544
GATA1	10.8873		GRN	9.61618		HOXB2	8.74522
SLC12A4	10.8867		HSPA2	9.61394		NFIL3	8.74254
PPAPDC1A	10.8848		C8orf58	9.6137		ATP6V1G3	8.74239
NAV2	10.8819		VDAC1	9.61057		CLDN15	8.72923
ZNF239	10.8815		FZD5	9.6061		SLC25A24	8.72226
CAMP	10.8802		GTF3C2	9.60341		ZAN	8.71861
PRDM5	10.8789		FAM9C	9.59893		SOX14	8.71767
SNIP	10.8751		TXLNA	9.59769		APCS	8.71747
BMPR1B	10.8746		CCNE2	9.59751		MAGEA8	8.71517
GHRL	10.874		MID1IP1	9.59732		SLC15A4	8.71022
MYOZ2	10.8733		BTBD9	9.59607		TSSC4	8.70603
KCNA3	10.873		FRZB	9.59428		GABRB1	8.7055
TBX10	10.8723		C2orf32	9.59355		FANCG	8.70501
GRM8	10.8713		RECQL4	9.59348		KALRN	8.70486
GRIK2	10.871		C1orf113	9.59149		CLK4	8.70481
BCDIN3	10.869		MYO9B	9.58884		HMGCLL1	8.70122
DPP7	10.8662		ATXN7L4	9.58276		AKT1S1	8.70005
LEPREL2	10.8591		ANKRD25	9.57836		LPHN1	8.69921
IFNK	10.8587		PROK2	9.57681		BRF1	8.69774
XK	10.8585		TMEM35	9.57663		C1QTNF6	8.69715
NPTX2	10.857		COMT	9.57356		C9orf72	8.69596
TCF3	10.8456		USP2	9.57262		ZNF496	8.6946
WASF1	10.8395		RBP1	9.56821		ATPBD3	8.69372
CACNA1S	10.8386		CYP4V2	9.56683		IGFALS	8.69044
OVGP1	10.837		MYC	9.56482		WNT5B	8.68553
ZNF385	10.8332		SLA	9.56462		ATBF1	8.68299
ATP13A2	10.8282		PRRX1	9.56402		PRKAG2	8.68298
MDFIC	10.8254		GSK3B	9.55769		HIF3A	8.68104
SSR4	10.8219		MYO1G	9.55753		ENTPD2	8.67963
SEMA3G	10.8201		SCAMP3	9.55589		FBXO38	8.67921
COL23A1	10.8195		HOXB13	9.55455		OTUB2	8.67871
PHIP	10.8157		C12orf12	9.5543		PORCN	8.67865
CCL17	10.8148		STAC2	9.55191		PURA	8.67673
C1orf86	10.8096		CYP4X1	9.55126		GSG2	8.67634
SLITRK3	10.8082		DCC	9.55029		CIC	8.67447
FGD3	10.8049		IL1RAP	9.55006		TSPAN7	8.67177
CITED1	10.8043		MAGI1	9.54781		CDH12	8.67174
SLC8A1	10.8006		LCK	9.54482		FAM20C	8.67043
PTPRG	10.7981		LAPTM5	9.54427		ARHGEF10	8.67
PLXNA2	10.7942		VSNL1	9.54252		FIGF	8.66785
C1orf111	10.7921		TSTA3	9.5412		PDZD4	8.66688
UTS2D	10.792		PHF23	9.53955		MUM1L1	8.66447
VIM	10.79		ELOF1	9.53779		ACOT7	8.66334
NPC1L1	10.7877		EDN1	9.53633		NXT2	8.65388
GNA11	10.7839		CD2BP2	9.53312		DNAJC1	8.65109
GRASP	10.7836		CPNE4	9.53162		C6orf204	8.64771
SHH	10.7835		CNR1	9.52913		DRD1	8.64105
GJA8	10.7826		HPCAL4	9.52723		FZD8	8.63909
SGEF	10.778		NMT2	9.52356		SPHK1	8.63591
SLC4A3	10.7777		TSSC4	9.51957		GLIS1	8.63259
NR2E3	10.7769		DNASE1	9.51688		NDUFA13	8.62991
APCDD1	10.7745		C20orf75	9.51652		DIP2C	8.61775
FOXF2	10.7731		MAFF	9.50856		MAFB	8.61773
NKX2-2	10.7711		SLC30A8	9.50808		GDPD2	8.61353
PCDHGA12	10.7702		TMC8	9.50309		MVD	8.61206
ARL5A	10.754		HOXA4	9.49929		MMP13	8.60998
FZD1	10.7529		WBSCR17	9.49745		CELSR2	8.60687
ADAMTSL4	10.7522		AVPR2	9.49718		ICAM1	8.60633
CTDSP1	10.7521		TRIM54	9.49485		DSG4	8.60509
RPS6KA3	10.7495		C1orf183	9.49348		JMJD1C	8.60161
CD226	10.7491		TTN	9.49202		ZMYND19	8.60071
INPP5E	10.7466		FBXO38	9.4896		GSH1	8.59992
D4S234E	10.7461		PDZK1IP1	9.48864		ELF1	8.59411
PDZRN3	10.7453		DSCR9	9.4884		PAQR7	8.59377
POU4F3	10.745		MGAT1	9.48817		ARHGAP25	8.59098
SFRP2	10.7438		ASB2	9.48735		ACVR2B	8.58703
SEPT3	10.7422		LZTR2	9.48326		ELL2	8.58691
GK	10.7402		EGFL8	9.4822		CDSN	8.58508
S100A8	10.7377		SFXN1	9.47919		SLIT3	8.58396
NLGN2	10.7364		RABGAP1L	9.47516		OR51G1	8.58386
JPH1	10.7262		TSC22D1	9.47221		MAPK12	8.57954
LCE1D	10.7234		MYH3	9.46774		RNASE1	8.57836
DIP2C	10.723		FAM26C	9.46433		TCF21	8.57554
RARRES2	10.7177		ZNF454	9.46397		NKX2-5	8.5734
TLX1	10.717		RPS6KA2	9.46343		SEPN1	8.57122
DNAH9	10.7167		NOTCH1	9.46194		RELN	8.56768
PNPLA2	10.7156		SSR4	9.45256		SPECC1	8.56685
TUBAL3	10.7151		AEBP1	9.44827		HOXA6	8.5647
LOXL4	10.714		TYRP1	9.44787		STK17B	8.56387
IGFBP3	10.7138		TMEM41A	9.44628		PRKD2	8.5629
FGF20	10.7136		PLEKHG3	9.44094		BMP4	8.55458
MARCH3	10.7135		LENEP	9.44056		CAPNS2	8.55294
FAM58A	10.7125		C14orf139	9.436		DNAH5	8.55232
AMIGO2	10.7124		FETUB	9.43391		FAM71A	8.55165
ABCD1	10.7112		DUSP4	9.43377		ST3GAL3	8.54721
SPHK1	10.7106		FGA	9.43325		PCDHAC2	8.54657
SERPINB13	10.7049		ERRFI1	9.43287		PBEF1	8.54599
PGDS	10.704		MFRP	9.43164		CTNNAL1	8.53784
SMR3A	10.6969		RGS13	9.43135		ADRA1A	8.53765
SLC30A3	10.6967		S100P	9.42764		NXPH2	8.53409
TNFRSF14	10.6874		MAGEB18	9.422		SSBP2	8.52586
CCDC4	10.6871		MARCO	9.42033		KCNK2	8.52527
PDHA2	10.6857		WNT5B	9.41993		SLCO1C1	8.52245
BOLA3	10.6808		CXCL1	9.41875		RFXDC1	8.51985
MALL	10.6787		CLSTN1	9.41769		KCNA7	8.51696
PIK3AP1	10.6784		OR2T8	9.41758		CHST11	8.5159
RASSF4	10.6763		GREM1	9.41646		UPP2	8.51169
UXS1	10.6762		LRIG1	9.41524		MSX2	8.51107
KSR2	10.6752		ADCY6	9.41473		GPR116	8.50733
CACNA1G	10.6749		LSR	9.41191		DUSP2	8.50315
PITPNB	10.6742		KCNG1	9.41172		FAM78A	8.50293
DUSP8	10.673		CPE	9.41009		NBEA	8.50222
SLA	10.6698		FAM9B	9.40646		HLF	8.50187
CABP1	10.666		CLEC5A	9.40453		KCTD15	8.50066
ZNF532	10.6646		FTHL17	9.40269		HSD11B1	8.49452
C10orf72	10.6616		HYAL4	9.40085		B3GAT2	8.49325
PRRG1	10.6601		C9orf150	9.39594		LSM14B	8.49084
HMGB3	10.6535		PER1	9.38539		HCCS	8.48559
BTBD14A	10.6487		EPO	9.38389		C10orf107	8.48513
MAPT	10.6445		C6orf204	9.38291		CLU	8.48374
SEMA3A	10.64		C20orf166	9.37932		IZUMO1	8.48049
TDRD7	10.6397		PTGER1	9.3759		HR	8.479
AZI2	10.6383		FAM57B	9.37331		ORMDL3	8.4787
SLC5A7	10.6332		QDPR	9.37208		PRDM8	8.47818
LLGL2	10.6319		FAM20B	9.37064		B4GALT6	8.47734
MAFF	10.6287		BCAN	9.36664		TLE6	8.475
TRIB2	10.6286		FUT7	9.36007		HCRTR2	8.47265
GDF2	10.6263		CD86	9.35979		WNT3	8.47259
PKM2	10.6261		LRRC1	9.35945		CYP2U1	8.47121
NR4A1	10.6243		RP1L1	9.3587		RSC1A1	8.4703
GRM1	10.6239		PKN2	9.35163		XK	8.46912
EGFR	10.6227		SP8	9.34384		RBM15	8.46668
PTPN18	10.6211		PHEX	9.34282		PYGL	8.45748
C1orf172	10.6208		PPM1J	9.34228		CER1	8.45691
GPR75	10.6201		FAM19A2	9.33943		SV2B	8.45597
ZNF467	10.6199		NOS3	9.33689		PRKACA	8.45556
KIF1B	10.6174		THBD	9.33455		POU1F1	8.45496
FAM71A	10.6158		MXD3	9.33403		STATH	8.45399
SP8	10.6131		KIF12	9.33184		COPB2	8.45317
PLK2	10.6116		WDR13	9.33047		JUB	8.45171
GRM7	10.6083		MAPK12	9.32951		PTPN7	8.45112
MVD	10.6081		ZBED2	9.32815		ZMAT1	8.4456
MID1	10.6079		RFX4	9.32787		DNAHL1	8.44278
C8orf4	10.6056		SRD5A2	9.32642		HOXD12	8.44138
CHI3L1	10.6056		KLF4	9.32507		C11orf35	8.44025
ATP8A1	10.6053		NPDC1	9.32405		NKPD1	8.43903
BAZ1B	10.5989		DSCR2	9.32336		NTRK2	8.43863
RICTOR	10.5974		GSG2	9.32314		PEG3	8.43124
MYB	10.5948		MEIS1	9.32121		SGOL1	8.43007
MTCP1	10.5895		MAGEE1	9.3209		C14orf106	8.42871
GPR37	10.5884		NFIA	9.3167		TAC1	8.42545
TRAF7	10.5874		C1orf49	9.31318		SLC10A3	8.42312
GABRQ	10.5841		RHOF	9.31201		FLNC	8.42301
ABCA7	10.5833		CLEC14A	9.31136		TLR4	8.42098
ECEL1	10.578		SELI	9.30928		PNPLA5	8.42019
EHMT2	10.5771		CHRNE	9.30796		AKAP4	8.41769
CPNE4	10.577		AHCYL1	9.30382		C10orf39	8.41747
GRHL1	10.5694		CHPF	9.30302		SERPINA4	8.41536
SUSD3	10.5659		ZNF367	9.29957		STYK1	8.41422
ARHGEF19	10.5647		RRAGD	9.29345		KLHL9	8.40923
JARID2	10.5642		MIER1	9.29211		RASL11B	8.40816
IPO8	10.5624		KIF3C	9.28462		MORC2	8.40801
NKX3-1	10.5622		ADAMTS1	9.28352		GRM7	8.40391
OLFML1	10.5592		GJB4	9.28291		BRSK2	8.40309
WNK2	10.5584		C17orf70	9.27713		RNF7	8.39775
BAALC	10.5567		PLAGL2	9.26435		CD99L2	8.39352
SAMD11	10.5557		NDST4	9.26184		MAPK9	8.39081
HLA-DMB	10.5543		ICOSLG	9.25328		BRS3	8.38281
OR8U1	10.5508		NR2F1	9.25261		PRDM5	8.38088
NOTCH1	10.5508		ZNF646	9.24526		NARFL	8.37991
RNF186	10.5461		ARHGEF17	9.24059		PHLDB2	8.37943
BCL2L2	10.5409		PPP2R5A	9.24057		AVPR2	8.37893
NOX3	10.5374		KIF2B	9.23679		C9orf102	8.37874
LARP2	10.5363		TNFRSF19	9.23677		ANGPTL3	8.37771
PPAPDC3	10.5361		PSRC1	9.23204		ZAP70	8.37302
MEP1A	10.5331		DDX53	9.23082		ERAS	8.3721
CALB2	10.5309		ENPP6	9.23052		MTHFD2L	8.36539
DSG1	10.5291		EVA1	9.22983		SAMD7	8.35871
ARC	10.5291		FOXP4	9.22428		PDE4D	8.35721
HDAC4	10.5231		JARID1B	9.22318		RBM15B	8.35673
RERE	10.5162		TAS2R38	9.2217		TMEM31	8.35562
FARS2	10.516		ADCK5	9.21784		CHRNE	8.35348
LHFPL1	10.5122		PSCD3	9.2129		C8orf46	8.35114
CDX2	10.5102		PCDHGC5	9.2108		PRDM16	8.35012
PRKAR2B	10.5051		MPP6	9.2073		ITGAE	8.34989
ST8SIA4	10.5047		ZFYVE20	9.20567		PEX5L	8.34906
ST7	10.501		WNT7B	9.19932		MEIS2	8.34651
PARVB	10.5006		GCC1	9.19503		PRKACB	8.34546
STARD3NL	10.5004		C1orf74	9.19355		LUZP2	8.34334
NGFRAP1	10.4959		CHST1	9.19275		PAX1	8.34322
SOX4	10.4919		TCF2	9.19209		PCDHAC1	8.34268
TRAM2	10.4899		CLDN5	9.18573		GABRA3	8.3424
KCNK5	10.4895		TMC2	9.18488		ARL6IP5	8.33834
CSRP3	10.4854		GAB2	9.1842		SOX2	8.33789
CAMK2G	10.4839		XKRX	9.18341		NISCH	8.33691
GDPD2	10.4833		EMID1	9.18223		COX6B2	8.33325
CCND2	10.4783		TTLL3	9.17876		GPHB5	8.32947
RAX	10.4734		TLX3	9.17807		FRMD4A	8.32793
NEUROG1	10.473		DLL1	9.17436		SLC27A2	8.32572
SLCO5A1	10.466		KHDRBS3	9.17172		TP73	8.32377
TSPYL2	10.4641		SOX4	9.17052		C1orf183	8.32059
PHYHIPL	10.4602		PDE4B	9.16952		QRICH1	8.31657
RASD1	10.4593		EHBP1	9.16855		MRC2	8.31419
TMEM55B	10.4587		PPT2	9.16417		CTDSP2	8.31373
ADM2	10.4586		INSM1	9.16341		PTPRO	8.31279
GABRB1	10.4584		NYX	9.16084		FDXR	8.3081
SNTG2	10.4516		GJB2	9.16076		BPI	8.30697
MYLIP	10.451		FIGF	9.15724		RASSF2	8.30641
TTLL7	10.4505		C10orf82	9.15714		SMARCA5	8.30587
GPRC5B	10.4503		CDYL	9.15537		INHBB	8.30408
SLC38A3	10.4401		KLHL3	9.15244		ANGPTL7	8.30283
CAPN10	10.4382		FATE1	9.15224		USH1G	8.3022
LONRF1	10.4324		C14orf151	9.14754		KIF17	8.29912
PIGC	10.4297		DSG1	9.14168		MAGED1	8.29866
SLC35A1	10.4287		CNN3	9.13981		SLC1A3	8.29612
ATXN7L4	10.4276		TTC14	9.13383		CD226	8.29383
MTA1	10.4208		UPK1B	9.13125		FHL1	8.29082
HIST1H3E	10.4195		SERPINI2	9.12815		CDC45L	8.28708
APLN	10.4174		ITGB2	9.12799		NETO1	8.28705
PPM1G	10.4163		TMSB10	9.12553		TAS2R13	8.27921
KBTBD5	10.4159		FBXL5	9.12481		TTC8	8.27404
ASCL2	10.4159		SLC34A3	9.12404		TMEM51	8.27253
SLC12A7	10.4156		ICAM1	9.12391		PIGZ	8.26896
PROX1	10.4154		CITED1	9.1226		CSTF2	8.26817
WNT9A	10.4146		MEOX1	9.12123		IL1RN	8.26634
EGLN3	10.4106		C7orf23	9.11908		HHIP	8.26569
ITPR1	10.4059		BNC2	9.11581		BIRC5	8.25608
SLC13A2	10.4038		BCL11A	9.11394		TRIM9	8.25504
TEX264	10.4003		LRRC8E	9.11212		ACP5	8.25494
HDAC7A	10.4002		TRPC7	9.11057		L3MBTL3	8.25457
TFF3	10.4		HCRTR2	9.10947		PNCK	8.25071
CXorf20	10.3991		DCST1	9.10909		BARHL2	8.24985
VNN2	10.3975		B3GNT5	9.10638		RHOT2	8.24983
SUMO3	10.3946		WNT10A	9.10489		SLC25A18	8.24745
HLXB9	10.3937		ITGB8	9.09746		KIF25	8.24561
JRK	10.3933		OR10J1	9.09591		LGI1	8.24314
GNG4	10.3875		RGL2	9.09363		PAFAH1B1	8.24213
TST	10.384		ANGPT1	9.09171		ZNF319	8.24093
SLC14A1	10.3809		LBR	9.09119		PDZD8	8.23564
HSPA8	10.3801		UAP1L1	9.08913		TBC1D10A	8.23554
EVI1	10.373		CLCN4	9.08681		BSCL2	8.23434
TMEM16D	10.3713		S100A3	9.08657		TRAF3	8.23128
C1QL2	10.3705		PCSK5	9.08212		EML3	8.23103
FST	10.3697		FGFR2	9.08083		BHLHB8	8.22945
EML3	10.3683		GOLT1A	9.07797		CPEB4	8.2267
RHOQ	10.3593		GPRASP2	9.07544		C1orf159	8.22299
ARL14	10.3569		CDC2L5	9.075		DMWD	8.22049
SEPN1	10.3548		ZNF467	9.07432		GPR52	8.21874
SLITRK5	10.354		SHF	9.07271		ANGPT1	8.21695
NOS3	10.3523		KCNV1	9.07		HBP1	8.21232
ARID3A	10.3484		ZNF498	9.06894		MAGEC2	8.21003
SRY	10.3477		GNAT1	9.0668		EXOC5	8.20913
NEFL	10.3473		FGFR4	9.0637		DOPEY2	8.20594
MGAT4A	10.3439		GPC4	9.06199		DSTN	8.20442
C4orf15	10.3419		LHX4	9.06199		TGFBI	8.20362
CACNA1B	10.3414		COMMD3	9.06185		HOXC8	8.2027
ADCY3	10.3356		PPAPDC3	9.06166		THRB	8.20003
FBN2	10.3333		TEKT2	9.05927		PKM2	8.1968
BRPF3	10.3297		OPTC	9.05839		ANKRD7	8.19552
PPAP2C	10.3283		DPYSL2	9.05801		APBB3	8.19466
VLDLR	10.3257		AIM1	9.05675		EPB41	8.19357
MTNR1A	10.3211		C11orf9	9.05415		DUSP21	8.18692
CYP2U1	10.3203		COL21A1	9.05398		CNBD1	8.18404
ATP1B4	10.3158		SYN1	9.05338		GUCY1A2	8.18072
C9orf24	10.312		FOXQ1	9.05329		SAPS1	8.17836
GNAT1	10.3077		CLSTN3	9.04569		DLX4	8.17633
AIM1	10.3071		TRAM1L1	9.04185		BCAR1	8.17066
PHF13	10.307		TMLHE	9.04003		ELMOD1	8.16592
C18orf37	10.3069		BRD2	9.03997		TM9SF1	8.16578
RAI14	10.3003		CCR1	9.03191		PALM	8.16556
DOCK2	10.2999		PAGE4	9.03097		AKAP6	8.16429
GNAQ	10.2957		TSEN54	9.03076		EDG8	8.15934
ABCA5	10.2863		P2RY12	9.02896		CLCN4	8.15711
CXorf9	10.2843		RGS2	9.02853		PRKG1	8.1564
SYP	10.2805		GPRC5B	9.02411		BTLA	8.15498
BAT5	10.2794		KCNMB3	9.02366		KCNN3	8.15273
UBE2I	10.278		SH3GL2	9.02196		DPYSL4	8.15267
IL3	10.2771		RSC1A1	9.02074		PRDM12	8.15197
SALL2	10.2757		C6orf142	9.01961		PLS1	8.15142
HSPA4L	10.2739		LEPREL2	9.01826		ASCC2	8.14553
CNR1	10.2737		PRDM1	9.0155		SLC1A2	8.14505
PDE1A	10.27		LZTS2	9.01508		CORO2B	8.14473
TNFRSF19	10.2697		PXN	9.00963		AMACR	8.14439
ZNF215	10.2669		PASK	9.0084		CXorf41	8.14387
SCML2	10.2626		CACNA1S	9.00696		TMC8	8.14222
PTCRA	10.2626		METRNL	9.00623		ITPR1	8.1412
VAV3	10.2616		TLL2	9.00281		DHRS7	8.14047
FAM59A	10.2607		VILL	9.00081		ONECUT1	8.13991
PAPLN	10.2572		SLC25A24	8.99896		KRT13	8.13716
MAGEA5	10.2502		GRASP	8.9964		RAPGEF1	8.13663
AP1S2	10.25		MGP	8.99619		PCSK6	8.13432
RND3	10.2464		IHPK3	8.99472		ACTL7A	8.13416
LRDD	10.2441		RBM28	8.99363		GPR65	8.12909
MAGEA1	10.2433		MARCH3	8.99215		SMAD9	8.12882
S100A3	10.2423		VGLL3	8.99206		TEKT1	8.12799
EPHB3	10.24		ZDHHC9	8.98832		CLIC5	8.12415
GJA4	10.2392		CD2AP	8.9862		FCER1A	8.12235
BRSK2	10.239		SATB2	8.98511		ARL6	8.12143
VIP	10.2342		CHRDL1	8.98435		CPE	8.11811
FXYD6	10.2308		REPIN1	8.98154		SS18	8.11619
EHBP1	10.2285		LGR4	8.98039		DLK1	8.10972
HBP1	10.228		MB	8.97968		MGAT3	8.10517
ADAMTS19	10.2269		RRAD	8.9795		BMP3	8.10162
PTPRR	10.2254		GPC3	8.96935		LTF	8.09853
OSGEPL1	10.2247		SCTR	8.96554		KLF6	8.09796
NEUROG3	10.2245		CAB39L	8.96533		GRASP	8.09688
TMEM37	10.2206		SPON2	8.96265		EPHB3	8.09375
TMSL8	10.2205		PARVB	8.96258		CASC2	8.09191
SMPDL3B	10.2202		MGST3	8.95805		SRPK2	8.09132
UBE1	10.2201		XRCC5	8.9555		SPATA8	8.0887
SSX2IP	10.22		MID2	8.95221		PLAGL2	8.08854
CNIH3	10.2192		MYO10	8.94616		CCNE1	8.08778
TSPAN9	10.2142		HOXC6	8.94389		LHFPL1	8.08552
WNK4	10.2122		BTBD14A	8.94368		RIT2	8.08041
MAGEB4	10.2119		DULLARD	8.94284		TNC	8.07755
GPR111	10.2113		LAMB1	8.93747		ANKRD32	8.0768
CACNA1D	10.2113		ACVR2B	8.93701		QDPR	8.07411
ITGA4	10.2108		RNF126	8.93699		ERGIC3	8.07383
PER2	10.2104		SYT2	8.93338		PTGER3	8.0722
ZNF167	10.2086		SCRG1	8.93282		PHF21B	8.07196
DAZAP1	10.2075		RND3	8.93077		SCN7A	8.07046
PHYHIP	10.2069		RAP2A	8.92826		PTGFR	8.06892
ADAMTS13	10.2044		CXXC5	8.92577		LCP2	8.06853
CCBE1	10.2042		DDAH2	8.92572		ITPR2	8.06817
UBQLN2	10.2002		YIF1B	8.92481		PDE8A	8.06629
NRXN2	10.198		GAPDHS	8.92235		SYVN1	8.06457
QRICH1	10.1967		ID2	8.92099		SIX2	8.06149
CCDC37	10.1961		ADAM30	8.91834		MYH7	8.05906
DCUN1D1	10.1956		IER3	8.91408		RDH11	8.05679
GPR6	10.1949		CCDC28B	8.90903		ARTS-1	8.0545
CARHSP1	10.1931		WNT3	8.90778		PDLIM3	8.05261
ZNF644	10.1887		BAI3	8.90333		RREB1	8.0505
SEMA6A	10.1868		CTGF	8.90233		NT5C1B	8.04955
SLTM	10.1865		TBC1D10B	8.89733		CARD9	8.04775
CD58	10.1843		SELPLG	8.89537		ZNF215	8.04669
C7orf25	10.1809		FGF11	8.89525		PTN	8.04608
GIMAP8	10.1777		PVRL3	8.89471		OLFM3	8.04456
CSAD	10.177		OLFML2A	8.89391		MARCH1	8.04366
SOCS3	10.1769		ZBTB20	8.89347		CHN2	8.04333
C5orf20	10.1767		TNPO2	8.89122		MMP20	8.0431
MYLK	10.1681		VAV2	8.88882		CPLX1	8.04288
SPECC1	10.1671		FAT2	8.88539		IMPG1	8.04243
CORO1B	10.1646		BRD1	8.88402		GPR21	8.03903
C1orf187	10.1641		MTCP1	8.88399		MAP3K7IP2	8.03691
ZNF384	10.1638		FBL	8.88343		CACNA1H	8.03469
PDZD4	10.155		WDR79	8.88143		CACNG2	8.03329
USP46	10.1532		SLC6A15	8.87872		CMA1	8.0325
LRRC15	10.1517		PDE8B	8.87823		UFM1	8.02964
CLMN	10.1484		KLC4	8.87707		FUT9	8.02918
KCNC2	10.1472		PNPLA5	8.87321		ACADVL	8.02802
ALLC	10.1447		AQP5	8.87228		GPR172B	8.02755
CST9	10.143		PILRA	8.87144		HIVEP2	8.02295
MAP6D1	10.1429		TAP1	8.86853		STARD8	8.02065
MYCBPAP	10.1425		GNRH2	8.86683		RPL10L	8.01617
LCE4A	10.14		OPN1SW	8.86643		ABCA5	8.01587
ADAM30	10.1378		NR1H2	8.86311		SYT10	8.01446
DCC	10.1349		DNAH5	8.86224		MORC4	8.01207
ALAS2	10.1333		DPYSL3	8.861		SLC16A2	8.00886
HDAC11	10.1328		C3orf19	8.85932		AQP2	8.00484
ETV1	10.1291		HOXB2	8.85656		MRPS33	8.00124
TSTA3	10.1266		IGFALS	8.85598		SLC25A21	8.00066
CARD14	10.1263		NOL1	8.8551		TRAF3IP3	8.00051
ATOH7	10.1247		TP73L	8.85336		SESN3	8.0001
BRF1	10.1245		SENP3	8.85203		AP4S1	7.9995
ILVBL	10.1202		CBLL1	8.85011		OR4K1	7.99918
OTUB2	10.1187		IFRD1	8.84903		PRKCH	7.99533
ACRBP	10.1181		SSTR4	8.84844		PXN	7.99352
TPM1	10.1161		THEM5	8.84437		SYN1	7.99299
MFAP3L	10.1132		PRKACA	8.8438		ELAVL4	7.99067
AKAP1	10.1126		PCDHB4	8.84231		LIN7A	7.99054
ARHGEF10L	10.1096		SLC2A9	8.84127		AQP5	7.99008
WWP1	10.1085		PNPLA2	8.8376		PODXL2	7.98944
GRB10	10.1064		RBM15B	8.83693		GLRA2	7.9886
ATAD1	10.1046		GPNMB	8.83236		PAPOLA	7.98849
DMWD	10.1042		PBX3	8.83172		BCAP31	7.98828
DLK1	10.1021		UBE2E3	8.83091		GALC	7.98746
RNF138	10.1019		PDE11A	8.83039		C14orf4	7.9842
TEKT2	10.1007		TIP39	8.8302		KHDRBS2	7.98318
SHMT2	10.1005		SLC25A22	8.82979		EXOC6	7.9814
SEMA6D	10.0995		SERPINA1	8.82888		C9orf58	7.97934
HTR4	10.0988		ACOT11	8.828		SNCA	7.97714
RPIA	10.0882		STIM1	8.82242		L1CAM	7.97446
GBA2	10.0879		COX6B2	8.82231		DCAKD	7.97338
PRSS12	10.083		PHF12	8.822		GRHL3	7.97189
KCNJ5	10.0824		HOXD12	8.82003		RNF157	7.96902
TBXA2R	10.0794		ACO1	8.81446		MRCL3	7.96387
CD164	10.0771		TREML4	8.81334		FBXL6	7.96324
ELAVL3	10.0766		CLDN19	8.81332		SNRPN	7.96289
LRTM1	10.0726		LTK	8.80837		STK32C	7.96087
FAM107B	10.0704		ZNF165	8.80781		SLCO1A2	7.95908
CLIC5	10.0691		NEBL	8.80622		TMEM100	7.95612
KCNG1	10.0685		WDTC1	8.80492		PCDH21	7.95456
IL20	10.0665		SOX7	8.80144		BRWD1	7.95206
C1QTNF3	10.0635		TRHR	8.7998		HSPB6	7.94277
SLC38A1	10.0629		CHTF18	8.79961		ABCA1	7.94242
STMN1	10.0591		ARHGAP12	8.79812		MXD4	7.94151
TNC	10.0577		UROD	8.79626		CCDC57	7.94021
MATN2	10.0543		RNF25	8.79535		CD82	7.93958
ADD2	10.0538		UNQ2541	8.79515		CRABP2	7.93873
RNF19	10.0525		ACTL7A	8.79484		NEUROG2	7.93839
SLC10A4	10.0507		C8orf48	8.79439		CLDN5	7.93504
FRZB	10.05		OSBPL6	8.79301		C8A	7.9324
AMOTL2	10.0468		C6orf168	8.79034		BOLA3	7.93169
FRMD4A	10.0442		UBE1	8.78732		SC4MOL	7.93145
ANKRD25	10.0423		MLLT3	8.78725		MRPL23	7.93091
ANAPC2	10.0423		PTN	8.78601		POU5F1	7.92951
MTA2	10.0412		CYP26B1	8.78318		OPN4	7.9287
SLC2A9	10.041		CTSL2	8.78168		CCL17	7.92733
RASL11B	10.0382		NMU	8.77843		SOX1	7.92665
PRDM12	10.0373		MFNG	8.77771		SLA	7.92507
HDAC8	10.0353		RAMP1	8.77351		FST	7.92439
COL9A2	10.0349		RRBP1	8.76953		NNAT	7.92018
DPYSL3	10.0347		FANCL	8.76748		MRPL38	7.91789
SSTR1	10.0328		MIF4GD	8.76588		CPD	7.91658
IL22	10.0305		FAM91A1	8.76548		CNNM2	7.91468
MMRN1	10.0285		TAS2R60	8.76526		ARMCX3	7.91392
GPR161	10.0284		RAMP3	8.76486		SOX12	7.91312
MAPKBP1	10.0276		PTGS1	8.76443		LOXHD1	7.91225
S100G	10.0258		CA8	8.76437		IRX4	7.91169
RCOR2	10.0239		C15orf5	8.76236		FZD2	7.91008
BRD2	10.0232		CYYR1	8.75924		ASB6	7.90948
ICAM1	10.022		HOXD9	8.75788		NTNG1	7.90934
HEXIM2	10.0199		OR13C4	8.75621		C20orf46	7.90638
BTBD14B	10.0182		OTUD6A	8.75621		SLC35F3	7.90515
DEFB1	10.0138		CTLA4	8.75521		KLRA1	7.90396
NFKB1	10.0126		STARD7	8.75401		PROX1	7.90288
C20orf112	10.012		TUBB2B	8.75345		C21orf129	7.90264
SLC19A1	10.01		FCER1A	8.75231		PRPH	7.90253
CBX4	10.0062		CLCN5	8.74979		ECH1	7.90179
MTA3	10.0042		CYBRD1	8.74739		HMX2	7.90164
KCNV2	9.99549		APOBEC2	8.74582		HOXB5	7.90062
RNF157	9.99517		ARHGAP30	8.74574		SNAG1	7.8996
NPR2	9.99093		RNF175	8.74552		AKAP1	7.89654
CEBPD	9.99011		ANKRD2	8.7435		HOXC11	7.89495
C1R	9.98917		ADAMTS2	8.74234		PHF23	7.89405
MYO3A	9.9874		INE1	8.74026		PIB5PA	7.89372
UGP2	9.98684		TTMB	8.73583		NMUR1	7.89167
TSPAN18	9.98535		TAS2R9	8.73553		EDG3	7.88719
ITM2A	9.98377		PLK3	8.73449		GNRHR	7.88693
B4GALNT3	9.97789		ST6GAL1	8.7342		KLF13	7.88575
PPIH	9.97752		MTA2	8.73356		NONO	7.88473
CCR1	9.97247		NCBP2	8.73232		GNRH2	7.88281
PDE6B	9.9705		CENTB1	8.73223		GGT6	7.88217
P2RY12	9.96557		ADCYAP1R1	8.73129		ACHE	7.88053
FNDC7	9.9633		PHIP	8.72616		DUSP4	7.8795
PLA2G3	9.96275		SLC23A3	8.72229		CALCR	7.87653
PPARA	9.96057		PTGFR	8.71665		PAX2	7.87497
NAGS	9.95425		KIF1B	8.71556		C19orf34	7.86823
MED12L	9.95414		FAP	8.71506		CD81	7.86656
KLF10	9.95278		CASQ1	8.71336		ARID4A	7.86541
LIMK2	9.95006		LYN	8.71278		DDI1	7.8628
NFE2	9.94656		BFSP2	8.71141		FILIP1	7.86185
LRRC33	9.94543		DYSF	8.70436		AVPI1	7.86103
PTGER2	9.94421		SF3A2	8.70358		AVPR1A	7.86039
SIX6	9.94279		AMT	8.70275		CXorf20	7.86007
PDZRN4	9.94221		MXI1	8.70262		ANKRD26	7.85614
AK1	9.93707		KCNQ5	8.7002		AQP1	7.85358
GUCY1B3	9.93657		SERPINB7	8.70009		CBLL1	7.85346
TFAP2B	9.9363		THRB	8.69869		CNTNAP2	7.85252
KIF3C	9.9326		PPP1R14C	8.69754		METAP1	7.84868
KIF1A	9.93119		RAI14	8.69625		KLHL22	7.84796
ZMAT4	9.93096		CRSP7	8.69559		EXTL1	7.8441
GRLF1	9.92557		ACTR8	8.69369		NFATC4	7.8397
DMP1	9.92518		SPAG6	8.68852		SUSD3	7.83651
AQP2	9.92339		RBMS3	8.68769		MYOZ2	7.83519
PALMD	9.9208		LIMS2	8.68695		LRDD	7.82949
SGPP2	9.91936		ZNF643	8.68478		WASF1	7.82884
MYEF2	9.91623		AKAP12	8.68349		C2orf32	7.82597
SOX1	9.91572		TNNI1	8.67939		BAALC	7.82213
PGGT1B	9.91381		P2RY6	8.67744		RGS1	7.81842
PRKACA	9.91371		PRPH	8.67669		EDA2R	7.81799
GALR1	9.91207		DFNB31	8.67361		C20orf85	7.81546
ADORA2A	9.909		NONO	8.67195		ATP13A4	7.81405
TIMP4	9.90805		GLP1R	8.6699		PAPLN	7.81169
TRIM54	9.9054		RHEB	8.66886		IGSF1	7.81163
RALB	9.90286		LCE3A	8.66799		STEAP3	7.81098
WWP2	9.90151		MAPK9	8.66736		LHX3	7.80886
ADAMTS5	9.90143		C1orf172	8.66675		SYTL5	7.80455
EFCAB1	9.90098		SFT2D3	8.66155		MAGEA5	7.80395
C11orf9	9.90018		KRT5	8.66076		ZFP91	7.80377
LSM14B	9.89808		CNNM4	8.65765		HTRA1	7.80362
CD82	9.89629		CTSB	8.65735		FOXA2	7.8034
SS18	9.89395		PDE7B	8.65521		KCNMB3	7.80226
STYK1	9.89315		ARMET	8.65311		AMIGO2	7.79756
MAP3K5	9.8911		HOXB5	8.65293		RORC	7.7946
TNNT3	9.88883		DNAJC19	8.65175		CLIC3	7.79157
PQBP1	9.88674		EGR4	8.65075		LRRK1	7.7902
RNPEPL1	9.88499		CPZ	8.64766		BAPX1	7.78986
MTF1	9.88469		OPRK1	8.64624		HOXA10	7.78944
APOBEC2	9.88432		C1orf86	8.64381		ADRA2A	7.78779
ITIH4	9.88428		TRPV6	8.64367		MB	7.78407
ZNF646	9.88194		CHD5	8.64349		DUSP10	7.77774
PDE8B	9.88165		NCR2	8.64344		NMUR2	7.7775
MPST	9.87909		KCNC2	8.64181		RENBP	7.77411
LBH	9.87741		RHOT2	8.64131		APOA5	7.77321
PBEF1	9.87641		MARCH4	8.64094		C14orf149	7.77288
ZMYND19	9.87401		EPB41L4A	8.64045		MGAT5B	7.76741
TMEM26	9.86916		LRAP	8.64011		IL1F7	7.76612
EDA	9.8655		PCSK1	8.63935		PPAPDC1B	7.76609
ADCY8	9.86411		VAMP5	8.63828		EFNB3	7.76196
ROR2	9.86275		Tenr	8.63791		CDC42EP2	7.7604
MOBP	9.85954		LRP5L	8.63767		TFB1M	7.75948
GRP	9.8589		UBE3A	8.63641		PPARA	7.75858
NELL1	9.85865		SLC12A1	8.63565		TRPM2	7.75556
DHX30	9.85463		C5orf16	8.63056		IL12B	7.75466
GPR26	9.85321		PSMB9	8.62473		ZBTB1	7.75449
ANPEP	9.85294		LIMK2	8.61906		DCC1	7.75091
ADH7	9.85258		ADCY1	8.61855		ICOSLG	7.74996
EPAS1	9.85144		PHF3	8.61829		SGPP1	7.74986
SLC4A7	9.85104		TNNC1	8.61762		CTAG2	7.7496
AEBP1	9.85069		CDC42EP1	8.61699		SFRS12	7.7476
BMP3	9.84982		PTHR1	8.61695		P2RY13	7.73606
AGTR1	9.84839		IL1RAPL1	8.61267		NGFB	7.73191
NTNG2	9.84723		PYGM	8.61256		RNASE4	7.72991
CYR61	9.84626		CDC14B	8.61122		ASB5	7.72985
GPD1	9.84519		VTN	8.60404		AGA	7.72927
HOXD13	9.84121		APOB	8.60358		TMC2	7.72908
GMPR	9.84018		TMEM63B	8.60223		CENTD3	7.72845
LTBP2	9.83958		ZNF678	8.5961		DLX2	7.72782
DDI1	9.83897		C3orf27	8.59491		FBXL11	7.7242
SYNJ2	9.83769		P2RX5	8.59316		MTMR3	7.72394
CD96	9.83718		SGEF	8.58758		FAM57B	7.72322
CYTL1	9.83702		OLIG2	8.58551		TARSL2	7.71553
ST8SIA5	9.83527		ACE2	8.58543		ZFYVE21	7.71536
GOLGB1	9.83276		C8orf4	8.58357		LYPD1	7.71479
[truncated: 12,214 more rows]
