# Supplementary material for: Global profiling of histone and DNA methylation reveals epigenetic-based regulation of gene expression during epithelial to mesenchymal transition in prostate cells
Source: BMC Genomics. 2010 Nov 25;11:669. doi: 10.1186/1471-2164-11-669 (PMC3012672; doi:10.1186/1471-2164-11-669)
Supplement: Additional file 4 — Epigenetic changed genes during EMT and gene ontology analysis. The file contains the list of genes with epigenetic changes including both increased and decreased H3K4me3, H3K27me3 and DNAMe from EP156T to EPT1 cells. [file 1471-2164-11-669-S4.XLS]

## Sheet: Gene list
Genes with epigenetic changes from EP156T to EPT1 cells during EMT
		H3K4me3						H3K27me3						DNAMe
increased			decreased			increased			decreased			increased			decreased
Gene	Δ value		Gene	Δ value		Gene	Δ value		Gene	Δ value		Gene	Δ value		Gene	Δ value
DUSP10	49.5539		KRT5	-37.1479		ARPP-21	78.3726		MPPED2	-66.9294		C1orf116	13.4254		CREB5	-22.0055
HOXA10	42.4463		COL17A1	-34.662		EDAR	72.5605		LHX9	-64.1653		MYF5	12.7563		PRKACB	-19.1256
NAV2	41.273		PTHLH	-34.3612		PPP1R1B	63.9025		FGFR1	-64.1104		CART1	12.2198		MAN1A2	-14.6305
MME	39.5286		RNF43	-33.6718		LAD1	59.7612		CUGBP2	-63.839		WDR5	11.8372		CACNA2D1	-13.8202
RGS4	35.1344		EVA1	-30.7613		SULF1	58.7082		KCNAB1	-63.7824		FGF13	10.8383		FN1	-13.5318
RUNX2	34.9212		IL1A	-29.8335		RBM35A	58.0624		FOXF2	-63.7382		C21orf34	10.2029		DTNA	-13.3768
ANGPT1	33.6782		RBM35A	-29.2784		PLEKHG3	56.3217		RUNX1T1	-62.4238		TAS2R16	10.1408		EGFL11	-13.2751
DCN	33.5095		C1orf116	-28.3097		SLC6A4	55.0241		MYF5	-60.8435		ODF1	9.37328		FBXW7	-13.2694
DDIT4	32.6887		FXYD3	-27.3576		NOVA1	52.8641		BHLHB5	-59.0737		CHODL	9.15586		POT1	-13.0115
ETV1	32.0773		DSG3	-22.7		FXYD3	49.1142		SLC8A3	-58.71		ST8SIA4	9.11142		PLN	-12.7477
NR2F1	31.8387		PPP1R14C	-21.3504		H2AFY2	48.6133		TNS1	-57.7563		ARX	9.03236		CXCL12	-12.6627
NR2F2	31.6377		LAMA3	-20.981		ATF3	48.6082		FXYD6	-56.8068		CSF2	8.97036		CDKN2A	-12.6589
STC1	30.8067		PKP1	-20.5537		TMEM30B	47.3548		NRXN2	-54.8717		GABRA1	8.83809		LCE3C	-12.5914
NBEA	30.3083		GRHL2	-20.5056		CCND2	47.3424		GAS2	-54.0935		C1QTNF2	8.80724		GHR	-12.4406
IRS1	30.2331		PITX2	-19.7155		IGSF9	47.3294		MSC	-54.0305		STARD13	8.79247		MSR1	-12.161
BCL6	30.1697		BCL11B	-19.1525		PRKAG2	46.0341		TFAP2D	-52.2883		AGTR2	8.77745		COL9A1	-12.1488
COL8A1	29.7541		LHX1	-18.7727		C20orf58	45.954		SLC24A3	-50.1123		PITPNA	8.64315		LCE3B	-11.981
MLL5	29.6855		ITGB6	-18.3567		DLL1	44.5944		CXXC4	-48.9343		MYOC	8.63268		CNDP1	-11.6693
PLCXD3	29.1632		SOX3	-18.2723		SP8	43.3166		HLX1	-48.5447		PTGDS	8.59216		PIK3C3	-11.4398
DHRS3	28.5657		C19orf18	-18.2293		TMC8	43.2461		GRIN2B	-47.8118		DHX33	8.25591		PXDNL	-11.3876
ZNF608	28.5312		HS3ST2	-18.1093		ENTPD2	42.1897		DCC	-47.5196		CA5B	8.1097		COL12A1	-11.1504
KCNJ2	27.8037		TSPY1	-18.0698		GPR61	41.2088		SLC32A1	-47.3064		CXorf43	8.10215		ZBTB16	-11.1354
DPYSL2	27.7233		ZBED2	-18.0342		GJB2	41.0471		C20orf39	-46.9833		ANKFY1	8.04931		PRDM16	-11.1344
HOXA11	27.6792		OVOL2	-17.9418		KCNC4	40.8531		KCNIP4	-46.9092		LMO3	8.03041		DIRC1	-11.0413
RGS2	27.663		SERPINB13	-17.7765		EVA1	40.2418		PHACTR3	-45.9083		HMGCS2	8.00605		PAP2D	-11.032
ZFP36L1	27.5181		LIPG	-17.702		TNNT3	40.2187		ST8SIA4	-45.7452		DYRK1A	7.91665		TBL1Y	-11.0252
PCF11	27.2506		TBL1Y	-17.4644		PCSK9	39.5841		AR	-45.4377		KCNK16	7.8565		CNDP2	-10.9104
CXXC4	27.2488		IL1RN	-17.4367		OVOL2	39.4627		NELL1	-44.5644		TGFB2	7.80584		BMP6	-10.5825
HDGF	27.2353		CLCA2	-17.1658		B4GALNT3	39.3649		KLK2	-44.4633		BTBD3	7.77984		HOXD9	-10.5688
DKK1	26.9124		S100A14	-17.1573		SLC4A1	39.335		ZBTB16	-43.738		PGRMC1	7.74622		CABYR	-10.5285
DIDO1	26.7231		TRIM29	-16.9712		PRLR	39.3068		TRPC4	-43.2898		COL4A5	7.70461		SOX7	-10.5081
CRIM1	26.6297		SRGAP3	-16.9068		PCDH9	37.7339		MEIS2	-43.2455		TFAP2A	7.68943		RNF152	-10.4985
NNMT	26.5671		SALL3	-16.8571		ERG	37.1567		CDH11	-43.1372		SH3RF2	7.68803		EN2	-10.3718
SLITRK1	26.3894		LAMB3	-16.2504		C20orf151	36.9512		ATOH8	-42.7912		FHL2	7.67803		RBMS1	-10.2418
SYNPO	26.2606		ZNF643	-16.1344		AGTR1	36.5081		NRXN1	-42.7059		ELAVL2	7.6485		MBP	-10.1422
SMAD6	26.1218		CDH3	-15.9722		RNF43	36.2598		CPLX2	-42.5301		ADAMTS5	7.56223		CDH11	-10.0797
TENC1	25.9066		GBX2	-15.965		SORL1	35.9327		EPHA10	-42.4511		PRICKLE2	7.53548		IRX4	-10.0571
SCYL1BP1	25.7877		DLL4	-15.679		NR3C2	35.5383		BDNF	-42.4175		ABCC9	7.51839		SLC25A24	-9.9246
PER1	25.677		ZNF501	-15.6434		C9orf58	35.416		STC1	-42.3731		FIGN	7.46052		TMCC1	-9.89963
SOX21	25.2787		GADD45G	-15.6068		LYNX1	35.0613		PAX7	-42.2264		GIMAP5	7.45033		GATA2	-9.84566
MITF	25.2651		CACNB2	-15.3247		PPP1R14C	35.0092		BNC2	-41.8433		GARNL3	7.37026		KCNIP4	-9.77407
PPAP2B	25.2457		LAD1	-15.2122		GPM6A	34.9078		OTX2	-41.2927		KERA	7.36458		AXIN2	-9.68023
PLAC8	25.1465		SCEL	-15.1028		KRT5	34.8675		HS3ST4	-41.0838		GPR23	7.33904		CADPS2	-9.66647
PTPN14	25.0747		TBX5	-15.0324		CACNA1H	34.8655		KLK4	-40.8533		PIGA	7.25897		DRD1	-9.65262
CDKN1B	25.053		IL1B	-15.0098		EFNA1	34.8039		B3GAT1	-39.5931		SPRY3	7.24688		PHF21B	-9.56201
GLIS1	25.0307		ABLIM1	-14.8638		CEBPA	34.5125		ELMO1	-39.4996		ST3GAL3	7.2204		BHLHB5	-9.54538
SHC1	25.0204		ST14	-14.8608		TACC2	34.4219		PODXL	-39.3254		CORO2A	7.21334		GULP1	-9.47323
AKAP7	24.7982		PLEKHG3	-14.7579		EFNA3	33.9299		DACH2	-39.2665		CASZ1	7.14577		TCEAL7	-9.4282
THBS1	24.7261		RAB38	-14.7519		WNT10A	33.7935		GAD2	-39.2338		MYF6	7.14243		UTS2D	-9.42501
BRD2	24.723		INHBA	-14.6554		SMO	33.6462		KLK3	-38.9109		SLC25A25	7.11319		DLC1	-9.39429
GATA3	24.5877		ZNF678	-14.5553		COL18A1	33.6217		LHX5	-37.7573		ATP11C	7.0889		CBLN2	-9.36507
FOXA1	24.4353		DAPP1	-14.2618		IRF5	32.8768		PAX1	-37.5624		MACF1	7.07773		SALL1	-9.33237
LRCH2	24.4223		ZNF83	-14.1985		RBMY1A1	32.8047		BRUNOL4	-37.3281		C9orf45	7.05825		C18orf1	-9.29978
HIPK1	24.1097		PRKCH	-14.1551		C1orf164	32.4395		PDE1C	-36.9836		COL7A1	7.05378		OR2L13	-9.28555
FAM91A1	24.0732		GSH1	-14.0494		FAM70A	32.3069		NEUROG3	-36.7087		ERGIC1	7.02119		ZPBP	-9.27626
TFAP2A	24.0469		PKP3	-13.8789		RIPK3	31.8933		NOL4	-36.4826		MUC15	6.99101		MSX1	-9.26688
CREB3L1	24.0033		LRAT	-13.8779		COX6B2	31.8598		PCDH8	-36.4372		GRIN3A	6.9906		NFATC1	-9.25481
SPARC	23.9676		CUTL2	-13.8228		TNRC4	31.72		ZNF533	-36.1996		CLDN4	6.84383		NKX6-1	-9.25257
HOXA9	23.8559		CCND2	-13.798		C10orf92	31.5557		COL9A1	-36.0392		SPARC	6.82601		SOX11	-9.25135
TNPO1	23.6974		FOXB1	-13.75		RGMA	31.5345		ISL1	-35.9996		ZFHX4	6.81043		TSPYL5	-9.20089
SPRY1	23.4495		IGSF9	-13.6614		NEURL	31.502		HRH2	-35.2453		COL10A1	6.79697		ACTR8	-9.18106
TRIB2	23.4452		NOL4	-13.5489		CBFA2T3	31.4558		PRRX1	-35.2315		NAB1	6.77586		TNIP3	-9.16019
ATN1	23.3599		EOMES	-13.5268		SOX2	31.1968		POU3F4	-34.8783		TRPM8	6.76479		HIVEP1	-9.12899
RAB30	23.358		CLDN1	-13.2529		SLC38A3	31.0718		CA10	-34.8147		DMD	6.71525		KCNA1	-9.1231
CA5B	23.3		KLK10	-13.1817		ABLIM2	30.9713		SPATA9	-34.4277		HIBCH	6.70008		ARHGEF10	-9.107
ARFGAP1	22.8115		PCDHGA12	-13.0831		RHBG	30.6651		KCNC3	-34.185		DCN	6.69603		COL5A2	-9.08651
TMEM49	22.6106		TMEM30B	-13.0563		TMOD2	30.6457		ZNF423	-33.5238		ZIC4	6.66695		HRASLS	-9.06733
SERPINH1	22.6027		SV2B	-13.0211		DLX3	30.6226		DLX1	-33.0497		IL1F9	6.64832		FXYD2	-9.06278
HPCAL1	22.4825		PCDHB15	-12.9733		HTR2C	30.5817		BMP7	-33.0444		CRSP2	6.63944		ZFX	-9.04152
NY-SAR-48	22.3212		SLPI	-12.8708		BARX2	30.3707		PDLIM3	-32.8276		OGT	6.63225		PRLR	-8.93889
LRP1	22.1976		HOXC8	-12.8671		PRKCZ	30.0899		GRID2	-32.5352		NDP	6.59699		EVA1	-8.87213
RASSF8	22.1418		EPN3	-12.803		EPHA1	29.7118		MEF2C	-32.4269		RGS13	6.54756		KRIT1	-8.82537
EXT1	22.0584		PCSK9	-12.7041		SLC43A2	29.7093		PAX4	-32.3983		ZNF703	6.52326		HCN1	-8.82024
C6orf62	21.8827		SIX6	-12.6645		ARHGEF16	29.4139		SOX21	-32.0044		PVRL4	6.48068		ARHGAP29	-8.81905
TOB2	21.7885		OLIG2	-12.5865		OVOL1	29.3174		LRRC55	-31.9286		KRT23	6.47944		SLC8A3	-8.80418
TP53INP1	21.7161		CART1	-12.4628		GJB6	29.1513		PTGER2	-31.7339		SLC4A5	6.4685		TNNI3K	-8.78132
HOXA13	21.5235		MSX1	-12.4009		CACNB2	29.1069		SLC16A6	-31.6212		RLN2	6.4534		FOXP2	-8.71251
SLC38A2	21.4939		TUBB2B	-12.3814		USP2	28.9954		TBX5	-31.4096		F12	6.43653		TBX20	-8.71216
CDKN2A	21.4806		RASSF6	-12.3791		BCL11B	28.9911		KY	-31.3596		USH2A	6.43431		BCLAF1	-8.6786
TPM1	21.4063		CYP26A1	-12.3513		NDRG2	28.9125		F13A1	-31.3377		MOCS1	6.4301		FAM19A4	-8.67634
LENEP	21.3917		BCL11A	-12.3091		C1QL3	28.8638		LY86	-31.212		ATOX1	6.38267		CD200R1	-8.63863
ARHGAP24	21.365		EPHA1	-12.2886		CLK3	28.8614		GLIS1	-31.0821		DBH	6.36348		GLIS1	-8.63646
HIF1A	21.3101		PVRL1	-12.2831		MAP7	28.8495		LRFN2	-31.0359		TMEM35	6.3468		SOX17	-8.61723
MARCKS	21.2886		HS3ST1	-12.1559		RASSF2	28.5149		SYT10	-30.8738		CPEB4	6.33509		KLF15	-8.60761
UBE2D3	21.2187		SH3RF2	-12.1378		FGFR3	28.4804		PCP4	-30.8233		SELP	6.33429		TLE4	-8.60562
TSPAN5	21.1496		OTX2	-12.1168		MDFI	28.3514		SLC17A6	-30.7705		MECP2	6.3099		VANGL1	-8.59188
PLAG1	21.1371		C1orf164	-12.0545		VENTX	28.1434		OLIG2	-30.4888		CARD9	6.23915		PENK	-8.51715
DUSP4	21.1308		BLNK	-12.0538		TCF7L1	27.7765		GRIA4	-30.4422		GRLF1	6.19682		CA2	-8.50303
ANK3	21.1082		FGFR2	-12.0486		ICOSLG	27.686		CDH8	-30.3424		SERPINA7	6.17943		GOLPH4	-8.50061
DTNA	21.0126		INSM2	-12.0387		TRIM29	27.3856		SIGLEC7	-29.9266		EDN1	6.1543		KCNB2	-8.4619
PTPRM	20.989		GAS7	-12.0356		GNAS	27.3151		NXPH2	-29.9161		TCEAL8	6.14074		SORCS1	-8.43103
NKIRAS2	20.9531		NEUROG2	-11.9517		EYA2	27.3128		KCNK2	-29.4891		CAMTA2	6.12293		SNAP91	-8.39671
MYC	20.9141		LRRN1	-11.9432		DMRTB1	27.2391		GFRA1	-29.1718		SPAG9	6.10303		ICA1	-8.3805
HTR1B	20.8935		NKX2-3	-11.8799		RHOBTB1	27.1594		PROP1	-29.1085		NOVA1	6.10256		OR2H1	-8.35563
MBNL1	20.8463		ZNF385	-11.852		SLC4A5	27.1229		NEFL	-29.0356		NLGN1	6.08458		CCNB3	-8.33132
BST2	20.7634		SYK	-11.7992		KCNQ1	27.1163		SLITRK1	-29.0039		SLC30A8	6.07628		UBE3A	-8.31254
ENAH	20.6839		SLC8A3	-11.7496		SLC7A8	26.9774		SV2C	-28.9706		DIO2	6.05451		COBL	-8.29912
ARMCX3	20.6821		ZIC3	-11.6631		DLL4	26.9706		DIRAS2	-28.9697		C5orf5	5.99944		PSD3	-8.28017
DLG4	20.5611		RICS	-11.6348		GABRA2	26.9179		NAV1	-28.9354		PHF19	5.99815		PDCD4	-8.27996
TXNIP	20.5326		FGFBP1	-11.591		CALML5	26.8799		KCNK16	-28.8555		GPR21	5.95415		ZNF553	-8.25557
IRX5	20.4242		VGLL2	-11.5662		ADAMTSL2	26.8322		SPINLW1	-28.5798		MAGEC3	5.92996		TUB	-8.23962
PRKCA	20.3906		PHF21B	-11.5539		CENTA1	26.7142		CD34	-28.5555		UBXD8	5.91191		TCF7L1	-8.21917
S100A6	20.3467		TMPRSS4	-11.5083		NXPH1	26.6844		ESM1	-28.5487		APBB3	5.90404		LRRTM1	-8.14795
ARHGEF2	20.1885		PAX6	-11.4756		HLXB9	26.5774		SOX14	-28.5214		LOH11CR2A	5.87012		STEAP2	-8.08964
ETV3	20.1606		GSC	-11.4469		KCNN3	26.5513		MC5R	-28.3816		MBNL3	5.85457		NR1D1	-8.08675
SPRY2	20.116		SIM1	-11.3507		TLX2	26.3674		NLGN4X	-28.2056		KCNJ15	5.80897		SYTL2	-8.0821
CITED2	20.0097		ZNF382	-11.3189		ADAM11	26.2466		SLCO4A1	-28.1382		CLDN16	5.7994		DAPK1	-8.07586
PCDH7	19.9657		BIRC8	-11.2417		ABR	26.2254		PREX1	-28.0119		IGFBP3	5.78082		C7orf23	-8.0698
GPR173	19.9193		XKR3	-11.2392		LBH	26.2242		AMPH	-27.9356		SNTB1	5.7557		POU3F2	-8.06481
MEIS1	19.8803		GJB5	-11.2201		TRPM5	26.187		TAC1	-27.8987		COPS5	5.71355		PHLDA1	-8.03596
DEDD	19.8778		H2AFY2	-11.2057		ST14	25.9353		CRNN	-27.8306		PHF23	5.71134		SAMD3	-8.01875
ID3	19.8734		BARHL2	-11.1541		ANKFN1	25.595		CNTN2	-27.7345		METT10D	5.67508		SYNE1	-8.00867
MEF2C	19.8592		LSR	-11.0231		COL6A1	25.5333		SLC6A5	-27.6406		HTATSF1	5.67135		GDNF	-8.00693
IGFBP3	19.8378		SMOC1	-10.9963		GAL3ST2	25.4124		SLIT1	-27.5869		UROD	5.61686		SHANK2	-7.97785
NEGR1	19.8027		PGF	-10.9826		DUSP9	25.3963		CNIH3	-27.5866		P2RY10	5.60599		OTUD5	-7.97185
TLN1	19.7925		HMX2	-10.9732		ADAMTS13	25.3677		AUTS2	-27.2445		ARSE	5.59917		ZNF533	-7.96914
HOXB6	19.7732		CHRNB2	-10.9527		PCDH1	25.2541		SALL3	-27.1927		EDG1	5.59794		GAS1	-7.95604
FOSL2	19.7428		SERPINB2	-10.9475		C15orf27	25.1558		PCDH11Y	-27.1727		TBX22	5.59787		CREM	-7.95569
ILF3	19.7316		POU3F3	-10.8672		SLC13A2	25.1546		ATP2B2	-27.1638		ZNF483	5.59762		TACR3	-7.92666
SDK1	19.7137		ADAMTS9	-10.8635		AP1G2	25.1156		LRRN1	-27.1356		KCNE4	5.58959		OXTR	-7.91958
TNFRSF1A	19.6817		HOXD11	-10.8526		GSH2	24.9954		AK5	-27.1341		CGN	5.53097		CHST2	-7.91685
TUBAL3	19.6751		TNS4	-10.7472		RNF39	24.9656		PCSK2	-27.1047		ZNF454	5.52276		ITGA8	-7.91081
TBX3	19.6473		XDH	-10.6141		TRPC3	24.8792		MMP16	-26.9425		DOCK2	5.51744		SMR3A	-7.89579
C1orf9	19.6372		NOG	-10.5752		FOXA2	24.8171		LRCH2	-26.9035		TRHDE	5.51634		RET	-7.88193
COPS5	19.6252		SPHK1	-10.5259		TBX1	24.7513		GLT25D2	-26.7574		PAM	5.50255		L3MBTL3	-7.88165
CYR61	19.5758		CSTA	-10.505		HLA-DOB	24.7316		LRRTM1	-26.7574		CNTN5	5.48857		BET1	-7.87964
F2R	19.4405		NKX2-2	-10.4426		SOCS2	24.7126		KCNK9	-26.7568		ZNF165	5.48637		LMX1B	-7.85837
FBXL7	19.3981		A2BP1	-10.41		NFAM1	24.6684		RASGEF1C	-26.7535		AGER	5.48353		CD99L2	-7.84584
HSPA8	19.3638		EYA1	-10.3802		NKX2-8	24.632		PRIMA1	-26.6966		ARHGAP30	5.46071		XKR4	-7.81657
PICALM	19.3505		DMRT3	-10.2957		VDR	24.5767		SNAP25	-26.5963		GRIK2	5.44285		BAZ1B	-7.7783
ANXA2	19.2856		BHLHB5	-10.2287		COL9A3	24.4549		FMO1	-26.4575		CCIN	5.43729		POLDIP3	-7.76018
LXN	19.2855		IRX4	-10.2263		SOX8	24.3495		SLC6A1	-26.4323		CLDN14	5.40759		GRB10	-7.75723
EDG2	19.2523		FAM70A	-10.2194		ASCL2	24.2517		PDK4	-26.4215		NOX1	5.40359		GJA8	-7.74339
SEMA6D	19.2425		SULF2	-10.1299		C20orf102	24.2266		IRX1	-26.3881		ZMYM3	5.40295		PRDM14	-7.72818
IRF2	19.1715		PAX5	-10.1062		CD4	24.0202		HECW2	-26.3028		EPB49	5.38925		SRPK2	-7.71818
SEPP1	19.1518		L3MBTL4	-10.1001		NGFR	23.9333		ADARB2	-26.2058		PCDHGA2	5.35929		PRKAG2	-7.71747
NFYB	19.1508		RFX4	-10.087		SPTB	23.7958		AFF2	-26.1087		HEPH	5.35254		DNAH9	-7.70529
FRMD6	19.1312		CUGBP2	-10.0766		NES	23.7605		PDE10A	-26.0404		PGBD3	5.34575		ATP2B3	-7.69143
ZNF580	19.1086		GJB4	-10.0556		PNOC	23.75		GADD45G	-25.8976		AP1S2	5.33315		NOG	-7.68342
MET	19.1045		GJB2	-9.96374		SLC22A17	23.7387		PDYN	-25.8742		RNF25	5.27314		TLE3	-7.67033
SLC16A6	19.0979		SOX11	-9.94979		SLC7A2	23.647		KCNMB2	-25.6834		KLHL9	5.27058		ZNF187	-7.65852
CDC42EP3	19.0974		WNT7A	-9.90013		AIRE	23.5867		UCN3	-25.6471		POF1B	5.26853		B4GALT6	-7.65687
C6orf106	19.0787		CRIP2	-9.88871		LILRA4	23.5437		SAMD3	-25.596		HNRPH2	5.25767		UNC5D	-7.6557
DAZAP2	19.0364		PTGDR	-9.87726		TMEM16A	23.3726		HOP	-25.545		INHBA	5.24996		ZNF672	-7.65555
RHOBTB3	19.03		HRK	-9.85692		FKHL18	23.2831		MYCN	-25.5392		LCN2	5.23583		SERPINI2	-7.64494
ARL6IP6	19.0178		ZNF271	-9.82501		SLC34A3	23.1688		DTNA	-25.4838		CCKAR	5.20459		TUBAL3	-7.62958
DAAM1	18.9427		CCL20	-9.79986		MOGAT3	23.1369		ADCY2	-25.473		TRIM39	5.19941		GPHB5	-7.58474
ITPR1	18.9128		CIDEA	-9.77043		MPP2	23.0574		GPR101	-25.3508		MEF2C	5.19677		CADPS	-7.57895
PCDH9	18.8902		COL23A1	-9.75621		POU2F3	23.0002		ADAMTS12	-25.256		AMELX	5.18879		ZNF654	-7.56896
SEPT2	18.8814		BARX2	-9.75379		SARDH	22.8616		PLCB1	-25.1753		TPM3	5.16853		AJAP1	-7.56367
TMEM11	18.874		HOXC13	-9.73944		C20orf166	22.8302		NCR2	-25.0552		TMOD1	5.14563		MGAT4A	-7.54915
HNRPUL1	18.8452		HBEGF	-9.72721		ERBB3	22.7562		RORA	-25.0388		A4GNT	5.14175		IMPG2	-7.54391
TTC9C	18.8397		ZNF177	-9.65524		RDH12	22.7102		TACR3	-24.9648		SLC35A4	5.13532		GFRA1	-7.54241
IPO8	18.7802		PCDHGA8	-9.63211		PPAP2C	22.6546		DNAI2	-24.7582		LUM	5.13274		CDH9	-7.52047
ZBTB16	18.7719		CEBPA	-9.60302		NDRG4	22.6328		CACNA1E	-24.64		C1orf74	5.13151		EMX1	-7.50988
BAI3	18.766		ABCG1	-9.58783		APOBEC3A	22.5505		KDR	-24.5243		LZTR2	5.09911		PCSK6	-7.50114
RBPMS	18.753		SPRR1B	-9.58039		PELI2	22.5411		TMEM46	-24.5107		SYT4	5.09418		DNASE1	-7.48352
BDNF	18.7102		NTRK2	-9.57647		USH1G	22.5344		CHST2	-24.4503		LAMC2	5.09301		LHFPL3	-7.46735
PLOD2	18.658		C19orf21	-9.55938		YBX2	22.4393		LOXHD1	-24.2197		ACTR3B	5.07589		CTTNBP2	-7.45902
C1orf74	18.5904		ZNF623	-9.55582		LHX1	22.4329		CEACAM21	-24.1387		MFRP	5.07276		DDX26B	-7.45413
CSF1	18.5139		AGR2	-9.55433		GRHL3	22.4011		TNT	-24.1069		PHF3	5.05744		MME	-7.44446
ATF4	18.4852		ZNF135	-9.50945		KCNJ5	22.368		GABRB2	-24.1045		ANXA6	5.04858		RASL12	-7.44434
EREG	18.464		C10orf39	-9.49521		TDRD9	22.2751		SEMA3E	-24.0917		OR13C4	5.04194		AK5	-7.43865
PPP2CA	18.4565		ARX	-9.476		SLC38A4	22.2465		KL	-24.0609		TIP39	5.02328		PGDS	-7.43781
ATP6AP2	18.4139		EDIL3	-9.41411		NID2	22.2384		DAAM2	-24.0204		EGR1	5.01863		ANKK1	-7.43372
ZNF148	18.408		SNRPN	-9.39476		CLDN10	22.131		CDH2	-23.9865		GKN1	5.01356		ZZZ3	-7.41906
MMP16	18.3386		GPRC5C	-9.39147		TLR2	22.1106		POU3F3	-23.9093					RORA	-7.39403
FUBP1	18.338		PROX1	-9.37244		KCNN2	22.1004		ISLR	-23.7499					APCDD1	-7.38846
CADPS2	18.3363		ZNF454	-9.3663		HOXC6	22.0112		RASGRF1	-23.4769					ANKRD43	-7.36114
TRPC4	18.2812		SLC1A2	-9.36429		LMO2	21.9823		KIF19	-23.4072					LOXHD1	-7.35997
C20orf112	18.2676		PVRL4	-9.30402		THEG	21.9493		ALK	-23.3977					TBL1XR1	-7.35806
MEF2D	18.1696		HES1	-9.28061		MTAC2D1	21.8469		GNAZ	-23.3976					ACVR1C	-7.33158
MLPH	18.1637		FOXG1B	-9.26451		HTR3B	21.8166		MARCO	-23.3417					LTBP1	-7.32373
CD44	18.162		HOXC12	-9.22479		CABP1	21.8085		LPPR4	-23.3392					CDYL	-7.3208
C9orf47	18.147		COL2A1	-9.15285		ABCG1	21.7163		C4BPA	-23.2342					TLX1	-7.32013
EIF4G1	18.1216		PRSS8	-9.10692		CBLN2	21.7096		VAX2	-23.1133					DGKI	-7.30656
IER2	18.0674		IFNK	-9.02322		SEMA5B	21.6622		FRZB	-23.081					NOX3	-7.30279
CD63	18.052		SLC6A4	-9.00124		BAHD1	21.6611		CRMP1	-23.0388					HMGN3	-7.2982
PURA	17.9863		KRT6C	-8.9584		HTR3C	21.4799		SIM1	-23.0098					TAP1	-7.28725
BTBD3	17.981		SCN4B	-8.93922		HSPA12B	21.4632		CHAT	-22.9975					IRAK4	-7.28712
SERBP1	17.9671		ALX4	-8.93834		TTLL10	21.4373		HTR1B	-22.9474					AUTS2	-7.28225
ZNF507	17.9131		HAND2	-8.88695		TEKT1	21.3168		TMEM47	-22.8906					DDAH1	-7.26673
CPEB4	17.9119		CACNB4	-8.86608		TMCC2	21.2773		NKX2-2	-22.8317					IL16	-7.265
MYH9	17.9076		HOXD12	-8.86299		EEF1A2	21.2577		FGF3	-22.796					CACNA2D3	-7.25452
MAGED1	17.8812		NKX6-1	-8.85166		NFATC1	21.2441		KIT	-22.7342					TF	-7.24706
MYLK	17.8551		HES4	-8.84051		PDE6B	21.2386		IGSF10	-22.7304					B3GAT2	-7.23506
PAWR	17.7613		IL6R	-8.83009		VIPR1	21.2239		RNF157	-22.6318					NFKB1	-7.2253
ENSA	17.7516		ZNF441	-8.81344		RASGRP2	21.2146		POU4F3	-22.4933					PREP	-7.21524
ABLIM3	17.7469		PRKG1	-8.7981		BCL11A	21.1713		SYT3	-22.3975					GRIK3	-7.21004
PHF23	17.7179		MAF	-8.75835		IGF2AS	21.1044		HTR1E	-22.3694					TMSL3	-7.18911
TRIP11	17.7084		ELF3	-8.72923		FGF19	21.0831		TSHB	-22.2603					PCDH8	-7.17933
CDC14A	17.6873		RAB25	-8.62638		CORO2B	21.0603		FGF14	-22.2059					GNG12	-7.17469
ABCA6	17.6321		CBLN4	-8.61086		EGFL7	21.0368		TM7SF4	-22.1834					SLC6A3	-7.16979
GOLPH4	17.6078		ATF3	-8.60827		KRT9	20.9916		MPO	-22.1511					CLDN11	-7.16903
TRAM2	17.5835		OLIG3	-8.60382		FGF11	20.948		COBL	-22.1096					ALX4	-7.16758
OAZ2	17.5549		GPX2	-8.59532		FRMD1	20.9289		SLCO5A1	-22.0826					MOCOS	-7.15957
ACTR3	17.5305		CDC42BPG	-8.58883		LYPD2	20.8988		RRAGD	-22.0821					FAM59A	-7.14903
FGFR1	17.5301		NID2	-8.58524		GUCY2D	20.8887		SLC1A6	-22.0745					GRHL1	-7.14761
OSR2	17.5106		ABCA12	-8.58327		KCNH3	20.8657		GDF10	-22.0676					GPR22	-7.14011
PTGFR	17.5094		GJB3	-8.57373		KCNK4	20.8626		CYP2E1	-22.0559					KCNC4	-7.13836
VIM	17.4919		GPR87	-8.5521		COL6A2	20.8478		SLITRK4	-22.0388					CPLX4	-7.13734
IGFBP6	17.443		SCN3B	-8.53995		HOXC13	20.794		PCDH20	-22.0158					OR5AP2	-7.12536
BTG3	17.4308		REG3G	-8.52363		TNNI1	20.7613		ATP1A3	-22.007					IPO8	-7.11749
RAB13	17.4244		KLC3	-8.51841		C14orf102	20.748		KCNA2	-22.0007					EPHB6	-7.1133
PLCXD2	17.411		CALML3	-8.49776		NXPH4	20.7415		WNK3	-21.9522					PDE1A	-7.11317
CP	17.4049		COX6B2	-8.47278		ACHE	20.7077		RPRM	-21.9136					SOX14	-7.10905
PEX19	17.2885		PRKAG2	-8.46719		EPHB3	20.6259		GPM6B	-21.8713					ZFP36L2	-7.10414
PAPSS2	17.2838		GALNTL4	-8.45242		SPON2	20.5838		NEUROD6	-21.8545					POU3F3	-7.09862
PREX1	17.2691		HPSE2	-8.43185		PRKCH	20.4704		ASTN2	-21.786					HS6ST2	-7.09157
RBMS1	17.2443		SALL1	-8.43029		MLC1	20.4642		GRIA2	-21.7733					FGF20	-7.08608
MMP2	17.2267		PCDHA11	-8.33753		KRT24	20.4335		CLSTN2	-21.7232					GPR26	-7.06607
MAP3K11	17.1737		ARNT2	-8.31789		PTPN7	20.4259		GPRC5C	-21.7121					ADARB2	-7.05776
LMO4	17.1638		AGXT2L1	-8.28474		HEY2	20.3636		GPR50	-21.673					MYH9	-7.05453
ARHGAP5	17.1398		SPINT2	-8.26128		BARHL2	20.2959		SYNE1	-21.6509					PAX1	-7.0349
IRF2BP2	17.1276		TAF7	-8.25963		CYGB	20.2809		SGCD	-21.6406					DNAJB14	-7.03229
UBE2M	17.1038		EGLN2	-8.24521		SLC44A3	20.2308		TMEM28	-21.5149					C6orf166	-7.02667
THTPA	17.081		ARTN	-8.24486		CXCL12	20.144		SCTR	-21.499					CSMD2	-7.0254
KCNK2	17.0758		IRF8	-8.2389		SYT7	20.1149		C10orf82	-21.4954					TNS3	-7.02099
RHOB	17.0598		POF1B	-8.1938		COL27A1	20.1091		SYNPR	-21.465					MOS	-7.01001
ZMAT2	17.0487		TMEM16A	-8.18963		GRHL2	20.049		MYF6	-21.3935					CAMK2D	-6.99422
LHFP	17.0476		PROM2	-8.17828		PPARA	19.9733		ADCYAP1R1	-21.3933					CYP7A1	-6.99357
ZNF75	16.9082		PDE3B	-8.1566		GATA5	19.9227		CPXM2	-21.2877					MAGED1	-6.97793
PDGFC	16.8889		CA10	-8.15138		CGN	19.9131		SFRP1	-21.2838					FOXC1	-6.97672
IRF1	16.8668		PCNXL2	-8.11065		CYP11A1	19.8996		PAP2D	-21.2786					LHX3	-6.95691
GOLPH2	16.8511		MTAC2D1	-8.10636		HLA-DMB	19.8796		WNT3A	-21.2545					LMX1A	-6.95236
PAPPA	16.8334		SLC24A3	-8.09506		C20orf103	19.8778		CEACAM5	-21.2489					RPRM	-6.93687
C9orf3	16.8184		ATP5E	-8.08281		GCK	19.7966		COL1A1	-21.2304					SLC22A3	-6.93675
RARB	16.8145		TBX22	-8.06899		IRF8	19.7397		SYT6	-21.2179					BBX	-6.93436
OSBP	16.8101		ONECUT2	-8.0495		CYP26B1	19.7379		EPHB1	-20.9566					CCR9	-6.92585
PRPS1	16.7928		SUHW2	-8.00487		TFCP2L1	19.728		TSPAN12	-20.9534					ST8SIA5	-6.92124
TEF	16.7352		MMP24	-7.9888		CHRND	19.7104		C8orf22	-20.9533					CSRP3	-6.91924
NKRF	16.7184		LIN28B	-7.98587		CNTN5	19.6649		CMA1	-20.8578					KLHL6	-6.91407
PIK3R3	16.7164		WNT1	-7.95821		SNIP	19.6564		TAS2R9	-20.8551					CDH12	-6.91108
GRID2	16.6478		MTNR1A	-7.95516		PIPOX	19.6516		PLP1	-20.7861					PRKAR2B	-6.90085
INPPL1	16.6456		MAL2	-7.9468		KCNJ4	19.5599		SLC40A1	-20.7274					IFI16	-6.89794
SPAG9	16.6382		PHYHIPL	-7.94168		NTF5	19.5543		C10orf96	-20.6222					FXYD6	-6.89082
SF1	16.6231		LIF	-7.94052		EMID1	19.5043		SLC26A9	-20.5889					GPM6A	-6.88217
C5orf15	16.6063		ZNF146	-7.91937		DUSP8	19.4953		DRD1	-20.5532					SEPT11	-6.87786
WAC	16.5465		P2RY2	-7.89818		CDH10	19.4466		CRTAC1	-20.5463					NT5DC3	-6.86643
ZC3H12A	16.5197		TINAGL1	-7.88285		CABP7	19.4346		GPR158	-20.4768					OLIG2	-6.86209
NCOA4	16.4788		CCT3	-7.87688		LGI3	19.4096		CHIT1	-20.4513					ST6GALNAC3	-6.85385
SEC24C	16.4391		D4S234E	-7.86139		GRAP2	19.4067		AGTRL1	-20.4276					EPAS1	-6.84795
ID1	16.4278		THBD	-7.85546		ARFGAP1	19.4025		GALNT14	-20.4117					HES4	-6.83158
BMP2	16.4182		MAP3K9	-7.84985		FOXG1B	19.3982		SCUBE1	-20.3925					AKAP7	-6.82987
PCDH18	16.3842		MTMR8	-7.83103		CD1D	19.3938		CD207	-20.3864					ZNF24	-6.8215
FBXO33	16.3659		RNASE7	-7.80203		BTG2	19.365		HTR4	-20.2858					COMTD1	-6.82094
IFITM1	16.3528		FOXA2	-7.78281		IL1R2	19.3422		PGBD5	-20.2807					PAXIP1	-6.8179
PPP2R1B	16.2869		EPHA5	-7.7821		MYCBPAP	19.3337		DGKG	-20.2487					CHD5	-6.79454
RARA	16.2692		SFRP2	-7.76246		NPAS1	19.2729		ADAMTS18	-20.2485					MYOM2	-6.79444
MXI1	16.2612		VWCE	-7.75688		ABCG4	19.2463		ABP1	-20.2134					MYRIP	-6.79416
BCLAF1	16.2591		KCNA5	-7.74294		OTOP2	19.2265		HAPLN1	-20.1891					CALCRL	-6.78472
TLK1	16.2418		NTF3	-7.72738		PLA2G7	19.1749		PROX1	-20.1783					PURG	-6.78412
MARCH7	16.1745		GPR50	-7.67798		DNAJC5G	19.1656		DMD	-20.1582					CYLD	-6.76591
BCL3	16.1635		SOX5	-7.67593		PIGM	19.1319		EN1	-20.0974					HOXD3	-6.74402
BPGM	16.1345		SPRY3	-7.65737		WFIKKN2	19.1045		GZMK	-19.9436					ST6GALNAC5	-6.74283
MAP3K12	16.1224		SPINT1	-7.64057		BAALC	19.0758		GPR88	-19.926					TAC1	-6.73715
FAM46A	16.1066		MYOCD	-7.61898		PLCB2	19.0184		MYH2	-19.8625					DIO3	-6.72959
HIRA	16.0659		CCNA1	-7.61414		EFNB3	18.9577		DDIT4L	-19.7376					PRKCQ	-6.72798
ARL6	16.0583		ZNF274	-7.59486		SEPT5	18.9112		PLUNC	-19.699					MAN1A1	-6.70416
MAN1A2	16.0225		TFCP2L1	-7.55598		MARVELD3	18.9005		OPCML	-19.4672					ONECUT2	-6.69915
BIRC2	16.0117		PRLR	-7.54932		RORC	18.8828		CALCR	-19.4026					PCDH21	-6.69751
USP32	16.0112		HES2	-7.52162		PLCL1	18.8756		STARD8	-19.3916					AKAP4	-6.693
C6orf65	15.9867		ATOH1	-7.49083		KNDC1	18.8134		DPYS	-19.3292					FABP4	-6.69225
ABCB7	15.9858		MARVELD3	-7.4857		NXPH3	18.7815		CDX2	-19.3261					GATA4	-6.69168
SH3BP5L	15.9679		SIM2	-7.47852		NIN	18.7735		TNFSF8	-19.3132					TWIST1	-6.68831
DIO2	15.9656		HABP2	-7.4595		HES6	18.7083		PTPRT	-19.2926					MBD4	-6.68766
CRSP2	15.9518		EMILIN2	-7.44615		ELMOD1	18.6874		FNDC1	-19.2773					NRXN1	-6.67651
C5orf13	15.9436		NGFR	-7.43333		TSPAN32	18.6807		PNLIPRP2	-19.2652					WASL	-6.66009
G3BP2	15.837		NAP1L2	-7.41807		SBEM	18.6585		KIRREL3	-19.2449					SERPINA1	-6.65577
MED6	15.8112		LHFPL1	-7.41029		SHF	18.6385		SMOC2	-19.2193					PHC2	-6.63679
UBL3	15.7773		RAX	-7.38874		MAPT	18.6225		CRHR2	-19.1907					ZAN	-6.6191
SMAD7	15.7772		PCDH11Y	-7.38567		PBX1	18.6191		JAM3	-19.1904					MEP1A	-6.61432
ERBB2IP	15.7701		NR3C2	-7.37263		ProSAPiP1	18.6185		GAS7	-19.0818					PPAPDC1A	-6.612
IRX3	15.7627		CEACAM1	-7.35897		JAG2	18.5656		IGSF21	-19.0508					DAAM2	-6.60071
PHC1	15.7611		FAM19A5	-7.35205		IL1F9	18.5607		SST	-19.0194					TNKS	-6.59096
NRP2	15.7608		LBX1	-7.34131		FAM5C	18.5474		CACNG2	-18.9909					TERF2	-6.58748
PPP3CA	15.756		WNT2	-7.30833		MAL2	18.5431		TNFRSF11B	-18.9874					DEFB1	-6.58662
HNMT	15.7083		ZNF32	-7.30236		HS3ST2	18.5294		KCNA1	-18.9616					OSBPL3	-6.58125
SH3BP4	15.6824		CX3CL1	-7.29251		LLGL2	18.5169		CD69	-18.9352					TNPO1	-6.56798
ETF1	15.633		EBF3	-7.29096		NKD2	18.4611		C5orf13	-18.9346					EYA4	-6.56786
CHUK	15.5692		SLC2A4	-7.27287		CTAG2	18.4478		LACRT	-18.913					DNAI2	-6.56637
CLTC	15.5561		SPAG6	-7.27155		RPP25	18.4284		GIMAP5	-18.875					DGKG	-6.56604
KIRREL	15.5213		TUSC1	-7.25076		SRY	18.3951		CCKAR	-18.8358					SPATA3	-6.55152
SLC19A2	15.5136		GPR110	-7.23608		ACE	18.3404		ARNT2	-18.8336					SORBS2	-6.54659
EGLN1	15.4892		RHOV	-7.229		ZFP3	18.3038		MSRB3	-18.7767					PON3	-6.54155
CRSP7	15.4808		C12orf35	-7.22121		BDH1	18.2964		JPH3	-18.7673					SNX9	-6.53371
ATP8B2	15.4646		EFNA1	-7.18573		BIRC7	18.2778		EDA	-18.7358					ZNF32	-6.52281
GUK1	15.4643		ZNF536	-7.18379		LRP4	18.2776		DOK5	-18.7335					FGFR2	-6.51566
CAND1	15.4576		KIT	-7.17566		HSD11B2	18.2579		HUNK	-18.7101					CUTL1	-6.509
FLOT1	15.4049		ONECUT1	-7.16803		NMNAT2	18.241		C18orf34	-18.7065					SNTG1	-6.49719
VAMP4	15.3947		TITF1	-7.16145		PITPNM3	18.2121		GREM1	-18.7024					PRKCZ	-6.49612
TGFB2	15.389		PRKCZ	-7.14794		HOXD11	18.1969		USH1C	-18.6328					PRC1	-6.49063
BASP1	15.385		DEPDC2	-7.14612		EFS	18.1444		APCS	-18.5917					DGKB	-6.48701
GLCCI1	15.3839		EGR2	-7.13468		PTGFRN	18.1173		KIF25	-18.5658					TMPRSS11B	-6.48686
MLLT6	15.3756		ANXA3	-7.1273		GPC4	18.0986		LPHN2	-18.484					PTPRG	-6.48637
KLF9	15.3673		TBX20	-7.12166		SULF2	18.0887		SCN7A	-18.4521					SIAH1	-6.4839
DHX30	15.358		PPP2R3B	-7.11723		S100B	18.0887		MC2R	-18.3515					MOBP	-6.48304
TANC1	15.3516		MAP3K4	-7.07325		FAM57B	18.0636		CSMD2	-18.3016					WDR7	-6.48154
PSMB8	15.3445		PCDHB14	-7.07007		PURA	18.0436		C20orf71	-18.2515					GIMAP8	-6.47425
BZW1	15.3365		LONRF3	-7.05778		C11orf35	18.029		BTC	-18.2299					EGR4	-6.46222
CDKN2C	15.325		GPC3	-7.05723		FOXE3	18.0124		PDE1B	-18.2151					SNX14	-6.45444
LSM14B	15.3247		PCDHB4	-7.04467		DNAJA4	18.0095		NTRK3	-18.1597					ST8SIA2	-6.45041
EPHA4	15.3247		APCDD1	-7.04285		ZNF219	18.007		KCNC2	-18.1384					GDF10	-6.44362
PHKA1	15.3186		THSD1	-7.03444		SPO11	17.9806		NOX4	-18.1369					MEST	-6.43957
ARMCX6	15.2703		KCNC3	-7.02237		ZNF232	17.9467		RGS8	-18.1098					CALCA	-6.43158
CHORDC1	15.2516		CHODL	-7.0216		LRTM1	17.8707		PDZRN3	-18.0834					ARFIP2	-6.42832
VAMP1	15.2393		IGF2AS	-7.00333		HCRTR1	17.8701		PITX2	-18.0819					ST8SIA1	-6.42286
FAM55C	15.2354		DLX4	-6.97655		TRIM54	17.8674		SLC17A3	-17.9785					PANK1	-6.42172
UBE2J2	15.2177		EMX2	-6.97089		D4S234E	17.8613		LMX1A	-17.9617					HEXIM2	-6.41847
PBEF1	15.2148		FERD3L	-6.96721		HOXC12	17.8184		STXBP6	-17.9085					SPSB4	-6.41639
CRISPLD1	15.2144		GPC4	-6.96505		SLC5A5	17.8137		DEFA6	-17.8058					ADCY1	-6.40702
MRPL17	15.2091		RAB3C	-6.94306		GALNTL4	17.7955		IL18RAP	-17.8058					HDAC4	-6.3732
SLC35B1	15.2071		PEG3	-6.92935		C10orf58	17.7493		FCRL2	-17.7299					HMGCLL1	-6.37297
BTG1	15.2045		GAD2	-6.92435		CLEC14A	17.7372		GPR26	-17.6911					SNTG2	-6.36957
NR1D1	15.2028		SH3GL2	-6.89944		PKP1	17.726		RNASE1	-17.5959					C1orf164	-6.36736
DDX56	15.2018		TACC2	-6.88924		BACH2	17.6914		SLIT2	-17.518					SOX5	-6.35836
DULLARD	15.1976		COLEC12	-6.87281		CYP1A1	17.6402		KCNA10	-17.4791					HOXC13	-6.35196
PFDN5	15.1966		LRRC4C	-6.85542		TMEM105	17.6223		ADAMTS9	-17.4154					SEMA3A	-6.34676
UBE2H	15.1946		RFXDC1	-6.85216		BIK	17.6187		HMGCLL1	-17.3701					COL25A1	-6.34498
GABRE	15.1901		WDR72	-6.84051		RAB17	17.5909		CEACAM7	-17.3242					IRX3	-6.3444
RAB11FIP2	15.1872		TCERG1L	-6.83759		DNAJB8	17.5797		MYOD1	-17.2572					PPP2R1B	-6.3278
WDR44	15.1834		SLC35F1	-6.82645		WNT10B	17.5561		CDH12	-17.1813					C14orf43	-6.32245
ARF1	15.1779		CRB3	-6.82051		PRSS36	17.5154		CEACAM4	-17.1767					INSIG1	-6.32003
PGRMC2	15.175		WBSCR17	-6.78924		HOXD10	17.5152		EPHA7	-17.1588					RABGGTA	-6.3122
DDX5	15.1629		SRPX2	-6.77936		GAL3ST4	17.5143		NBEA	-17.1251					PTF1A	-6.31106
NUTF2	15.1556		RDHE2	-6.7648		LY6D	17.4416		SLC5A8	-17.0917					CYR61	-6.30315
C21orf63	15.1489		HOXB9	-6.76432		GABARAPL2	17.4292		CDX4	-17.0316					GNAS	-6.28515
TLE3	15.1023		SH3TC2	-6.74534		SCARA3	17.4285		GRM3	-17.0193					RNF146	-6.28452
ARHGAP12	15.0772		KCTD12	-6.74177		SIDT1	17.3553		GYPC	-17.0009					FHOD3	-6.27408
PRDX6	15.0718		ALS2CL	-6.74141		CBX4	17.3061		FAM19A2	-16.9973					OPN4	-6.27382
CD164	15.0632		WDR40B	-6.73644		PHF21B	17.2638		IRX6	-16.9774					EN1	-6.2662
ARHGAP18	15.042		LGR5	-6.656		OPTC	17.2092		GPR6	-16.9706					ST7	-6.25899
GNAI3	15.0248		MAP7	-6.6464		CABP2	17.195		LIX1	-16.9221					AADAT	-6.25317
TNFRSF21	15.0227		C13orf18	-6.64589		TBX20	17.1763		DIO3	-16.9135					GFI1	-6.24139
FGF5	15.0172		OR4K1	-6.62807		COL5A1	17.173		LECT1	-16.8951					ADCY2	-6.23371
ANKRD17	15.0115		C10orf35	-6.61831		CD79A	17.1633		TACR1	-16.8835					PHKB	-6.22569
MSI2	15.0039		ZSCAN1	-6.61532		CCND1	17.1616		PTPN5	-16.8759					FBXL21	-6.22115
MLF2	14.983		CDH8	-6.59922		TITF1	17.119		TOX	-16.7429					ARID1A	-6.21458
UBE2V1	14.9525		SH2D3A	-6.59756		DSC3	17.1024		ADAMTSL3	-16.7404					RARRES1	-6.20935
PIAS1	14.884		FAM69B	-6.59207		SOX3	17.0822		GPR142	-16.7247					CCDC14	-6.20633
PDK4	14.8633		VSX1	-6.59096		DIP2C	17.0792		C1QL2	-16.639					AOAH	-6.19759
MRPL12	14.8631		NUDT18	-6.58159		FA2H	17.0652		NR0B1	-16.6107					EDAR	-6.19726
TACC1	14.848		PAX1	-6.57975		GRHL1	17.0504		PCDH10	-16.596					ENPP5	-6.19203
MEIS2	14.8468		HOXC4	-6.57082		CHRNG	17.0446		C12orf53	-16.5839					MDGA1	-6.19104
SAP30	14.8418		RGMA	-6.54122		PRKG1	16.9572		SELP	-16.4369					TRIM24	-6.18485
MLLT3	14.8302		FZD10	-6.5392		FGF12	16.9079		UNC93A	-16.4254					CLMN	-6.18184
HMG20A	14.8245		EMX1	-6.53201		NOG	16.9032		TBC1D1	-16.3632					RELN	-6.17463
BCDIN3	14.8085		LARGE	-6.5253		TSPAN33	16.8941		SLCO2A1	-16.3343					USP46	-6.16725
TSPAN12	14.8001		IRF6	-6.51451		ITGAD	16.88		MYOCD	-16.2632					LAMB2	-6.16625
PSME1	14.7803		ABCC9	-6.48442		EPN3	16.8759		GRIK1	-16.2564					CASP3	-6.1561
PSMB4	14.7777		SCD	-6.47388		ZFP42	16.8672		FUT9	-16.226					PTPRN2	-6.15011
CAMTA1	14.7763		ABP1	-6.46512		FOXJ1	16.8613		GSH1	-16.1733					NR2C2	-6.14679
ITGA5	14.7761		GCH1	-6.45617		POU3F1	16.8583		BPIL3	-16.1638					CHMP2B	-6.14491
ZNRF1	14.7708		FAM83A	-6.41829		GSDM1	16.8275		C2orf32	-16.1318					HS3ST3B1	-6.14369
CUL1	14.7483		GRHL3	-6.41679		ID4	16.7821		FAM38B	-16.12					PTER	-6.14297
SEPT9	14.7456		SLC17A6	-6.37907		DLC1	16.724		C1orf150	-16.0191					DLG1	-6.13783
PHLDB1	14.7331		PRSS22	-6.37569		RAMP2	16.705		KERA	-16.0092					APBA2	-6.13024
FBXO11	14.7265		TCN1	-6.35472		FGF10	16.6951		FRMD3	-15.9697					CBX2	-6.12946
CHD4	14.7257		MPPED2	-6.34994		OR2C1	16.6412		SRD5A2	-15.9347					SMOC1	-6.12408
ORMDL3	14.7255		FAP	-6.34405		SSTR1	16.6187		GIMAP1	-15.9037					BAPX1	-6.11397
ACTN4	14.704		EFNA3	-6.33203		PAK7	16.611		CHST9	-15.7962					PIP5K2C	-6.10981
MTCH1	14.6933		GRHL1	-6.32957		FXYD1	16.605		PAPLN	-15.7938					ROBO1	-6.10664
FGF2	14.682		DLX3	-6.32792		IL17C	16.5582		DEFA4	-15.7265					STX18	-6.10091
WDTC1	14.6767		PAX3	-6.32312		KALRN	16.5142		SCRT2	-15.7228					FABP2	-6.09313
TMEM14A	14.6734		FUT1	-6.31894		NYD-SP18	16.4521		C4BPB	-15.6567					MC2R	-6.08977
COPZ1	14.6416		DSP	-6.31302		ABCA3	16.4429		DCN	-15.6359					SPOCK3	-6.07811
ABL1	14.6373		RNF150	-6.30081		PPP2CB	16.4135		KLK14	-15.622					C3orf26	-6.0776
GRAMD1A	14.6029		HAND1	-6.29851		PAPOLB	16.399		APOB	-15.6184					PTPRT	-6.07527
DCTN2	14.6006		MAGEE2	-6.2724		SSTR5	16.3866		PGLYRP3	-15.5578					TPBG	-6.07167
STARD13	14.6001		ABL2	-6.2687		FOXD3	16.3729		PTGFR	-15.5002					RPESP	-6.06648
ATRN	14.5932		FRMD5	-6.2679		COL20A1	16.346		TRO	-15.4701					CCDC52	-6.05541
PLA2G6	14.5899		PCDH1	-6.26788		NOXO1	16.3368		OLIG1	-15.4476					KCNJ5	-6.05445
SFRS8	14.5812		SULT1E1	-6.24499		UNQ473	16.3278		FHL5	-15.3936					FOXD3	-6.04986
STAC	14.5346		ZNF229	-6.23987		CDH7	16.2724		TREML4	-15.3665					TRIB2	-6.04805
MAN1A1	14.5237		ZNF649	-6.23936		TMPRSS6	16.2112		ABCC8	-15.3167					TFAP2D	-6.04791
C17orf56	14.4832		NKX2-8	-6.23773		IL2RB	16.1936		PPP1R1A	-15.2084					PCAF	-6.0477
C14orf43	14.4809		UGT1A6	-6.19789		TAGAP	16.1591		CHN2	-15.1893					KSR2	-6.0442
CSTF2T	14.4746		HOXC6	-6.19671		HAP1	16.1244		SLC12A5	-15.1846					MUC4	-6.04342
C9orf121	14.4559		ZNF544	-6.18922		FBXO3	16.0992		GLULD1	-15.1837					SPOP	-6.04029
FAM98A	14.4531		PAX2	-6.18293		PRPH	16.0965		AXIN2	-15.1748					TRIO	-6.03968
SERTAD2	14.4487		GNAL	-6.17089		FGFR2	16.093		IQGAP2	-15.1442					LCE1D	-6.0388
G6PD	14.4413		UNQ9433	-6.16834		C11orf39	16.0218		GRID1	-15.1436					DMP1	-6.03453
RAB8B	14.4243		PHB2	-6.15762		BAMBI	16.0216		FABP1	-15.0941					SSX2IP	-6.0311
C10orf56	14.4034		POLQ	-6.15378		RCOR2	16.0055		NOS1	-15.0713					KCNQ1	-6.02986
TMEM24	14.4013		SCN1B	-6.14361		FIBCD1	16.0003		ITGA11	-15.0397					LARGE	-6.0231
RBMS3	14.3952		SENP3	-6.13024		PCSK6	15.9952		SCN3B	-14.9291					GRID2	-6.01773
RAP2A	14.3853		TGIF2LY	-6.12313		PCTK3	15.9697		PCK1	-14.8932					HIST1H3E	-6.01604
RALB	14.3656		SEMA5B	-6.11893		CHRNA4	15.9246		TRHDE	-14.831					SLC4A7	-6.01428
RNASE4	14.3652		SLC22A5	-6.11756		CDH23	15.884		TCF15	-14.8172					CDH17	-6.01345
SLITRK5	14.3538		PITPNM3	-6.10583		ZMYND15	15.867		EDNRB	-14.788					SMOC2	-6.01017
BRP44	14.3455		CHST4	-6.10341		RBMY1B	15.8597		KCNMB1	-14.7823					GRIA2	-6.00992
TLE4	14.3342		POU4F2	-6.08462		AMIGO1	15.8554		POU4F2	-14.7539					MTUS1	-6.00872
TGFB1	14.3144		SLC29A2	-6.07753		GCNT3	15.8538		CDH6	-14.7482					SPAG16	-6.00868
ELL2	14.3122		STARD4	-6.06798		ACVR1B	15.8411		SLC7A3	-14.7477					PTGER3	-5.99885
EIF2B2	14.3106		DPPA3	-6.05573		DDX25	15.8205		RHOBTB3	-14.7253					MSRA	-5.99491
RFX3	14.3031		CDS1	-6.05028		RASL12	15.7777		COL6A3	-14.6878					TMEM108	-5.98794
GNG11	14.2947		HYDIN	-6.0302		MUC4	15.7751		AFF3	-14.6496					TAS2R38	-5.98551
ABCC3	14.2934		IRF4	-6.02368		OCLN	15.7747		GRIK4	-14.6268					NEK10	-5.98308
GBA2	14.2934		KCNA1	-6.01135		IL8RA	15.759		TAS2R8	-14.5675					BNC1	-5.96906
TFPI	14.2858		C20orf42	-6.0028		SYT2	15.7234		RNF180	-14.548					TMSL8	-5.96779
GADD45B	14.2833		JAG1	-5.98731		TMEM26	15.6879		TAS2R7	-14.5415					ZNF532	-5.94996
CCNG2	14.2625		B3GNT3	-5.98429		PLA2G4D	15.644		PLCXD3	-14.5339					EPB41L2	-5.94931
FYN	14.2625		NELL2	-5.94862		BMP6	15.6393		EDN3	-14.519					RFX3	-5.94766
C8orf4	14.2623		CTNNA2	-5.94787		PINX1	15.6346		CAPN13	-14.5156					C3orf38	-5.9454
EWSR1	14.2465		CD1D	-5.94691		ARHGAP20	15.6216		NTRK2	-14.4923					INHBB	-5.94256
TNK2	14.2442		RAB17	-5.93962		SRGAP3	15.6209		NSBP1	-14.4689					NELL1	-5.94069
USF1	14.2441		CACNA1E	-5.93686		TGM7	15.597		LCE3A	-14.4281					SYTL5	-5.93945
DMWD	14.2392		SLC12A6	-5.93547		SALL1	15.5954		DNTT	-14.3906					B3GNT5	-5.93872
MINA	14.2307		CXCR4	-5.93414		CARD14	15.5865		SEZ6	-14.3892					TMEM61	-5.93498
UPF2	14.2262		C3orf52	-5.92319		CACNA1S	15.5824		NPAS4	-14.3859					CD164	-5.93489
TREX1	14.2219		MDFI	-5.91324		FAM92B	15.5769		DOCK11	-14.3425					ARHGAP12	-5.93437
MAP4K3	14.2034		EPB41L4B	-5.91241		TPM3	15.5501		DBC1	-14.3412					TITF1	-5.91403
HIST4H4	14.202		SOX1	-5.90421		DGCR2	15.5395		SPZ1	-14.2637					IRX6	-5.90777
ZADH2	14.1977		CYP24A1	-5.8909		CPLX4	15.5328		PRKAA2	-14.2211					CLGN	-5.90728
ARMCX2	14.1921		SERPINB5	-5.87619		C2orf19	15.5219		ADRA1A	-14.212					IL22	-5.90694
FBN2	14.1635		EPS8L1	-5.86972		CPAMD8	15.5114		VASH1	-14.1712					NSUN2	-5.90669
C20orf111	14.1614		TRIM9	-5.85497		ADCYAP1	15.5043		SIX1	-14.1612					POU1F1	-5.90658
RPUSD4	14.1544		LHX6	-5.85267		IGLL1	15.4788		GABRA3	-14.1212					HES6	-5.89906
BAG5	14.1492		HEY2	-5.83854		PHYHIPL	15.4643		NAP1L2	-14.1109					ZIC3	-5.89843
ATP5G1	14.1304		NGB	-5.8346		CYFIP2	15.4532		MASP1	-14.1077					PPAP2C	-5.88426
SERINC1	14.1273		SLC43A2	-5.81266		ESAM	15.4513		CD48	-14.093					EFHD2	-5.8836
PTGER2	14.1246		PCDHAC1	-5.80637		FAM43B	15.4427		RGS13	-14.0793					LSR	-5.88112
KCNMB2	14.1213		DUSP9	-5.8062		SAMD14	15.4341		GRIK3	-14.0608					FOXA2	-5.87585
LNPEP	14.1183		FLT3	-5.79603		C10orf30	15.384		HCRTR2	-14.0569					CENTD2	-5.87538
MAP2K2	14.1181		NES	-5.79375		EMX1	15.3762		GUCY1B3	-13.9714					OPRM1	-5.87182
IHPK1	14.1154		MC2R	-5.79237		CD300LG	15.3608		OR5V1	-13.9411					SI	-5.87137
PTTG1	14.1137		KRTAP11-1	-5.79198		BARHL1	15.3589		TKTL2	-13.9101					IRS4	-5.85619
GPR18	14.1094		XKR6	-5.77509		GJE1	15.3498		GALNTL2	-13.9024					LRRC55	-5.85586
NFKBIA	14.0987		ZNF397	-5.73463		COLEC11	15.3468		NDP	-13.818					OSR1	-5.85313
DLAT	14.0935		PCDHGB4	-5.72112		N4BP3	15.3463		OR5AP2	-13.7463					RNF144	-5.85093
ASXL1	14.0935		ASB2	-5.7145		SEC14L3	15.331		PRDM11	-13.7417					SPATS2	-5.8495
SNPH	14.0889		KLK5	-5.70596		TNFRSF13C	15.3212		PRKCB1	-13.7369					MAP2K5	-5.84518
SYNGAP1	14.0772		OR2L13	-5.70027		SERPING1	15.3196		OR51D1	-13.6088					AQP4	-5.84365
MSC	14.0767		EDAR	-5.6937		E2F8	15.3043		SLITRK5	-13.5819					RNF4	-5.84118
ANKRD25	14.0601		USH1G	-5.69224		SALL2	15.2827		FCRL3	-13.5681					POSTN	-5.83556
ILK	14.0586		PRDM16	-5.69196		CLGN	15.2739		CNKSR2	-13.5576					CFH	-5.83446
PPARG	14.0566		C9orf61	-5.68676		CRYBA2	15.2627		SEMG1	-13.5191					ABCC8	-5.82665
SAS10	14.0565		BRUNOL4	-5.65668		CASZ1	15.2255		TMEM10	-13.5093					TOB2	-5.82109
SGK	14.0507		MMP28	-5.65292		TNNI2	15.213		NEUROD4	-13.4992					RPIB9	-5.8028
PTOV1	14.0503		REG1A	-5.65195		MDK	15.1939		SPSB4	-13.4871					MAFB	-5.80207
XAB2	14.0455		ELMO3	-5.63786		TRIM63	15.1783		KCNH5	-13.4676					NOS1	-5.79692
DCC1	14.0411		ZNF404	-5.63441		NTRK1	15.1597		GRIA3	-13.4568					DUSP3	-5.79007
KLHDC3	14.0411		CHAC1	-5.6266		PCBP3	15.156		FRY	-13.4254					ELAVL3	-5.78685
RNF139	14.0273		PRSS7	-5.62021		CHRNB4	15.1118		C1orf114	-13.4213					CAPN9	-5.78595
RBBP6	14.0161		ZNF502	-5.60656		TTC9B	15.1091		MAOB	-13.4011					TMEM46	-5.78577
FMNL1	14.0141		BIK	-5.58985		FUT3	15.0992		PCYT1B	-13.3964					RNF138	-5.78016
CXXC1	14.007		C21orf29	-5.58317		WDR22	15.0345		PLCL2	-13.361					TERT	-5.77489
SELM	14.004		MAT1A	-5.58314		P53AIP1	15.0102		CCL1	-13.3577					PAK3	-5.77433
SDC4	13.9971		C14orf155	-5.55468		KLRD1	15.0034		DGKI	-13.3186					PRAME	-5.76508
TLE1	13.9921		KCNC2	-5.54285		PPFIBP2	14.9784		KRT1	-13.3168					ROCK2	-5.75872
STAMBP	13.9916		GNAO1	-5.53771		FCN2	14.9778		LCP2	-13.2893					ZSWIM2	-5.75655
PPP2R5E	13.9904		LHX2	-5.5346		FTCD	14.9704		DACT1	-13.2669					SMPD1	-5.74643
SFRS7	13.9892		ZIK1	-5.53033		CCDC48	14.9637		RASGRF2	-13.2505					NEBL	-5.74481
AP2A1	13.9792		RASSF2	-5.52809		LRG1	14.9324		GHR	-13.2379					GALR1	-5.74291
SAFB2	13.9756		C3orf15	-5.51828		EGLN2	14.8785		CHL1	-13.2148					IL1RL1	-5.74221
PPP1R12B	13.9719		NOTCH3	-5.51742		MAF	14.8535		IL7	-13.199					WDR40B	-5.74204
IQWD1	13.9662		ALDH1L1	-5.48539		DMC1	14.8244		ASCL1	-13.1788					DYRK2	-5.74156
GAPDH	13.9652		CYP2R1	-5.48212		DNASE1L3	14.7966		DEPDC2	-13.1784					SERPINB2	-5.74134
POMT1	13.9329		NRN1	-5.47312		FAT2	14.78		PLAG1	-13.1699					GRP	-5.7356
MAT2B	13.9319		DLX6	-5.4584		PODXL2	14.7648		FGF7	-13.1641					MGAT5B	-5.73495
DYRK1A	13.9299		DLGAP2	-5.45055		DOK6	14.7639		P2RY14	-13.1639					SURF4	-5.73322
HSF2	13.9295		NDN	-5.44613		IGF1R	14.7478		SDK1	-13.135					PRDM5	-5.72629
ZW10	13.9111		C14orf162	-5.44417		WNT4	14.7411		PTF1A	-13.1338					NPTX2	-5.72524
NECAP1	13.9046		NFATC1	-5.43512		CPLX1	14.738		KCNK5	-13.0843					CYP7B1	-5.72277
TMEM62	13.8976		PDE9A	-5.4336		P2RX2	14.7341		C20orf186	-13.0817					MAP2K6	-5.71373
MAGED2	13.8954		AMOT	-5.42769		EMILIN1	14.724		TNFSF11	-13.0795					NT5DC2	-5.71126
SNCA	13.8859		IL1RL1	-5.4181		ST6GALNAC1	14.7222		CACNA2D2	-13.0488					LMO4	-5.71005
TMEM104	13.8667		CCDC60	-5.40968		AQP9	14.7163		STAC	-13.0261					COL2A1	-5.70944
GSK3A	13.8594		C1orf106	-5.40909		RPL38	14.6582		OLFM4	-13.0194					SOX8	-5.70764
NUMBL	13.8451		HTR4	-5.40362		CLUL1	14.6555		DCD	-13.0009					BRI3	-5.70119
HM13	13.844		DISP2	-5.40342		CAMKV	14.6551		CD300C	-12.9788					TPD52	-5.68943
EPAS1	13.8337		SLC2A9	-5.40327		TPSG1	14.65		KRTAP15-1	-12.9563					KCNMA1	-5.6883
AHNAK	13.8275		IGFBP2	-5.40011		ATP1A4	14.6375		LGI2	-12.9557					RALGPS2	-5.68576
SEMA3B	13.8243		PGR	-5.3882		STOX1	14.6309		RERG	-12.9199					PLEKHA1	-5.68348
TNC	13.8218		ROR2	-5.38603		MDGA1	14.6111		PLSCR4	-12.9156					WDR69	-5.67949
SIDT2	13.8212		ROPN1L	-5.36177		CNDP1	14.6068		USP26	-12.901					CELSR2	-5.67328
IGFBP4	13.8123		SFN	-5.34789		EPHA5	14.5693		DEFB127	-12.876					BCDO2	-5.66904
SCAMP1	13.8112		N4BP3	-5.34522		NAGK	14.5688		LCP1	-12.8737					SNX22	-5.64692
MFSD1	13.8034		TCF2	-5.34418		ARVCF	14.5209		IL1RAPL1	-12.8665					HAO2	-5.64329
RTN4	13.7947		RNF39	-5.32754		C10orf39	14.5082		C17orf54	-12.8483					LARP5	-5.63958
SCYL3	13.7735		C2orf19	-5.31823		ZNF133	14.4953		NRN1	-12.8351					RBM15B	-5.63564
SKP1A	13.7584		PDE3A	-5.31755		ATP12A	14.4927		PIK3R5	-12.8313					DNER	-5.63417
AMFR	13.7558		CYP26B1	-5.3173		KCNQ1DN	14.4876		MPP1	-12.828					GABRA5	-5.63162
PRIM2A	13.7543		OTP	-5.30883		PEBP4	14.4606		OR2F1	-12.7912					PLK2	-5.62432
HEXIM2	13.751		SLC2A6	-5.29324		IL22RA1	14.446		CCL18	-12.777					ANKRD37	-5.62059
SUCLG1	13.7504		RIPK3	-5.29224		FRMD4A	14.4378		CAMK1D	-12.7755					CXXC1	-5.61702
ELOVL5	13.7495		CACNG4	-5.29202		CREB5	14.4354		ZIC3	-12.733					ACSM1	-5.61542
CPSF6	13.7319		GABRA4	-5.28682		KCNJ8	14.4235		PNLIP	-12.6265					PIGS	-5.61522
Gcom1	13.7138		PHOX2B	-5.28476		BHLHB4	14.3939		BMP3	-12.6248					FGF14	-5.61277
BTBD14B	13.703		GABRG3	-5.27065		TSLP	14.3628		EPHA4	-12.5813					CCDC5	-5.6127
ARPC1A	13.7017		TBR1	-5.26976		SLC25A25	14.342		JAM2	-12.5579					MYLIP	-5.6116
SERF2	13.696		CYP2E1	-5.24188		EFNA2	14.3338		EPHA8	-12.5491					PTRF	-5.60988
CDK6	13.6901		GATA4	-5.24014		CDADC1	14.293		CES7	-12.4381					PPCDC	-5.60858
EFNA5	13.6859		DLG1	-5.23699		PACSIN1	14.241		C18orf26	-12.4082					TMEM16A	-5.60845
GARS	13.6771		EPB41L3	-5.23499		C12orf42	14.2205		APBA2	-12.372					SH3BP2	-5.60479
CD276	13.659		MPP2	-5.21769		CCDC8	14.1313		PTPRO	-12.3275					OR2S2	-5.60413
EXOC8	13.6362		ZNF667	-5.20819		SLC9A3	14.1294		SNFT	-12.3026					WNT2	-5.60328
RPIA	13.6222		C2orf16	-5.20774		ACTL6B	14.1122		GUCY1A2	-12.2966					CPZ	-5.60303
FAM108A1	13.6165		CACNA1D	-5.20539		MCF2L	14.0871		MCF2	-12.2525					GPR12	-5.60238
ZNRD1	13.6151		GNG4	-5.20156		C10orf93	14.0383		SLC10A4	-12.2354					XKR5	-5.60104
MTA2	13.6149		SORCS1	-5.20012		TLL2	14.0282		CXCR4	-12.2349					REPIN1	-5.59962
KAZALD1	13.6102		ENTPD3	-5.19285		MTFMT	14.0186		IL10RA	-12.2337					PDIA6	-5.59398
BET1	13.5978		RASGRP1	-5.18226		PLEKHH1	14.0025		NEGR1	-12.233					PTBP2	-5.59372
HIST2H2BE	13.5971		ZDHHC15	-5.1785		FOXP2	14.0015		PHACTR1	-12.2323					RSPO3	-5.58819
CDK2AP1	13.5818		FANK1	-5.17526		LASS4	13.9958		GPR83	-12.202					GUCY1A3	-5.58418
ST3GAL6	13.5817		LCP1	-5.16685		FZD3	13.9905		CNGB3	-12.1768					GOT1	-5.57735
GPRC5A	13.572		HOXD3	-5.15278		DCDC1	13.9897		SCGN	-12.1742					LRRC8C	-5.57403
EEF1G	13.5646		ZNF560	-5.14946		CD40	13.9646		LRRC15	-12.1662					CCDC4	-5.57311
TGFB3	13.5623		PDE10A	-5.13181		PTGDS	13.9405		RPH3A	-12.1039					BAI3	-5.57302
POLR2E	13.5607		NSD1	-5.13018		PARVG	13.9369		CXCL14	-12.0807					GALNT14	-5.57177
FBXL11	13.5408		BCAM	-5.12656		MMP25	13.892		TRPC6	-12.074					HOXA5	-5.57029
BNC2	13.5383		C14orf37	-5.12335		CCL21	13.8696		FAM5B	-12.0519					BMP5	-5.56313
HIST1H4K	13.5277		TCF7L1	-5.12243		HDDC2	13.8452		IGSF1	-12.0183					OSBPL1A	-5.56211
TSC22D3	13.5217		GADD45GIP1	-5.1219		GP9	13.8164		DDC	-12.0142					SYNJ2	-5.56051
SRP54	13.5084		C20orf149	-5.11352		FUT5	13.8125		KEL	-11.9771					ACPL2	-5.55511
HIST1H2AC	13.4975		SLC6A5	-5.11314		TSPAN8	13.7997		CD300LB	-11.9699					CAV3	-5.55354
HIST1H4D	13.4946		EDG5	-5.11306		B3GALT1	13.7482		TSPAN18	-11.956					GRID1	-5.55302
AMOTL2	13.4913		NPL	-5.11036		ALB	13.7255		LUZP2	-11.9559					GPRASP2	-5.54957
IFI44	13.4667		NXPH3	-5.09869		KCNN1	13.7207		C6orf118	-11.9402					CYP26B1	-5.54629
PRPF38B	13.4639		HAS3	-5.0793		EPB41L4B	13.7125		ENPP6	-11.9364					HOXA10	-5.54429
SOX4	13.4627		ADARB2	-5.07105		PTHR1	13.703		TRPC5	-11.9287					SLC35F1	-5.54343
LASP1	13.462		ICEBERG	-5.05833		OR2S2	13.6629		CDGAP	-11.9142					MGLL	-5.54195
JARID2	13.4534		TIGD7	-5.05686		IL20RA	13.6546		DRD2	-11.8214					PRIM2A	-5.53353
AMMECR1	13.452		SHOX2	-5.04988		HES2	13.646		LCE3B	-11.8186					MAD2L1	-5.52117
PIK3C2B	13.4313		HES7	-5.04908		VRK1	13.6326		OR2L13	-11.8152					MAPT	-5.52037
MRPL33	13.4294		LAMC2	-5.04342		SLAMF9	13.6307		DUSP26	-11.7948					PBEF1	-5.51666
SPATA5L1	13.4263		ARL14	-5.04163		MEGF11	13.6282		OR13D1	-11.7449					C13orf21	-5.51548
SDC2	13.4214		MRPS36	-5.04018		CRIP1	13.6038		GPR12	-11.716					CCBE1	-5.51381
OAF	13.4137		TMPRSS2	-5.03799		DDN	13.5829		PCDH15	-11.7091					TMEM55B	-5.51089
TRERF1	13.4111		KLF14	-5.03072		ARC	13.5645		TNFRSF1B	-11.6627					ALX3	-5.50844
GLRX	13.4073		KCND3	-5.0226		GLS2	13.5643		PNLIPRP1	-11.6561					SFMBT1	-5.50381
ZNF343	13.4049		SHH	-5.01008		SLC2A4	13.5616		HTR5A	-11.6401					TARSL2	-5.50223
C14orf119	13.3913		ZNF682	-5.00336		CILP	13.5537		UNQ467	-11.6284					IRAK1	-5.49652
CD2BP2	13.3853		PNOC	-5.00311		LSR	13.5485		PIWIL1	-11.6103					PDZRN3	-5.49427
UBE2I	13.38		NP	-5.00239		ALX3	13.5399		RET	-11.5965					MFGE8	-5.48985
CAMK2D	13.3745					MLCK	13.5213		SPATA8	-11.5917					MTX3	-5.4893
TCF12	13.3694					TBX10	13.5149		DBH	-11.5668					BAMBI	-5.48897
BBC3	13.3687					INSM2	13.5007		CPNE4	-11.5577					C6orf117	-5.48798
EHD1	13.3572					CIB4	13.4834		GPR63	-11.5135					LBH	-5.48358
ARMCX1	13.349					GRASP	13.4751		PATE	-11.5086					IGFBPL1	-5.47243
ATBF1	13.3473					EPHB6	13.4548		TECTB	-11.5085					CRMP1	-5.46923
PCTK2	13.3444					COL2A1	13.4311		C21orf88	-11.5084					ZNF678	-5.46798
HSPA5	13.3443					KLHL9	13.4243		COL25A1	-11.4927					PAX8	-5.46505
FGF14	13.3425					MYH7	13.3853		UNC5A	-11.4405					EIF5A2	-5.4567
SYNJ2	13.3194					HTR1A	13.3707		KCNA5	-11.4398					DENND2D	-5.45155
ASB8	13.3083					CPA3	13.3668		APCDD1	-11.401					RASSF2	-5.44919
SMPDL3A	13.3011					NKX6-1	13.362		PANX3	-11.354					DST	-5.43934
WSB2	13.2859					NRGN	13.3356		ZNF521	-11.347					DGCR2	-5.4377
RBBP5	13.2814					Tenr	13.3157		PDPN	-11.3384					ID4	-5.43668
MTF2	13.2715					SLC4A3	13.3008		PLS3	-11.3268					B4GALNT3	-5.43334
PIGY	13.2685					GRIN1	13.2769		ADAMTS14	-11.3094					CD59	-5.4292
TMEM110	13.2603					C8orf31	13.2529		COL12A1	-11.2894					WSB1	-5.4277
TMEM55B	13.2541					NFKBIE	13.2342		CTLA4	-11.2733					ZNF667	-5.4247
PRKACA	13.2479					PIK3CG	13.2329		COLEC10	-11.264					ZMYND11	-5.42354
NPHP4	13.2476					TCF21	13.2306		CXorf36	-11.2585					CCDC11	-5.42333
TTK	13.2295					SNX22	13.2011		CPVL	-11.2556					PEX5L	-5.42297
WSB1	13.1957					MYCL1	13.1925		LRRC33	-11.25					DNAH11	-5.41989
GFPT1	13.1925					FADS6	13.1831		LCE2B	-11.2385					RNF103	-5.41925
EVI1	13.1908					ELF5	13.1622		KCTD8	-11.2232					CCDC8	-5.4178
EIF3S3	13.1763					CBX8	13.1428		KRTAP5-9	-11.222					SGCB	-5.41737
RNF121	13.1747					SCN2B	13.1109		DLG3	-11.2138					TBX2	-5.41702
TPM3	13.1714					CXCL10	13.1029		CD1A	-11.1935					PHOX2B	-5.4146
PTRF	13.1681					PRELP	13.0922		MAGEB1	-11.1916					MTDH	-5.41026
ACBD5	13.163					CYP24A1	13.0838		PDGFD	-11.1832					SLC1A6	-5.41012
PCTK1	13.1518					MAPRE3	13.075		OR51B4	-11.1823					FSTL5	-5.40957
B2M	13.1453					RAG1	13.0733		KCNK18	-11.1484					RPL38	-5.40424
RAB40C	13.133					TAAR2	13.072		HOXB6	-11.1464					DEFA4	-5.39529
CALCOCO1	13.1302					LRRC50	13.0513		TMEM100	-11.1405					C4orf15	-5.39385
BAT5	13.1265					MED9	13.035		MC3R	-11.1066					TNFAIP2	-5.38987
DDX3X	13.1119					MSX1	13.0264		GHRHR	-11.0967					LZTS1	-5.388
IER5	13.1025					CYP2S1	13.0133		ITGA4	-11.0658					MYT1	-5.38799
FTH1	13.0895					SCUBE3	13.0124		ADAMTS3	-11.0594					ST8SIA3	-5.3797
GSPT1	13.0883					TUBA8	13.0009		WFDC13	-11.0415					PHACTR3	-5.37563
PKIB	13.0841					NTSR1	12.9679		MS4A5	-11.0154					TSPAN9	-5.37093
COX10	13.0582					PPRC1	12.938		CEACAM6	-10.928					KNDC1	-5.36445
PDE4DIP	13.0522					C1orf172	12.9361		KCNMB3	-10.9267					CSAD	-5.36375
CIC	13.0242					KCNJ1	12.9329		KLHL14	-10.8979					OFCC1	-5.36267
CD274	13.0082					SOX10	12.9206		C3orf15	-10.881					BDKRB2	-5.35634
ATM	13.0031					CYP2R1	12.9184		PTPRR	-10.8528					NT5DC1	-5.35313
PSMC6	13.0026					CAPSL	12.9149		KCNJ2	-10.8481					CECR1	-5.35224
HSPH1	13.0015					ATP6V1C2	12.902		GCG	-10.8424					NXPH4	-5.35085
UGP2	12.9789					C10orf35	12.9002		LRRTM3	-10.8219					DSP	-5.33959
USP38	12.9785					ALDH1A2	12.8583		ST8SIA3	-10.8182					PITPNB	-5.33533
NFAT5	12.9766					GRTP1	12.8557		RASGEF1A	-10.8041					SLC25A4	-5.33408
SMARCC2	12.9762					SCGB1A1	12.8307		OR10P1	-10.7995					PLB1	-5.33062
HEBP1	12.9619					DSCR1	12.8284		SCGB1D1	-10.7987					CHI3L2	-5.33061
POSTN	12.9566					PTHLH	12.8245		TAS2R1	-10.7463					RPE65	-5.32838
PQBP1	12.9419					SNCB	12.8217		ABCB5	-10.7149					GLULD1	-5.3268
SPEN	12.9394					TRPM3	12.8156		CD5L	-10.7004					RHOG	-5.3122
TXNDC5	12.9364					COL13A1	12.8043		RHOU	-10.6745					GJA3	-5.31215
VPS25	12.9313					INHBB	12.7915		SYTL4	-10.6712					KDELR2	-5.31028
CDC42BPB	12.928					NEO1	12.7735		GLYAT	-10.651					DOK6	-5.30994
POGZ	12.926					CDCA7	12.7733		EFCBP1	-10.6479					ADAMTS17	-5.30776
PLXDC2	12.9242					MED31	12.7709		SEZ6L	-10.5977					TAAR1	-5.30742
WDR20	12.9241					LCN6	12.7672		LRRC18	-10.5947					TRIM8	-5.30579
ELK1	12.9098					ZDHHC11	12.758		NGFRAP1L1	-10.5721					SPAG6	-5.29591
SLC2A3	12.9013					MARK1	12.7373		NTS	-10.5624					ANTXR1	-5.29211
PCBP2	12.8945					TAC4	12.7144		PTCHD1	-10.5395					NETO1	-5.285
TMEM25	12.8927					F7	12.7103		COL23A1	-10.5005					AP1G2	-5.28489
AGPAT1	12.8919					PTER	12.6929		AJAP1	-10.4809					GNAO1	-5.28107
LYK5	12.8901					FBN3	12.6921		KCNS3	-10.4744					AR	-5.28047
H3F3B	12.8849					STARD13	12.6584		SPON1	-10.4589					HTR1E	-5.27868
NFIC	12.8822					SH2D4B	12.6185		RTN4RL2	-10.4446					FAM19A5	-5.27857
MX1	12.8783					BOLL	12.5944		SLAMF8	-10.4306					ZNF271	-5.27602
TMEM16K	12.8728					ACPL2	12.5888		ACOXL	-10.4091					FLRT1	-5.27387
OTUD5	12.8659					FLNC	12.5765		PIP	-10.4074					BMP2	-5.27251
EAF1	12.8583					RND1	12.5748		MAGEB6	-10.4066					NRG1	-5.27226
ACSL1	12.8535					RHCG	12.5565		TNR	-10.3862					CALN1	-5.26683
ATF2	12.8399					KIF1A	12.5297		KHDRBS3	-10.3734					WDR45	-5.26444
WDR26	12.8385					GPR37	12.5175		C20orf79	-10.3675					FRMD4A	-5.25825
SERP1	12.837					SIX2	12.4987		MYO3A	-10.3669					FURIN	-5.25818
HMG2L1	12.8266					DAPK2	12.4981		UBD	-10.358					KLHL8	-5.25742
ABHD4	12.8189					GAB2	12.4653		TAS2R16	-10.3478					IL5RA	-5.25382
THBS3	12.8156					KCNJ3	12.4602		SHANK1	-10.3265					AGPAT5	-5.25277
ARMET	12.7951					PSMD3	12.4396		OR2T8	-10.2982					RIMS2	-5.25066
COQ10B	12.7867					RHAG	12.4279		KHDRBS2	-10.2833					ZNF219	-5.24685
EHMT2	12.7679					SEMA4C	12.4241		C18orf1	-10.2687					MX1	-5.24613
SEMA3C	12.7658					LCK	12.4014		OR51E1	-10.2464					EGFR	-5.24515
UHMK1	12.7591					HNF4A	12.3898		KCNA6	-10.1956					CYP2U1	-5.2439
WIPI1	12.7548					SCARF2	12.3762		MX2	-10.1835					PLXDC2	-5.24077
SP1	12.7535					ZBP1	12.3745		DNAH9	-10.1144					KCND3	-5.23737
COG2	12.7413					SOX4	12.367		SLC5A12	-10.1135					VN1R1	-5.23556
TFE3	12.7401					THEM5	12.3508		GABRR1	-10.111					MTMR9	-5.23435
PEX11B	12.7345					CD6	12.3211		EPX	-10.0871					IL2RA	-5.22846
PIK4CB	12.7266					PPARGC1B	12.318		GIMAP7	-10.0743					SLC35D1	-5.22115
C10orf10	12.7216					DLX4	12.2902		HS6ST3	-10.0446					PLEKHF1	-5.22037
PPP3R1	12.7137					PLA2G3	12.2858		MMRN1	-10.0438					NKX2-2	-5.22021
RAB20	12.7015					SRMS	12.2724		SAMD11	-10.0158					SPON2	-5.21759
GHR	12.6969					ADCY4	12.261		SMAD6	-10.0121					CENTG2	-5.21748
SLC39A1	12.6916					HAAO	12.2477		OBSCN	-9.95185					SATB2	-5.21506
EIF1B	12.6828					EPB49	12.1919		LRRC21	-9.94233					UNQ473	-5.21403
LDB1	12.6786					PNCK	12.1877		TAS2R10	-9.93869					RICTOR	-5.21299
RERE	12.6664					CSTF2T	12.1826		TRHR	-9.92279					GRIN3B	-5.21253
LAPTM4A	12.6643					GPR35	12.179		OR6M1	-9.92078					PDE10A	-5.21167
BCL9L	12.6634					STAMBP	12.1671		OR8B8	-9.91247					C1orf135	-5.20966
STK17B	12.6201					SFRP2	12.1624		C20orf114	-9.90855					DCBLD1	-5.20865
IFI27	12.6183					SLC29A2	12.1587		LARGE	-9.82644					LMO2	-5.20559
YWHAZ	12.6073					SLC6A20	12.1536		DEFB119	-9.79322					RNF19	-5.20339
PXK	12.6055					MOS	12.1262		LEF1	-9.78525					DLK1	-5.19879
COMMD3	12.601					SPG3A	12.1166		EGFL6	-9.78316					FAM105A	-5.19708
SRP9	12.5991					MAPK15	12.1149		RSPO3	-9.76593					HNMT	-5.19485
TNPO2	12.5977					PKD1L2	12.0679		GHSR	-9.74708					LYPD1	-5.19359
CNP	12.5842					RABL4	12.0674		SLC5A4	-9.73764					NRF1	-5.19222
OBFC2A	12.5813					MT1B	12.0603		C15orf32	-9.73272					HOXB9	-5.19196
H1F0	12.5805					C1S	12.0589		ARMCX4	-9.72893					EPM2A	-5.18912
FAT	12.5628					SLC26A1	12.0346		IL1RL1	-9.70324					SLC6A5	-5.18623
INSIG2	12.561					LGR6	12.0324		SORCS3	-9.69315					ZBTB2	-5.18233
ABHD2	12.5585					TNNT1	12.0255		DEFA5	-9.68747					SDC2	-5.18029
RPL13	12.5479					ABAT	12.0046		LCE1A	-9.68417					PPM1A	-5.17739
ENTPD4	12.5463					PLD2	11.9999		SERPINA12	-9.67395					IBSP	-5.17132
FOXP2	12.5308					C20orf42	11.9996		RASD1	-9.64991					SLC10A2	-5.1656
CEP152	12.5262					SPOP	11.9762		LHFPL3	-9.62513					ARL6IP2	-5.16255
PIM1	12.5149					UNQ2541	11.9646		KRT4	-9.61334					CDK5R2	-5.15369
FEM1B	12.484					PSMD2	11.9577		KCND3	-9.60785					FYCO1	-5.14921
CDC2L6	12.4829					ITM2C	11.9497		EBF3	-9.59842					EFHA2	-5.1478
GTF2H4	12.4815					LHX3	11.9487		CYP7B1	-9.59686					FAM3B	-5.14726
WBP5	12.4805					F10	11.9435		ARHGAP24	-9.58961					DDI1	-5.14711
RAD23B	12.4691					PGR	11.9419		DMRT2	-9.58106					BRPF3	-5.1453
TGM2	12.4494					SPN	11.9334		C7orf33	-9.56775					UXS1	-5.13908
GOLT1B	12.4445					SLC19A1	11.9276		MARCH4	-9.56726					OXCT1	-5.13813
SLC33A1	12.4444					UTF1	11.9129		CD300A	-9.55423					HTRA3	-5.13745
CUGBP1	12.4396					SIPA1	11.9129		ABCA13	-9.5517					CRIM1	-5.13638
MED8	12.4347					NR1I3	11.8843		C1QTNF7	-9.5353					HDAC11	-5.13633
EIF4EBP2	12.4323					RGS16	11.8802		AGTR2	-9.53094					FGF9	-5.13291
LAMP2	12.4233					MGAT3	11.8763		SOSTDC1	-9.52035					MPO	-5.13076
DCTN4	12.423					SLC22A7	11.8714		CACNG5	-9.50926					DEPDC2	-5.12968
CRSP8	12.4193					P2RY6	11.8615		CACNA1A	-9.48651					FGF4	-5.12545
LYST	12.4131					CXXC5	11.8544		MBNL3	-9.48634					RAX	-5.12488
MYST2	12.4127					GPR113	11.847		PDE11A	-9.48174					IL13RA2	-5.12456
DAXX	12.4116					C17orf28	11.8468		PIK3AP1	-9.47372					GPR101	-5.1026
MKLN1	12.4068					WFDC2	11.8417		GABRE	-9.43162					HESX1	-5.09608
GLIPR1	12.4016					RIT2	11.8358		PRLHR	-9.41413					FOXL2	-5.0897
LARP6	12.3956					RAB3A	11.8218		DAZ2	-9.407					FRS2	-5.08919
CRKRS	12.3766					RRBP1	11.8195		GALR1	-9.38602					ADAMTS19	-5.08765
HDGF2	12.37					NPTX1	11.7604		EPDR1	-9.3844					ROR2	-5.08657
KLF7	12.3641					AGXT	11.7585		MAGI2	-9.37852					CXCL6	-5.08529
BCOR	12.3624					GCH1	11.7518		TG	-9.36197					ZNF403	-5.08381
SPTAN1	12.3487					ESRRG	11.741		CNBD1	-9.34538					SCN3B	-5.07863
PMAIP1	12.3353					CENTA2	11.736		CRISPLD2	-9.34402					WDR17	-5.07598
MTA1	12.3306					DISP2	11.7297		HTR2A	-9.34279					BRF1	-5.07582
MLL2	12.3283					ESPN	11.7001		CD1E	-9.34265					SPRR1B	-5.07544
PRKAG1	12.3213					HIPK1	11.6975		RSPO1	-9.33736					JAM3	-5.07462
RASL11A	12.3131					FAM101A	11.6923		EN2	-9.32391					C12orf34	-5.07126
PHF12	12.3113					NFATC4	11.6652		SLC22A6	-9.30714					NUTF2	-5.06665
SORT1	12.3105					CECR5	11.6631		ACE2	-9.2883					SMOX	-5.06126
MORF4L2	12.3065					ATAD4	11.6509		ADAM12	-9.25764					TRIM58	-5.05175
NFATC2IP	12.2996					HIST1H2BA	11.632		FLT1	-9.2239					WNT3	-5.0413
ST8SIA1	12.2944					PRSS33	11.6244		BPIL1	-9.21136					AMH	-5.04096
DAPK3	12.2925					CCDC27	11.595		LCE3C	-9.19532					FAM49A	-5.03839
CUL7	12.2895					PAGE1	11.5929		CHGA	-9.17882					TSHB	-5.03348
MYADM	12.2886					NHLH2	11.5836		C8A	-9.15443					SEZ6	-5.032
SOD2	12.2856					CGNL1	11.5824		MAGEB4	-9.1508					GK	-5.0319
WDR21C	12.282					AQP10	11.5818		OR1L3	-9.14706					IGSF10	-5.03081
OGT	12.2809					CRB3	11.58		CREB3L1	-9.12962					LRRN1	-5.03046
UBE2O	12.2754					OTOP3	11.5778		WNT9A	-9.09883					BCL9L	-5.02665
RPS6KC1	12.2661					IL17D	11.5692		SOX5	-9.08817					REST	-5.02138
RAPGEF6	12.2624					CA14	11.5549		TTYH2	-9.0787					CACNA2D2	-5.02002
ING1	12.2611					PXT1	11.5442		C1orf87	-9.07581					XYLT1	-5.01983
PPP1R12C	12.255					OTOA	11.5413		CD1C	-9.07004					PLUNC	-5.01769
LARP4	12.2511					CALML6	11.5398		CHST1	-9.06687					TNIK	-5.01768
DEPDC5	12.2507					SMARCD2	11.5349		CNNM1	-9.06451					B3GALT6	-5.01563
ERCC4	12.2506					ENTPD3	11.5335		CDK5R2	-9.05545					PUNC	-5.01411
PLAT	12.2481					GNL2	11.5039		LSAMP	-9.03589					ATP1A4	-5.00497
MMP19	12.2476					ADD3	11.502		ABCC13	-8.99775					SPHK1	-5.00483
HTR7	12.241					TFPI2	11.494		SARM1	-8.97916					GNG4	-5.00285
MAP2K6	12.2353					AMICA1	11.459		IQSEC1	-8.97603					PKIB	-5.00198
VAPA	12.2299					SUSD3	11.4544		FGF13	-8.95768
RPL11	12.2122					SPTBN2	11.454		CD200R1	-8.95251
C17orf59	12.2085					CHDH	11.4498		CCR6	-8.94055
CDC2L5	12.2001					SLC16A11	11.4407		C20orf185	-8.92338
AAK1	12.1993					GNAL	11.4248		IRX4	-8.90627
CDH2	12.1986					DNMT3L	11.4156		RFPL2	-8.87761
IL6	12.1959					XYLT2	11.4101		HS3ST5	-8.86861
PPP1R12A	12.1878					CCNA1	11.4017		FILIP1	-8.8674
MMP14	12.1844					AFM	11.395		LUZP4	-8.86171
CLIC1	12.1713					ASB10	11.3931		MAGEB3	-8.85764
RAB1A	12.1677					DSP	11.3855		FGF4	-8.83773
H3F3A	12.1651					KCNE2	11.3614		KAL1	-8.83223
PSMB5	12.1387					HS3ST3A1	11.3391		CYP4F8	-8.83023
ST3GAL1	12.1378					HOXD12	11.3304		TAS2R60	-8.81863
SMPD1	12.128					C11orf9	11.3095		OTC	-8.81287
CEP55	12.1278					NETO2	11.3005		DACT2	-8.80196
ZCCHC11	12.1259					MYH10	11.2931		TRIM58	-8.78461
PTEN	12.1196					NKX6-2	11.2808		TSC22D3	-8.77398
TCEB3	12.1097					MYOG	11.2791		MARCH1	-8.77255
EPM2AIP1	12.0998					GJB1	11.2741		RGL1	-8.73176
HOXA6	12.0944					AGXT2	11.2718		KCNK10	-8.72022
CBLB	12.0739					SEPT3	11.2507		ARHGAP6	-8.69121
AK5	12.063					POLG	11.249		OR12D2	-8.69107
MMD	12.0617					PRDM12	11.2398		MAP1A	-8.68014
ZNF219	12.0559					CHST4	11.23		FEV	-8.6692
B4GALT5	12.0533					EMID2	11.2024		NPPB	-8.61793
TRHDE	12.0466					SLC16A8	11.1997		FPRL1	-8.59173
LZTS2	12.0455					ATP1B4	11.1947		LHX2	-8.58156
TRIM41	12.0444					HAS3	11.1896		MS4A4A	-8.55639
COX6C	12.0428					CEP72	11.1865		CYB5D1	-8.54937
BCL2L1	12.0423					HORMAD2	11.1597		SLC36A2	-8.45704
IL7	12.0382					LILRA5	11.1533		HEPH	-8.45132
CTDSP1	12.0288					TCEB3B	11.1351		DPEP1	-8.44614
MAGEF1	12.0261					C19orf23	11.1264		PDZRN4	-8.42012
LEPROT	12.0155					MAP4	11.1229		OR6N1	-8.38072
PKM2	12.0153					EPB41L4A	11.1191		ST8SIA5	-8.37748
TRIO	12.0007					CUTL1	11.1177		LALBA	-8.37501
PLSCR4	11.9937					PYCARD	11.0895		SFRP4	-8.37479
MAP2K5	11.9887					PAX3	11.0821		C3orf36	-8.33036
GOLGB1	11.9849					PDIA6	11.0758		CYP19A1	-8.32725
ZYX	11.9801					LRRC32	11.0629		MAGEC3	-8.29932
SAMD4B	11.9786					FNBP1L	11.0544		HOXC10	-8.29323
NAPA	11.9606					ZNF597	11.0535		GALNTL1	-8.28474
SMAD4	11.9574					ZNF660	11.0369		BAI3	-8.25213
CHMP2B	11.9553					RDH16	11.0337		TTN	-8.21444
CAMSAP1L1	11.9533					MERTK	11.0238		GRM2	-8.19887
LRIG3	11.9415					ABLIM1	10.9892		LCE2A	-8.19808
C1orf21	11.9409					UNC5B	10.9751		TIAM1	-8.1855
AVPI1	11.9394					FRAT2	10.9598		KCNB2	-8.16949
GOSR1	11.9394					BCL2L14	10.9421		CALN1	-8.16627
PIK3R1	11.9255					TM4SF5	10.9385		SLC26A10	-8.156
KLF6	11.9135					HMX2	10.9251		OGT	-8.15565
SUFU	11.9135					GSTP1	10.9184		MAG	-8.13552
EDG1	11.9123					PTP4A3	10.9125		FGF18	-8.12756
CASC4	11.9102					TLX1	10.9103		SFRP5	-8.08622
POLDIP3	11.9076					TIGD2	10.9084		WNT6	-8.06375
ZFP37	11.905					C6orf125	10.8953		TYR	-8.05185
PPM1B	11.9028					FAM89A	10.8935		LDB2	-8.03523
FURIN	11.8977					MUC2	10.8705		KCNJ15	-8.03519
UBE2Q1	11.896					PLA2G2D	10.8612		MAGEB18	-8.02944
CENPC1	11.8734					HPCA	10.8512		PSMA8	-8.0267
TANK	11.8703					CCL17	10.8512		CRABP1	-8.01709
GJA1	11.8682					CA7	10.8444		RIMS1	-8.01533
ARL3	11.8673					SEMA4G	10.8429		GZMA	-8.00852
HERC4	11.8651					EPO	10.8227		ADRA2A	-8.0035
TDG	11.8622					C3orf27	10.8023		OR7A17	-8.00022
AMPD2	11.8555					LGI1	10.801		PLXNC1	-7.99323
RPS15A	11.8298					RPS6KA2	10.8002		PIWIL4	-7.98803
RAB33B	11.8219					INHBA	10.7598		MS4A7	-7.9853
CNTROB	11.8008					HIST1H2AA	10.7438		GBA3	-7.97051
MPP1	11.7975					SMARCE1	10.7259		ADAM22	-7.96947
MAP2K7	11.7969					ACY3	10.7223		OR5A1	-7.96917
NOS1AP	11.7942					PSMD6	10.7128		ABRA	-7.9654
BMPR2	11.793					LDHAL6A	10.7101		ZFYVE28	-7.94351
MYL9	11.7846					ACRBP	10.696		FCGBP	-7.9185
ZNF264	11.7717					IL1RN	10.6911		FAM19A4	-7.90733
TJAP1	11.7709					LDHB	10.6797		XKRX	-7.87729
UBE2D2	11.7683					FOXN4	10.6654		KLHL1	-7.85636
USP33	11.7608					ALOX12B	10.6573		RXRG	-7.85175
RRS1	11.757					CXCL11	10.6503		CLIC6	-7.82207
SNAI2	11.75					GATA4	10.6383		TNMD	-7.81359
TLR4	11.7434					GAL	10.6323		VSIG4	-7.80469
PRRG1	11.7402					NRIP2	10.6115		CRP	-7.79848
ZBTB39	11.7386					PAX2	10.6066		GNG8	-7.79583
TUBB3	11.7301					HPCAL4	10.598		ADAMTS1	-7.79583
GABARAPL2	11.7208					SLC7A10	10.5979		CD33	-7.77467
SDCCAG1	11.7167					KCNH4	10.5834		GAS1	-7.77004
STAG2	11.713					GRIN3B	10.5831		SYN2	-7.76682
PRKAB1	11.7109					NKX2-5	10.5195		UBQLN3	-7.76005
TXNRD1	11.709					SLC5A10	10.5193		PPARGC1A	-7.75229
TFIP11	11.707					BGN	10.5156		C17orf57	-7.72981
MYCBP2	11.7064					MAP3K3	10.5012		TCEAL2	-7.72957
ZFYVE28	11.7056					PADI2	10.4984		ADCY1	-7.72638
PCBP1	11.7014					RBM17	10.4854		HOXB3	-7.71769
PIGM	11.7007					NUCKS1	10.4768		COL4A4	-7.665
NUMB	11.6883					PITX3	10.4756		RAB3C	-7.6541
YY1	11.6875					SGCG	10.4611		NR2F1	-7.63492
ITPK1	11.6854					CPZ	10.457		SCN11A	-7.6308
MGST3	11.6793					NARG2	10.447		MYBPH	-7.62466
JDP2	11.677					LIPG	10.4344		SERTAD4	-7.61705
TCF3	11.6727					HTR6	10.4343		FAM12B	-7.58612
CDH11	11.6712					ZNF263	10.4318		C7orf16	-7.56288
TSC22D1	11.6709					MOV10L1	10.4139		MECP2	-7.54864
SAFB	11.6699					C10orf107	10.4093		TMCO5	-7.54843
COX4I1	11.6581					ZDHHC1	10.4058		GSPT2	-7.53801
ZNF384	11.6574					SPINT1	10.3975		SHC3	-7.52678
ATOH8	11.6549					C8orf51	10.3916		KCNH1	-7.52473
BHLHB2	11.6532					GYLTL1B	10.3888		ADORA3	-7.50019
RALY	11.6474					MMP15	10.3817		ADAM33	-7.4985
ZNF644	11.6362					EPHX2	10.3803		GPR124	-7.48853
SLC25A37	11.6312					COMP	10.3796		B3GAT2	-7.48774
U2AF2	11.6295					CTBP2	10.3769		GRM8	-7.42335
MADD	11.6284					CYSLTR2	10.3659		SYCP1	-7.41451
GMPPA	11.6162					TSPY1	10.3617		FAM71B	-7.39715
DDX6	11.6113					BIVM	10.3564		BTLA	-7.39688
DPYD	11.5877					CSRP3	10.3547		SLC7A14	-7.39442
PEO1	11.5876					MTNR1A	10.3515		GPX6	-7.38568
AR	11.5873					CITED1	10.3381		C1QL1	-7.34738
DMRTA1	11.5752					TUBB2B	10.3341		LGALS14	-7.34543
HS2ST1	11.5742					RAG2	10.3143		C6orf208	-7.33991
AGPAT4	11.5615					NPTXR	10.3003		COL21A1	-7.33782
UBE4A	11.5509					JPH1	10.286		OR2W1	-7.32895
NINJ1	11.5488					MLXIPL	10.2826		CIITA	-7.32359
BMP4	11.5485					GREB1	10.2799		BTNL2	-7.30816
USP36	11.5448					HTR3A	10.2798		KRTAP13-1	-7.29427
TMEM107	11.5376					RTBDN	10.2333		PCGF5	-7.27757
DOCK5	11.5347					INSRR	10.2313		APBA1	-7.27327
GPHN	11.5335					GABRB1	10.2227		HOXA11	-7.26033
PSMC2	11.5332					C1orf106	10.2165		HOXA1	-7.25743
HEXIM1	11.5305					IL2RA	10.2151		PDE4A	-7.23731
TTC14	11.5301					DENND2C	10.1756		ENTPD1	-7.23688
ALDH6A1	11.5296					PSD	10.1733		DENND1C	-7.23246
ASF1B	11.5187					NOS3	10.1647		CYP7A1	-7.21661
LMBRD1	11.5162					CDON	10.1638		COL1A2	-7.21591
KCNJ15	11.5134					CDH20	10.1629		ZMAT1	-7.20907
C4orf16	11.5114					LEMD1	10.1615		GJA4	-7.20711
SORBS3	11.5062					ATP2B3	10.1543		TUSC1	-7.20323
PTPRK	11.4989					C12orf54	10.1322		DSCAML1	-7.19093
CELSR3	11.4968					PRND	10.1211		BFSP2	-7.18124
RPL37A	11.49					FARS2	10.1112		FMO2	-7.15849
SCPEP1	11.4886					PAQR9	10.104		SIGLEC6	-7.15802
ING3	11.484					CPNE9	10.0984		P2RY10	-7.15623
ANXA6	11.4814					PHF12	10.0911		HOXA3	-7.15539
ARPC5	11.4772					OAT	10.0864		ZNF179	-7.13351
WBP11	11.4737					C12orf34	10.0846		HAS1	-7.12412
C14orf122	11.4731					CENTB1	10.0661		PPP2R2C	-7.12323
NAP1L3	11.4712					PDHA2	10.0631		RIMS2	-7.11008
JMJD2A	11.4654					CYBA	10.0588		FGD5	-7.10585
C6orf134	11.4636					ETV5	10.0413		UNQ9433	-7.10014
USPL1	11.4603					TRIM36	10.0366		AMOT	-7.08878
LDOC1	11.4479					TECTA	10.033		OR1C1	-7.08093
PPP3CB	11.4466					PRSS21	10.0232		C1orf94	-7.07988
PDE1C	11.4462					POU2AF1	10.0227		SLC18A2	-7.06774
MBNL2	11.4461					MFSD4	10.013		APBB1IP	-7.05378
SNX7	11.4439					MAP3K11	10.0072		SYN1	-7.02816
SH3BGRL	11.4356					PIM3	10.0041		PLD5	-7.02451
STX18	11.4334					DPF3	10.0035		RNASE3	-7.02068
MLLT1	11.4334					BDKRB2	9.99831		RFPL3	-7.01117
YIPF5	11.4327					BSND	9.98576		CYP11B2	-7.00924
ARID1A	11.427					BUB1	9.98354		KCNQ3	-6.99202
CCNI	11.4245					PSD2	9.96967		WDR72	-6.98163
PSMC4	11.4235					WNT3	9.96581		RGSL1	-6.97863
USP3	11.4213					AQP6	9.96419		GLP1R	-6.97238
ERBB2	11.4201					IL6R	9.95079		TRIM42	-6.96026
C16orf45	11.4185					TRIM17	9.93791		C17orf76	-6.94565
PLCD4	11.403					DAPK1	9.92895		LCE2D	-6.94536
UBE2W	11.3988					RHBDL1	9.91408		HLF	-6.94153
C15orf23	11.398					PRKCQ	9.87913		MYRIP	-6.91735
RND3	11.3905					ST8SIA2	9.87188		KCND2	-6.88318
SNAP23	11.3891					GBGT1	9.86908		CTNND2	-6.88065
ROCK2	11.382					SULT2B1	9.8522		RFX4	-6.87426
ARMCX4	11.381					TAAR6	9.84891		CALCA	-6.86669
TOR1AIP1	11.3793					MMP9	9.83573		OR8D1	-6.85109
TSPYL2	11.3763					IHPK3	9.83384		LGALS13	-6.85078
TFB1M	11.3751					TNFRSF9	9.82545		NPTX2	-6.83611
ASPH	11.3679					MYBPC2	9.81652		SFTPD	-6.82863
ST3GAL2	11.3479					CMIP	9.81338		CRSP2	-6.82085
MTHFR	11.3373					GNG2	9.81161		CYP11B1	-6.81544
FOXF2	11.335					ITGB1BP3	9.80958		SLC17A2	-6.81025
CCNE2	11.324					MAPKAPK2	9.80083		ENPP4	-6.80905
ZNF313	11.3187					ITGB2	9.78015		FBXL7	-6.78212
DIABLO	11.3167					ZFPM1	9.77889		PAGE4	-6.78191
UCHL3	11.314					ADCY8	9.76428		OR3A1	-6.78089
SRPX	11.3123					ZBED4	9.74631		SOX6	-6.76878
RFWD2	11.308					LASS3	9.74046		SLC35F3	-6.76608
ZNF238	11.2921					FNDC7	9.73833		OXGR1	-6.7656
SLC44A1	11.2902					ATP2A3	9.73824		GIP	-6.75366
PDIA4	11.2899					ICAM5	9.72452		MS4A1	-6.74646
PSRC1	11.2719					MADCAM1	9.72223		ROBO3	-6.739
S100A16	11.2711					CLCNKB	9.72112		CYTL1	-6.72995
RPS24	11.27					RHOV	9.70607		DEFA3	-6.6885
PIP5K3	11.2675					CACNA1F	9.70191		FCER2	-6.68768
C1orf118	11.2645					AQP2	9.70041		GNGT2	-6.68712
CP110	11.2629					CRISP3	9.69325		LTF	-6.6823
ST3GAL4	11.2622					CSMD3	9.67266		FANCL	-6.6752
FAM104A	11.261					PRRG3	9.6688		TMEM35	-6.66812
HMOX1	11.2485					DCP1B	9.66737		ZNF80	-6.66054
AP1G1	11.2433					AFP	9.65857		A2M	-6.65835
KYNU	11.2408					ADRA2B	9.65006		PRRG1	-6.64966
FAM13A1	11.2239					PRX	9.64873		TPO	-6.6353
TBC1D10B	11.2234					WNT7A	9.64868		OR10J5	-6.62324
SLCO3A1	11.2178					PLEC1	9.64491		NFATC2	-6.62261
METTL6	11.2172					BBS2	9.62072		LGR5	-6.62161
ATXN7L4	11.2129					NAV3	9.60547		NR4A3	-6.61683
PRKACB	11.2089					COL9A2	9.60338		BMP5	-6.61525
NUPL1	11.2013					PEMT	9.60248		HYDIN	-6.60491
VPS13B	11.1915					ATOH7	9.59299		HPSE2	-6.60414
UBXD1	11.1896					CBX6	9.57099		HOXA9	-6.60165
TBC1D23	11.1847					DDX6	9.56762		CCL16	-6.59917
ERGIC2	11.184					ILVBL	9.56515		DMN	-6.57572
ANKMY2	11.1718					ITM2B	9.56342		OR1N2	-6.56463
CTAGE5	11.1685					ST18	9.56292		SIGLEC8	-6.56365
PTMS	11.1636					CDS1	9.55443		CCNB3	-6.56064
DOCK4	11.1588					ZNF503	9.55231		MLSTD1	-6.55878
FN1	11.1568					WFDC5	9.55092		JMJD2D	-6.54941
NUDT9	11.1534					ATP13A4	9.55057		WISP2	-6.52089
C12orf23	11.1451					NUBPL	9.54735		NAP1L3	-6.51706
PNMA1	11.1421					HFE2	9.54357		CTTNBP2	-6.49052
ZNF133	11.1307					C14orf151	9.53039		NPY2R	-6.48593
SLIT2	11.1268					NINJ2	9.5217		C20orf85	-6.48411
ARNT	11.1258					CNN2	9.51739		PAX6	-6.47251
CAV1	11.1238					AKAP8L	9.51169		TRPC7	-6.46536
UFC1	11.1213					LAMC3	9.5095		STMN4	-6.45474
PIGK	11.1185					RPS4X	9.5087		ERBB4	-6.44534
PELO	11.118					KHK	9.50833		DEFB129	-6.43672
C11orf31	11.1173					FOXC2	9.50222		GRPR	-6.42086
ZBTB41	11.1137					KCNA3	9.5013		PPP3R1	-6.40637
PLEKHC1	11.1125					ZNF396	9.4741		STYK1	-6.39281
TBCC	11.11					ELOVL4	9.47301		ANGPT1	-6.38908
PRKD1	11.1092					GRIN2C	9.46687		SMUG1	-6.38725
POLR1C	11.108					TUB	9.46473		C10orf72	-6.38708
NT5DC2	11.1009					RAMP1	9.45607		BLMH	-6.3828
RBM5	11.0974					WNT1	9.4542		GPX5	-6.37316
LYSMD4	11.094					ASPHD2	9.45271		PXDNL	-6.37107
MIDN	11.0906					BPI	9.44982		ARHGEF6	-6.36492
MTMR11	11.0858					SPATA18	9.44539		CDKN2A	-6.3546
FAM96B	11.0797					ZBTB8	9.44028		ATRNL1	-6.35413
PIAS2	11.0757					COMMD3	9.43407		FZD10	-6.35032
TOB1	11.0677					C20orf59	9.42837		GLRA2	-6.33529
PPIH	11.065					LIMD2	9.42599		RNASE6	-6.33102
HDAC2	11.0615					C20orf179	9.42124		KCNK3	-6.32482
AKAP12	11.0612					CDH15	9.41735		PCSK5	-6.32182
CXorf43	11.0588					RIMS3	9.40767		PCSK1	-6.31744
PSMA7	11.0548					ANGPT4	9.40717		CGA	-6.31116
MRFAP1L1	11.0519					ATG9A	9.40355		MYH1	-6.30643
ZNF570	11.0497					PLA2G12B	9.40066		KLHL13	-6.29367
LYPLA3	11.0494					SUHW2	9.39512		GRM4	-6.28566
YAP1	11.0458					UPK1A	9.3825		KCNK12	-6.28549
SLC39A8	11.0447					PPM1J	9.38212		BRUNOL6	-6.28385
SCNN1A	11.044					MAP2K3	9.38151		C2orf21	-6.28342
SLC43A3	11.0369					MCAM	9.38145		ZCCHC5	-6.2808
PHF8	11.0314					TMC4	9.38062		SULT4A1	-6.26321
C17orf42	11.031					CACNG7	9.36075		RRAD	-6.25251
ZNF452	11.0293					GLI1	9.31969		KCNH8	-6.23178
ACTG1	11.0255					INS	9.30381		MIPOL1	-6.21437
DAOA	11.0222					VLDLR	9.29677		CD84	-6.20529
TMED2	11.0191					C1orf159	9.29233		CD1B	-6.20271
TBL1XR1	11.0176					CTDP1	9.28722		C3orf32	-6.17371
SOCS3	11.0108					NODAL	9.28721		CALB2	-6.14951
PSMD6	10.9984					DMXL2	9.28704		SERPINA1	-6.12994
RHEB	10.9911					SLC34A1	9.27312		PPP1R3A	-6.12694
NDNL2	10.9878					AVPR1A	9.24898		PI3	-6.12399
TCF7L2	10.9744					ECEL1	9.23627		MSN	-6.11117
ANKRD1	10.9742					MYL3	9.23596		BMP4	-6.11105
MCL1	10.9742					ARFRP1	9.23208		ZPBP	-6.09788
GAK	10.9674					OPRK1	9.22098		MAGEB2	-6.09651
EP300	10.9552					FGF6	9.21699		ACVR1C	-6.08468
RAPGEF1	10.9476					GPR172B	9.21695		C1orf165	-6.08064
ATP2A2	10.942					SORBS1	9.21555		GLRA1	-6.0793
ZDHHC2	10.9398					CHRNA6	9.20705		TTLL2	-6.06649
FBXO32	10.9369					CACNG4	9.19392		MS4A8B	-6.06379
RRBP1	10.935					STMN2	9.19284		MID2	-6.063
PPP1CB	10.9336					OTOR	9.18957		WISP1	-6.05166
MCFD2	10.9325					PYGM	9.18678		MRGPRX2	-6.04313
HSPC268	10.9258					SYBL1	9.169		PON1	-6.02347
SYNCRIP	10.9215					LAIR1	9.16778		LCE4A	-6.01569
ARS2	10.9176					TFAP2C	9.1629		LCE1D	-6.0079
ANKRD15	10.9165					GRRP1	9.15578		PROK1	-5.98356
DYNC1LI2	10.9133					DOC2A	9.15402		CACNA1B	-5.96012
KCTD3	10.9129					MXI1	9.15056		ZDHHC15	-5.95514
CORO1B	10.901					LDOC1L	9.14494		PRR8	-5.95255
GGPS1	10.9004					RBMY1E	9.14123		CTCFL	-5.95229
CFL2	10.8881					SERPINA5	9.1412		ADH7	-5.93449
NFS1	10.8873					FGF17	9.1398		ADAMTS20	-5.91599
CDK2	10.8817					SERPINB10	9.13598		TBC1D9	-5.90244
MTDH	10.8815					TFR2	9.12544		SLC6A2	-5.90186
LBR	10.8793					ITIH1	9.11347		EPHA3	-5.90042
POLK	10.8789					NFE2	9.1077		DIO2	-5.8973
CRTC2	10.8732					CCR9	9.09866		PPAPDC1A	-5.88832
FRK	10.8723					FLT3	9.09058		TMEM16B	-5.87064
TEP1	10.868					C10orf11	9.083		MS4A12	-5.8691
HIST1H4E	10.8594					SLC7A4	9.08001		HSPB8	-5.85369
PDK2	10.8566					BUB1B	9.07944		TIAM2	-5.85044
CSRP2	10.8524					EZH1	9.07905		LONRF3	-5.84715
PTPN13	10.8481					FERD3L	9.07249		ASB12	-5.84664
CFH	10.8432					CYP27B1	9.05731		EPB41L2	-5.83159
SDF2	10.841					TRAM1L1	9.0566		CXorf22	-5.81431
SOCS4	10.8408					ADORA2A	9.05619		MEPE	-5.81431
RCN1	10.8381					FBXO24	9.0541		TMPRSS13	-5.80799
C1orf165	10.8365					SGCE	9.04604		GPR173	-5.80562
CHST3	10.834					BOK	9.03616		POT1	-5.78189
SOD1	10.8328					FOXB1	9.0283		KCNG3	-5.7776
TTC18	10.8301					CLEC1A	9.02348		GNG11	-5.77379
CLK4	10.8294					RHOD	9.01693		DTX1	-5.76556
ZNF528	10.8278					WNK2	9.01573		SRPX	-5.7627
MAD2L1	10.8221					PAK1	9.01199		EOMES	-5.75807
SFRS1	10.822					ADRBK1	9.01026		MYT1	-5.75231
PVRL3	10.8215					F3	9.00726		C10orf6	-5.75133
TSC22D2	10.8192					FCN1	9.00475		PRSS16	-5.74634
ARSJ	10.8182					C20orf112	8.99369		TSG101	-5.7457
RREB1	10.8162					MAP4K5	8.98512		SNTB1	-5.74422
GNS	10.8146					ELAVL3	8.98236		CREB3L3	-5.74082
MGST1	10.8128					ANP32B	8.97868		PSCDBP	-5.72997
SHMT2	10.8069					TOB1	8.97595		PABPC5	-5.69192
SYVN1	10.8067					KIF5A	8.97511		SDC2	-5.68115
FAM60A	10.8045					HES4	8.96286		SYNJ1	-5.66398
LYSMD1	10.7948					DNAJC1	8.9471		CREM	-5.66288
GEM	10.7858					PIK3CD	8.9399		SYCE1	-5.6551
NUDT4	10.7841					PRKCG	8.93341		SLC17A8	-5.64851
PFDN1	10.759					FYCO1	8.91894		C9orf71	-5.64652
UBE2E1	10.7507					OR5P3	8.91787		CXorf45	-5.64495
PPP1R3C	10.7485					IMP5	8.91769		TAT	-5.6419
SAP18	10.7449					BCR	8.917		PNMA2	-5.63638
ELF2	10.7369					ST3GAL1	8.91608		DEFB125	-5.62977
CDR2	10.7344					MBIP	8.91475		SLC38A5	-5.62697
C8orf37	10.7339					SGPP2	8.91185		CCL2	-5.61921
PCGF5	10.73					DMBT1	8.90591		OR51B2	-5.61566
CNN2	10.7235					HOXD3	8.90545		THBS4	-5.60801
C18orf45	10.7214					RALGPS1	8.89652		DIAPH3	-5.60595
EED	10.716					KCTD12	8.89348		LRP2	-5.60077
SLC20A1	10.7131					SEC14L4	8.88332		SNRPN	-5.59852
GDI2	10.705					TGFA	8.87394		KCNC1	-5.59188
YBX1	10.702					BRD1	8.872		SLC22A8	-5.5817
SCAND1	10.6886					FXYD7	8.86555		COL22A1	-5.5763
WDR5	10.6839					HMG20B	8.84429		C6orf32	-5.56001
STK33	10.6812					SH2D3C	8.84259		CTNNAL1	-5.52526
PACS1	10.673					CDH13	8.83731		SMPD3	-5.52049
LEPREL2	10.6709					CPT1A	8.816		GPR23	-5.50792
PPARA	10.6675					SSTR3	8.80199		NTF3	-5.50429
PEX5	10.6641					KCNF1	8.7956		BIRC4	-5.50101
CORO1C	10.6615					NRTN	8.79443		CD7	-5.47832
GAPDHS	10.6612					CDC42EP1	8.79332		TNN	-5.4748
PI15	10.6583					PAX5	8.77806		PMP2	-5.4714
PRAF2	10.653					ZDHHC13	8.77804		KCNAB2	-5.4684
SUPV3L1	10.6459					C11orf2	8.77623		CD22	-5.46836
DMTF1	10.6438					LAMA3	8.76874		BCHE	-5.4576
SPTY2D1	10.6399					HSPA1L	8.76433		C19orf33	-5.44467
NUP107	10.6375					UBXD3	8.76332		PRKAG3	-5.42587
OSR1	10.6344					MKI67IP	8.76301		WFDC10A	-5.40209
CSNK1G1	10.6239					TDRD7	8.76006		GLIPR1	-5.3956
DLX2	10.6227					ST6GALNAC2	8.75264		TRIM31	-5.38944
BHLHB9	10.6148					APOA1BP	8.74377		RASGRP3	-5.38919
PARP4	10.6013					PRDM14	8.74243		NR1H4	-5.37616
LAMC1	10.6012					LCN1	8.74131		PHLDB1	-5.35897
JARID1B	10.5985					GNA11	8.74056		NLGN4Y	-5.35853
FBXO38	10.598					B3GNT3	8.73846		MXD1	-5.35749
MORF4L1	10.595					CHGB	8.73838		CADPS	-5.3562
AKT2	10.5892					HMG2L1	8.73106		C21orf29	-5.33577
C1D	10.5867					C20orf152	8.72518		MAPK10	-5.33506
USP51	10.5832					SMARCD3	8.72141		WBP5	-5.3111
PAFAH1B2	10.582					MAFA	8.71682		DKK2	-5.30477
CDYL	10.5767					GPR55	8.71048		CRHBP	-5.30387
AKT1	10.576					C1orf65	8.69083		RIMS4	-5.29987
SERTAD3	10.5726					UBE2D1	8.69047		SYT13	-5.29394
C8orf33	10.5718					RAI2	8.68917		GRP	-5.2794
NDUFA4	10.5706					LTBP2	8.68303		SLC5A9	-5.27763
TFCP2	10.5705					SCGB3A1	8.67937		DIRAS3	-5.27629
ZNF202	10.5695					ADRB3	8.67596		EML1	-5.25642
SLC25A4	10.5681					BAIAP3	8.65755		EFNB1	-5.25584
SLK	10.5667					DRD1IP	8.6522		FGF16	-5.2536
SYNJ1	10.5601					TMEM9	8.62218		GLRA3	-5.23138
DMPK	10.5599					KCNA7	8.61812		FAM71A	-5.21999
SLC30A1	10.556					TRAT1	8.615		NKD1	-5.21383
CHCHD5	10.5515					SERPINF1	8.60597		C10orf27	-5.21371
BBX	10.5501					CDC5L	8.60173		G6PC2	-5.21231
TCF4	10.5487					C6orf117	8.60149		CPO	-5.21159
ZDHHC6	10.5446					OBP2B	8.59311		SIX6	-5.2084
TRIM28	10.5252					PAFAH1B1	8.59065		SLC27A2	-5.19821
RB1	10.51					RAI1	8.58551		PTK2	-5.18556
ESPL1	10.509					DYSF	8.58501		RGS18	-5.18195
DGKA	10.5071					R3HDML	8.57556		TIMP1	-5.1816
RAB9B	10.5064					EIF5A	8.55761		CXorf26	-5.16543
ARL4A	10.4952					IFNAR2	8.55629		CLEC11A	-5.16362
AHR	10.4907					RGS7	8.55589		SMAD9	-5.16204
ZNF503	10.4817					C21orf91	8.55057		CYP2J2	-5.15497
PLK1	10.4811					TMEM61	8.54238		C15orf5	-5.15207
CREM	10.4796					ELAVL4	8.54159		ADRA1B	-5.14605
SEPW1	10.4777					SOST	8.53721		BANK1	-5.14023
MID1IP1	10.4765					CSF3R	8.51855		PDE2A	-5.13328
ATP5G2	10.4703					FAM80B	8.51169		CLDN2	-5.13232
RALBP1	10.4593					IFNA5	8.50394		MTMR11	-5.127
UHRF1	10.4516					LRRC23	8.4979		FMO3	-5.12658
LMAN2L	10.4506					RNF183	8.48455		SLC5A7	-5.12652
EPS8	10.4503					STX16	8.47958		CNN1	-5.11583
CSNK1A1	10.4364					CBX7	8.47033		HSD3B2	-5.10699
ZNF687	10.435					OTX1	8.46806		MDS1	-5.10533
GLRX5	10.4334					DCST1	8.44374		CLEC4F	-5.09668
RAB5A	10.431					STX7	8.44262		KRTAP13-2	-5.08305
MRPS6	10.4275					TCF2	8.4364		DPYSL3	-5.08183
PIAS3	10.415					SPATS1	8.43328		RBP4	-5.08002
RBM17	10.4088					TBX3	8.43219		ORAOV1	-5.07622
MAGI2	10.4055					C14orf80	8.42942		IL6	-5.07072
PHB	10.4041					C1QTNF2	8.42343		DYRK4	-5.06723
C1orf114	10.4012					ZNF30	8.4204		CAMK1G	-5.06638
NPM1	10.3937					DYNLL2	8.4187		TMEM31	-5.06043
HNRPD	10.3896					GPC2	8.41445		OR12D3	-5.0597
FSTL5	10.3895					C9orf24	8.41122		COL19A1	-5.05467
GPC6	10.3858					PDZD8	8.40582		IL17F	-5.04063
GSN	10.3846					IL17B	8.40441		GSTT1	-5.03886
NOL11	10.3793					DIRAS1	8.40335		RIC3	-5.03674
C1orf121	10.3766					RASIP1	8.39378		TNIP3	-5.03104
PH-4	10.3759					GDAP1	8.39126		EZH2	-5.03045
CCDC28B	10.3727					TAAR1	8.38462		GMIP	-5.02882
ZNF76	10.3703					MGAT5B	8.38193		MSI1	-5.0159
HIST1H1C	10.3691					TFEC	8.37848		RPL10L	-5.01029
SPRED1	10.3619					GPR1	8.3757		CRB1	-5.00221
NAG	10.3606					S100A7	8.37557
DNAJC19	10.3541					RNASE8	8.36653
EIF3S10	10.3389					ISGF3G	8.36487
STK38	10.3376					CACNA2D3	8.36344
RAP1GDS1	10.3318					TDRD10	8.36312
C14orf147	10.3198					C16orf30	8.36297
C1R	10.3126					OSBPL6	8.36088
STEAP3	10.3073					SPHK1	8.3576
THRAP1	10.3045					TP73	8.35367
BRMS1L	10.3008					SLC25A18	8.3386
ERRFI1	10.2992					NOTCH3	8.32837
SUHW4	10.2965					TMEM5	8.32546
HGS	10.2882					FAM91A1	8.32293
HOXA3	10.2794					SLC7A9	8.32223
VDAC3	10.2732					BTBD11	8.31554
RNF146	10.272					CXorf20	8.31266
APBB2	10.2718					MT4	8.30718
C11orf24	10.2644					LHX6	8.29271
STXBP5	10.2635					SMAD5	8.28895
SLC39A10	10.2615					ARHGEF18	8.28545
C14orf4	10.2611					TH	8.27226
TRIM32	10.2595					ENPP1	8.26798
NETO2	10.2577					ABCA1	8.26077
SLC25A12	10.246					C15orf39	8.25956
SNX9	10.2427					ANKRD38	8.25404
PPP1R15A	10.2411					WNT11	8.25373
CKS2	10.241					EMP3	8.25224
DERA	10.2373					C21orf69	8.25113
HIST1H2BK	10.2351					ZIC4	8.2494
PLDN	10.2304					HLA-DQA1	8.24479
CHD3	10.2209					TSGA13	8.24207
STIM2	10.2186					CXXC1	8.23043
SSR2	10.2127					NHP2L1	8.22856
AHCYL1	10.2085					CYP2D6	8.22576
RBM8A	10.2026					ANKRD43	8.21912
KCNMA1	10.2023					BNC1	8.20573
UGDH	10.2012					BIRC8	8.20385
SLC38A6	10.1989					YY1	8.20233
PCDH15	10.1976					KIRREL2	8.19864
PTPN1	10.1952					MEFV	8.1923
DSTN	10.195					CSNK2A2	8.18793
ZFP36	10.1943					ADAMTS17	8.17945
CDC73	10.194					BMP2	8.1791
TOP2A	10.1927					RGS20	8.17835
RBMX2	10.1926					TRIB2	8.17429
PSMA4	10.1892					KIFC3	8.1665
GLUL	10.1848					SMPDL3B	8.16363
GLTP	10.1812					RXRA	8.16077
ADCK4	10.1808					DOK4	8.15997
HOXA4	10.1769					C19orf24	8.15397
WDR40A	10.1753					NGFB	8.1508
LAMA4	10.175					MACF1	8.14861
SFRP1	10.1735					TMTC1	8.13681
ACTR8	10.1664					SYT8	8.12472
GNPAT	10.1647					BMF	8.1214
SCOTIN	10.1564					FAM60A	8.12064
SLC35A2	10.1537					PHF2	8.117
TPP2	10.1533					PRDX5	8.11236
HHEX	10.15					INMT	8.11013
CASK	10.1498					CDH3	8.11012
LRBA	10.1476					RPIP8	8.1002
C20orf117	10.1475					ACF	8.09649
USP49	10.1471					RAB6A	8.09024
ARF5	10.1433					MIDN	8.08923
JUN	10.1349					PACSIN3	8.08908
SNRPD3	10.1262					GJA5	8.07225
GORASP2	10.1244					IFNA6	8.07015
PPP1R11	10.1203					GHRH	8.06913
SRM	10.1111					POLDIP2	8.0653
GNAI2	10.1106					WAS	8.05947
HTATSF1	10.1094					RHOB	8.05561
ZDHHC7	10.1063					MFAP5	8.05132
TAOK2	10.1055					CACNA2D4	8.04172
OAZ1	10.0997					GRAMD1A	8.04162
STK17A	10.0994					HCK	8.04081
ESCO2	10.0992					ZIC1	8.03768
MCTP1	10.0991					GDF2	8.03279
SMU1	10.0948					ZDHHC8	8.03117
AHSA1	10.0842					BHLHB3	8.02829
H2AFJ	10.0833					PARP12	8.02587
STRAP	10.0826					ELN	8.02246
PEMT	10.0823					PLXNB1	8.0212
KRT18	10.0811					HOXD1	8.01382
C5orf5	10.0753					TNFRSF21	8.0082
GPI	10.0745					MADD	8.00632
TGOLN2	10.0689					TDRD3	8.00508
SCP2	10.0681					C14orf173	8.00005
EEF1D	10.0593					MSX2	8.00004
TSNAX	10.0575					AMOTL1	7.99884
CDC25B	10.0572					ATBF1	7.99717
MLKL	10.0527					TTC9C	7.99126
CDKN2D	10.0449					SLC30A2	7.98911
C17orf71	10.0438					TLR8	7.98751
UBQLN2	10.0415					ITGAX	7.98666
MARK2	10.0412					ATP2A2	7.98651
DNAJA2	10.0318					RAB21	7.98434
COTL1	10.0289					RLN3	7.97039
EXOC4	10.0241					NDST3	7.96685
C14orf21	10.0146					ALDH1A3	7.96614
ZNF622	10.0134					KLF13	7.96211
TJP2	10.0048					SLC31A2	7.96072
LRRC16	10.0039					EPB42	7.95851
CBFB	10.0023					C20orf135	7.94906
CCDC6	10.0023					ACSBG1	7.9347
GABRA3	9.99872					PTMS	7.93437
CSTF1	9.99714					DYNC1LI2	7.93045
SPAG16	9.99067					TBC1D15	7.93037
TTC17	9.98683					AP2M1	7.92741
PGAM1	9.97772					DPYSL5	7.92414
PSMA5	9.97402					SYMPK	7.91628
TBC1D15	9.96574					PRKAB1	7.90862
GPR1	9.96529					P2RX1	7.90739
EXOSC3	9.96464					MLLT3	7.90058
RPL14	9.95834					RCSD1	7.89902
PIGV	9.9557					CRISPLD1	7.89793
NME1	9.95307					GNAT1	7.89215
KCNN4	9.95044					PDE3B	7.88578
COL12A1	9.94676					CACNG1	7.88324
TM2D2	9.94635					RPH3AL	7.87719
YARS	9.94548					MAMDC2	7.8697
APRIN	9.94491					DCUN1D5	7.85845
NXF1	9.94355					DNAL4	7.85094
HIF1AN	9.94333					ZNF501	7.84194
HINT2	9.94208					DDIT4	7.83223
ADAR	9.93782					GPR114	7.83048
FAS	9.93635					CMTM5	7.82582
SF3B14	9.93576					WNT2B	7.81669
WIBG	9.9333					DSCR8	7.80668
CGGBP1	9.93227					LRRC29	7.8051
DTX3	9.92836					TMEM16C	7.79844
PNPLA2	9.92828					FRMD5	7.79543
PIK3R2	9.92727					FBXW7	7.78905
LPIN2	9.9261					BCDO2	7.78751
MCM3	9.92513					XKR6	7.7681
TAP1	9.92443					CSRP2BP	7.76061
PDZD8	9.91837					MAP3K9	7.75558
LETMD1	9.91318					RNF130	7.75547
PHF1	9.90982					CAMTA1	7.75438
RIPK4	9.90921					HS3ST1	7.74897
RECQL	9.9088					GPD1	7.74035
ELF4	9.90192					SNCAIP	7.73533
C19orf28	9.89996					PLAC2	7.73003
SV2A	9.89768					SLIT3	7.72668
AKR1C3	9.89179					C15orf37	7.72156
ADAMTS12	9.88946					CNFN	7.72136
RPL6	9.88779					KLRF1	7.71502
NFIL3	9.8807					THAP7	7.71283
ZNF263	9.87956					PBK	7.71013
EYA3	9.87736					C1orf69	7.70849
MPP6	9.8768					SFMBT1	7.70829
BXDC2	9.87641					CERK	7.69934
XRN1	9.8745					SFT2D3	7.69909
CREB3L2	9.87423					SOCS3	7.69649
PCQAP	9.87227					SPAG6	7.69111
TROVE2	9.86145					CD2AP	7.68057
COL11A1	9.86053					FOSL2	7.67637
CARS	9.85487					CAMK4	7.67345
APTX	9.85231					TARBP1	7.66864
USP15	9.84695					FCN3	7.66481
M6PR	9.84217					CYP2W1	7.65113
RCE1	9.84188					CAV3	7.63266
GNB5	9.84091					PKP2	7.63049
LIN9	9.83615					ZBTB32	7.63041
USP13	9.83469					FAM55D	7.62906
BRI3	9.83152					MOG	7.62512
GBP2	9.82919					FAM81A	7.62506
NLGN4Y	9.82559					RNF144	7.62405
C21orf33	9.82241					MPFL	7.62394
CBX5	9.82191					A2ML1	7.62201
MESDC2	9.81761					TMEM20	7.6206
C10orf81	9.81617					ARIH1	7.61428
DEPDC1B	9.81189					IFNA8	7.61189
ZBTB1	9.811					MCOLN3	7.60193
BAT2D1	9.80998					TPRX1	7.58577
CALM3	9.80871					JDP2	7.58432
C10orf6	9.8086					SCOTIN	7.58136
SET	9.80478					AQP12A	7.56417
CSRP2BP	9.80332					CYP3A43	7.5597
EIF2B4	9.79986					AMPD1	7.55938
OMA1	9.79833					CASP8	7.55744
BMF	9.79665					VSIG2	7.55441
HIP1R	9.79627					SYNGR1	7.54774
CETN2	9.79165					TNNT2	7.54298
ANKRD13D	9.7799					MRGPRD	7.5328
CAPNS1	9.77673					ACSL6	7.52514
SAR1A	9.77459					DHRS2	7.52206
CLK2	9.77406					COX6A1	7.51702
HSPA2	9.76417					KLF14	7.51575
TBPL1	9.76269					NPL	7.49955
UTRN	9.75811					ZNF624	7.49899
ASMT	9.75348					SPG7	7.49783
SCAND2	9.75314					PTH	7.49689
LASS5	9.7488					SLC4A2	7.48781
NCKIPSD	9.74856					MFRP	7.48624
NUCKS1	9.74766					SFXN1	7.4804
MTAP	9.74478					ARID3B	7.46907
TMEM92	9.74328					HAMP	7.45625
DMXL1	9.73962					GCET2	7.45418
PTPRG	9.73016					FOXA1	7.45285
RER1	9.72792					ELK4	7.44906
ICA1	9.72785					ARID3A	7.445
KDR	9.72505					C6orf21	7.44424
TIAL1	9.72294					NKPD1	7.43721
NT5C2	9.71458					TRPM2	7.42473
PCDH10	9.7076					MNT	7.42428
MAP2	9.69943					CCDC37	7.40078
BOLA3	9.69776					PPIE	7.40073
FBXO8	9.69012					SYT1	7.39945
EFHA2	9.6878					LIMD1	7.39752
TNFAIP8	9.68754					MKRN2	7.39547
EIF4ENIF1	9.68155					LZTS1	7.3881
ZBTB33	9.67817					ACY1L2	7.38475
U2AF1	9.67458					CCDC63	7.37962
FBXL5	9.66919					TAC3	7.37524
USP12	9.66552					SELK	7.37357
ZNF432	9.66248					RPL39	7.36048
LPHN2	9.6593					LEMD3	7.36045
CDC34	9.65644					HNRPC	7.35744
RNF26	9.65083					LAIR2	7.35573
HIAT1	9.65038					G6PC	7.35503
ACTR1B	9.64644					IL2	7.35349
FKBP11	9.63779					DENND2D	7.34633
TUBD1	9.63454					CHD6	7.3368
CTCF	9.63437					AVPI1	7.33499
HIST1H4B	9.63313					CACNA2D1	7.3323
RECQL5	9.62792					SC5DL	7.32207
TMEPAI	9.62288					ECGF1	7.32069
SLC39A13	9.62253					UMPS	7.32003
LOX	9.62216					PHLDA2	7.30733
C2orf32	9.62135					ODF4	7.29962
FN3KRP	9.6195					ACOT11	7.29768
BAP1	9.61921					CEACAM1	7.29475
CDCA7L	9.61879					FBLN1	7.29204
UQCRC2	9.61851					BRP44L	7.29168
POLL	9.61607					TEX2	7.28675
MRPL14	9.61428					FAM78A	7.28595
BIN3	9.61297					FBXL3	7.2855
LGALS8	9.61293					SDF2L1	7.28532
CAP1	9.6102					KCNJ9	7.27987
CFLAR	9.61009					NDUFA6	7.27922
PAPOLG	9.60938					AVPR1B	7.27647
EXOC7	9.60812					SLC17A1	7.27494
MED4	9.60648					NETO1	7.27379
KIF1B	9.597					PLA2G2A	7.27177
TOMM7	9.59579					NXN	7.26674
VKORC1	9.59537					IDS	7.25562
DNTTIP2	9.59071					CHRNA3	7.24885
HSPC171	9.58901					LYSMD3	7.24484
PIP5K1C	9.57653					C20orf141	7.24313
LACTB2	9.57383					AMPD3	7.24119
JTB	9.57176					CHRNE	7.22555
ZBTB9	9.57137					TRPC4AP	7.22091
NUP98	9.57065					ARHGAP11A	7.20943
RPS5	9.55508					NRL	7.20002
EIF2B5	9.55382					GHITM	7.19914
C1QTNF1	9.55158					CCDC47	7.19323
PSMA6	9.54831					ABL1	7.18967
ORC4L	9.54824					HNRPAB	7.18678
RABGAP1L	9.548					ETV3	7.18667
DAG1	9.54747					CTGF	7.18148
TTC7A	9.54242					ST3GAL4	7.17184
PGS1	9.53564					SAPS1	7.16929
C14orf124	9.53205					MMP28	7.16436
LMNA	9.52044					PXMP3	7.16321
TRIM52	9.52018					ARHGAP4	7.16256
ATP6V0B	9.51394					MTMR4	7.16062
CNN3	9.51264					ADAMTS5	7.15967
LIX1L	9.5092					DAAM1	7.15619
ZNF193	9.50728					CEBPG	7.15377
TP53I3	9.50726					SHE	7.15197
RAB2B	9.50209					LASS6	7.15004
CLMN	9.50021					TCF3	7.14128
DNAJB6	9.49989					ARID5A	7.13527
NOL7	9.49744					NEB	7.13514
CHMP5	9.49427					F11	7.13314
BUB1	9.49168					BCLAF1	7.12978
CALR	9.49153					ABCC9	7.12934
BHLHB3	9.48848					PKDREJ	7.11944
PHF15	9.48809					LYPD5	7.11239
SLC9A6	9.48756					PTGS1	7.11108
ARL5A	9.48689					SMAD2	7.10952
SEC63	9.47928					PPY	7.10299
CD36	9.4673					PDZD4	7.10215
SRPR	9.46637					ZNF641	7.10037
NSUN3	9.46214					C20orf24	7.09917
ELAVL2	9.46133					VAMP1	7.09009
PPP1R15B	9.4596					F11R	7.07893
GLS	9.45903					MAP3K6	7.068
PRPSAP2	9.45822					TMEFF2	7.06332
SPAG5	9.4552					AVP	7.06132
TBN	9.45404					FETUB	7.05157
NOL6	9.44321					C11orf45	7.04292
TRIM8	9.43877					C1orf179	7.03662
PRPF39	9.43809					EMILIN3	7.02672
AKAP8L	9.43725					ELSPBP1	7.02596
MTX3	9.43714					ANGEL1	7.02468
REPS2	9.43242					GLUD2	7.02316
ATP5L	9.42665					MLN	7.02019
EIF4B	9.4235					ZNF628	7.01791
N-PAC	9.42344					SLC6A7	7.01328
CHAC2	9.4188					ARX	7.0132
RPS27	9.41489					B4GALNT2	7.01118
BRPF1	9.41387					ADAM18	7.004
XK	9.41287					IL13	7.00183
XBP1	9.41255					PPP2R3B	6.99711
PGAP1	9.40829					FBXO18	6.99605
SCML2	9.40549					SCD5	6.98741
TMEM60	9.39909					RNF126	6.98658
LUM	9.39808					MAST2	6.9851
PPARD	9.39806					PPP1R16A	6.98245
LYCAT	9.39756					RAB3B	6.98185
DUT	9.39627					PLCG1	6.97575
RNF24	9.39228					HOXD4	6.97139
LRRC41	9.39141					PRIC285	6.96654
UROD	9.3891					NEUROG2	6.96424
CCT7	9.38533					DPM3	6.96405
ERO1LB	9.38481					NOPE	6.96301
TBC1D22A	9.38459					PDZD3	6.96286
CNOT3	9.38419					CRABP2	6.95819
AP1S2	9.38362					HM13	6.94932
CHMP7	9.38345					ZNF502	6.94839
MTMR2	9.3834					OPLAH	6.93915
ZFYVE9	9.38323					LRRC3	6.93741
SEC61A1	9.37634					LRRC43	6.93338
TMED7	9.37479					TMC6	6.92286
ARFIP2	9.36918					TXNDC6	6.92236
AP1B1	9.36799					TRIM9	6.91547
C1orf112	9.35967					CXCL16	6.91078
NBN	9.35956					BAI1	6.90725
EDNRB	9.35632					CTSF	6.90691
ATXN10	9.35122					RNF32	6.90351
FCHSD2	9.3484					TUBB3	6.90136
SNX25	9.3444					KRT20	6.90072
ZNF289	9.33918					OR8D2	6.89173
CROP	9.33685					SLC4A10	6.88934
RGS17	9.33142					MEOX2	6.88502
TRIM4	9.32973					MATK	6.86828
CALD1	9.32818					NUPL1	6.86526
RUNDC2A	9.32788					FAAH	6.8629
C7orf23	9.3274					CSDA	6.86029
ICMT	9.32675					AKAP1	6.86007
NIN	9.32393					SDR-O	6.85857
DAB2	9.32127					ATP5G2	6.85709
PTP4A2	9.3211					DLG4	6.85687
EVC2	9.31951					PPP2R2D	6.85361
CDC27	9.31401					NDFIP2	6.83903
SMARCA4	9.30811					SOX12	6.80477
RPL19	9.30509					PPP1R12C	6.80099
MAML1	9.28759					C10orf22	6.8001
HIST1H4J	9.28685					OTOS	6.79874
REXO1	9.2844					NEBL	6.79525
NSBP1	9.28127					ACLY	6.79182
IPO9	9.2787					LTB4R	6.78763
ADCY6	9.27839					GRB7	6.78284
LTV1	9.27777					TSPAN16	6.77979
CHEK1	9.27348					SFRS2IP	6.77635
HBP1	9.27252					ACTR3B	6.77546
RBM9	9.26956					PRSS22	6.77195
TRIOBP	9.2686					HR	6.76917
SMARCD2	9.26425					HOXC8	6.76734
SRP14	9.26232					FBXW8	6.76374
TPR	9.26183					CBX5	6.76225
ANXA4	9.25647					RBM28	6.75982
MEN1	9.24977					TSC22D1	6.7568
SRRM1	9.24634					TMEPAI	6.7515
TRIP12	9.24595					TOM1L1	6.75143
MAT2A	9.24398					WIF1	6.74761
FUCA1	9.24306					ASB8	6.74641
SNRPB2	9.24004					TEKT3	6.74385
IMPA2	9.23727					DNAI1	6.74344
ALCAM	9.23679					KLC3	6.74093
GDF11	9.23267					CASQ1	6.73823
LRFN3	9.23045					ANKRD47	6.73337
EDD1	9.22958					KCNV1	6.72307
IMPDH2	9.22952					FAM65A	6.72164
ESRRG	9.22636					C20orf43	6.71997
MNT	9.22391					GKN1	6.71451
LMO6	9.22193					ALOX12	6.71367
GPBP1	9.22128					RNASE7	6.71215
SPG7	9.21944					WDR81	6.70466
UBR1	9.21668					CTSL2	6.69397
STARD3NL	9.21364					C17orf32	6.68888
SFRS3	9.20694					GIPC1	6.68798
DPF2	9.20616					ALPL	6.68463
MRPS31	9.20544					PRDM13	6.68134
VPS41	9.20272					GBX2	6.67876
IDH2	9.19892					C14orf43	6.67726
UAP1	9.19782					SLC39A12	6.67719
FBXL14	9.19492					SELENBP1	6.6754
TPD52	9.1898					ABCG5	6.67285
FAM62A	9.18893					COL4A2	6.66657
ZDHHC9	9.18388					C21orf62	6.66116
COQ3	9.18239					RCBTB2	6.65918
HK2	9.18089					ACTL8	6.6581
SLC31A1	9.17411					CPB1	6.65115
ASPM	9.16782					C17orf48	6.64868
CYP1B1	9.16722					RAB36	6.64572
SSBP2	9.16599					PDIA5	6.6437
STAM	9.16092					SGPP1	6.63755
C1orf181	9.15744					CPNE2	6.62946
DENR	9.1573					ARHGEF17	6.62932
SSFA2	9.15509					ZNF574	6.62885
TNFRSF11B	9.15467					SH3RF2	6.62625
CTGF	9.15431					ENPP5	6.62428
SCFD2	9.14594					ZNF688	6.62251
SMARCB1	9.14566					ATCAY	6.6172
GNAQ	9.14537					HOXC5	6.61327
WNT2B	9.14369					CEECAM1	6.60724
NPR3	9.14106					PPP1R16B	6.60686
TSC1	9.13749					PARP15	6.60682
HIST1H3J	9.13744					DPPA3	6.60474
ZNF35	9.13731					CCDC51	6.60387
POU2F1	9.13355					GPHA2	6.59605
YIPF3	9.12981					MRGPRF	6.59568
ZNF215	9.12873					MARK4	6.59253
PLN	9.12752					IDH3B	6.59021
ATP6V1B2	9.1264					TCN2	6.58385
DDX3Y	9.1257					ZNF167	6.5826
STC2	9.12436					CRY1	6.57817
FRZB	9.12143					STK24	6.57358
LDLRAD3	9.11884					TMEM102	6.56873
SP3	9.11837					STXBP1	6.56707
SLC25A36	9.11766					FAM84A	6.56606
IKBKE	9.10932					GAS2L2	6.56011
SRGAP1	9.10575					CXCL13	6.55784
IER3	9.10548					USP3	6.55383
C15orf40	9.10529					RASL11A	6.55344
TPM4	9.10358					BST2	6.55146
GAS2L3	9.103					HS1BP3	6.55019
PRDM1	9.10227					ASMT	6.54942
ZNF324	9.0963					BUB3	6.54915
MARCH6	9.09282					RBM15	6.53444
RNF44	9.09276					PNPO	6.53243
ALDOA	9.09213					LRRC36	6.52975
C20orf19	9.09173					APOBEC2	6.52734
GABBR1	9.08883					CUTL2	6.52536
UBE2J1	9.07236					MYST3	6.52489
STK4	9.06237					TMEM16F	6.52366
THRAP2	9.05796					RPL3L	6.52298
CSRP1	9.05596					CORO6	6.5185
IL1RAP	9.05294					CAMK2N1	6.5175
MAP4	9.05129					MYOM3	6.51519
NFIA	9.04945					NPHS1	6.51358
ITGA3	9.04781					SLC22A11	6.5134
ARL4D	9.04349					LY6G6C	6.51301
CDKN1C	9.04014					LAMA5	6.51168
EML3	9.03875					SERPINA13	6.51109
TNRC6B	9.03823					PRF1	6.50306
AZI2	9.03658					BSN	6.50179
TTC8	9.03306					SLC35C1	6.49068
TLL1	9.02925					GABRQ	6.49
TPP1	9.02795					SLC26A4	6.47958
NCOA6	9.02333					MYO10	6.46934
GMPR2	9.02274					MFAP4	6.46247
AP2M1	9.02173					CLDN18	6.45899
XPA	9.01936					CSPG5	6.45826
TSG101	9.01785					CDH16	6.45678
PPP1R9B	9.01585					RHOJ	6.45516
TAGLN2	9.01571					COX7A2L	6.4546
ZNF79	9.01397					SNTB2	6.45242
HTF9C	9.01049					B4GALNT1	6.45042
MTR	9.00692					LGALS8	6.44947
GCS1	8.99658					CACNA1G	6.44196
GBF1	8.99449					RABEP1	6.43756
CDK4	8.99315					DMRTA1	6.43752
IMPAD1	8.99087					GNB1	6.43504
TMEM106B	8.98804					SRP14	6.42897
IFIT5	8.9873					PLD4	6.42758
ABCF2	8.98488					PAFAH1B2	6.42681
PPRC1	8.98355					ATP5G1	6.4266
TEX2	8.98197					GABRA4	6.4195
MAP3K13	8.98104					ATP7B	6.41865
ARHGAP9	8.97875					AATF	6.41573
GAN	8.9751					SRrp35	6.41364
PBX2	8.97507					C14orf115	6.4118
SELK	8.97252					PHC1	6.40791
PXMP3	8.96998					TNK1	6.40643
RNPC3	8.96841					ATP6V0C	6.40301
PDCL	8.96804					ETV7	6.40199
SLC38A1	8.96744					EFNA5	6.39917
MAPK3	8.96628					PASD1	6.39719
ATPBD4	8.96487					GPC6	6.39625
ACLY	8.96449					PRPSAP2	6.39498
ZFX	8.96253					EIF1	6.39314
HECTD2	8.96009					CORT	6.39044
BCAR3	8.95911					TFDP1	6.38512
ARMC8	8.95346					CDC37	6.38505
CSNK1G3	8.95305					TULP1	6.3826
BRMS1	8.95169					C9orf61	6.36928
VPS26B	8.95091					KRT3	6.36746
MRCL3	8.94969					MORC1	6.36043
ZNF420	8.9459					TNRC6B	6.35395
EPB41	8.94567					CCDC3	6.35011
RASA1	8.94545					MMD2	6.34898
ZNF403	8.94118					RALGPS2	6.33917
EXOC1	8.9394					PCDH12	6.33515
ADM	8.93213					TINAGL1	6.33486
MAP3K8	8.93166					ADRB1	6.33362
RPS14	8.93091					CD177	6.32213
ATP6V1G1	8.93072					RAB26	6.31973
MATR3	8.93033					CRIP2	6.31844
MAN1B1	8.93025					CLEC7A	6.3173
MRPL52	8.92869					MSRA	6.31686
SOX9	8.92689					STK32A	6.31664
GTF2A1	8.9237					PCDHB7	6.31617
SFRS10	8.92193					ZNF335	6.31592
NAPG	8.92027					ZNF274	6.31557
MECP2	8.91927					TERF2	6.31326
MRPL55	8.91397					JAK3	6.30648
SESN3	8.91229					E2F4	6.30467
ZNF24	8.90997					NDE1	6.30331
C11orf46	8.90987					ACTG1	6.30316
SIX1	8.90772					LMAN1	6.29891
NHS	8.90475					PYCRL	6.29699
CHD6	8.90462					ARID1A	6.29542
DUSP11	8.90355					PLXNA2	6.28605
LGALS1	8.90165					SCN3A	6.28512
IFT80	8.89654					SNX9	6.28031
P4HA1	8.89608					LIN28B	6.27943
CWF19L1	8.8957					NCOA7	6.27627
SLC1A5	8.89236					TBC1D16	6.27343
IREB2	8.8916					DIDO1	6.2726
TMEM30A	8.89062					C9orf89	6.27252
RNF31	8.88748					GABRP	6.26874
HNRPDL	8.87363					PRM1	6.26819
NAT5	8.8715					RKHD2	6.2662
ZNF184	8.86929					ASB13	6.2601
WDR8	8.86786					ROPN1	6.2587
PHF7	8.86338					SKIP	6.25431
CCND1	8.85859					PLSCR3	6.24897
DPP3	8.85597					PELI3	6.24721
LOXL2	8.85572					COX7A1	6.24691
CSTF3	8.85454					TRPV4	6.24556
AP3B1	8.85452					IL11	6.23554
S100A13	8.85337					SDHB	6.22561
PDK3	8.85323					TNNC1	6.22221
FZD2	8.85138					MAP1LC3A	6.22103
ARHGEF3	8.84979					XBP1	6.22031
FKBP7	8.84532					MAS1	6.21912
RDH11	8.8423					ZNF696	6.21671
FSIP1	8.83205					USP5	6.19764
TCP11L2	8.83011					EIF4EBP2	6.19745
ARAF	8.82984					TETRAN	6.19454
LSM1	8.82924					ASB6	6.19248
PRICKLE1	8.82784					CXCL9	6.19123
C1orf151	8.82551					ARG2	6.19018
IGBP1	8.8251					NUDT14	6.18371
SNURF	8.82211					SUV420H1	6.18054
SKP2	8.81654					PLEKHB1	6.17376
CCDC50	8.81473					TMEM16J	6.16876
RPS27L	8.81066					SCUBE2	6.16731
GNL2	8.80661					EPHB2	6.16716
PRDM8	8.80484					GGA1	6.16682
HERPUD1	8.80323					PGC	6.15853
RDX	8.80142					SREBF1	6.15706
CHAF1A	8.80111					PDGFRL	6.15625
TRIM33	8.80109					CELSR1	6.14447
WDR42A	8.79674					BRS3	6.14191
EIF2AK4	8.79331					SOX18	6.14066
ALDH18A1	8.79266					TMTC4	6.13725
IFIT2	8.78965					SLC31A1	6.13702
POLA2	8.7872					HSPC159	6.13621
ZNF175	8.7836					TMED10	6.13071
BEX1	8.77885					FXYD4	6.1302
ADNP	8.77447					DAZAP1	6.12866
PSIP1	8.7713					MOGAT1	6.12744
CTNND1	8.7696					CD5	6.12589
ZNF513	8.76864					CDH26	6.12471
DNAJC16	8.76822					MINPP1	6.11732
WBSCR18	8.76492					LGALS2	6.11371
ZFAND2A	8.76421					CD3E	6.11355
CKAP4	8.76234					TBX6	6.10868
PPME1	8.76168					ATP8A1	6.10744
PKN1	8.75861					CAPN2	6.10459
CDC42EP4	8.7546					CDKN1C	6.09101
FHIT	8.75354					EDEM1	6.0885
FNBP4	8.75201					RNF111	6.08757
UBE2S	8.7516					APIP	6.07642
CRBN	8.75057					NR4A1	6.07452
TRIM39	8.74599					VTI1B	6.06273
HIGD1A	8.74499					BCAT1	6.06046
TMEM16F	8.74343					HIG2	6.05936
DVL3	8.74255					RGS9BP	6.05627
ATP2B4	8.73925					UPB1	6.04832
PIP5K2B	8.73818					GPRC6A	6.04771
RNF103	8.73423					GAST	6.0434
RRAGC	8.73361					FGFR4	6.042
RASSF4	8.72738					PLEKHA1	6.03737
SNAP25	8.71278					ALPI	6.03617
ARCN1	8.71163					MLLT6	6.03272
HEATR1	8.70576					ICAM3	6.03147
RAB26	8.70509					IL17RB	6.02834
CTDSP2	8.70476					FAM46C	6.02823
PSMB9	8.70475					LRP1B	6.02807
PITX1	8.70142					SLC25A1	6.02683
SND1	8.70003					GNAI3	6.0258
LRRC8D	8.693					SEMA3B	6.02234
ACO1	8.69002					SLC12A4	6.02114
MAP4K4	8.68859					GALNT12	6.01965
UBLCP1	8.68296					GPRASP2	6.0142
EIF1AY	8.68099					C14orf101	6.01378
RPL41	8.68049					PER2	6.01137
DNAJB11	8.67964					UBE1	6.00923
BMPR1A	8.67894					NRG1	6.00863
TPI1	8.67604					RGS11	6.00664
SNAI1	8.67375					CRLF1	6.00441
CPEB2	8.67023					CD81	6.00284
PRDX1	8.66385					NR5A1	6.0026
INSIG1	8.66292					BSCL2	6.00138
NFRKB	8.66281					TEX264	6.00037
GAS2	8.65961					EMP1	5.99526
B4GALT3	8.65557					C20orf106	5.99282
KHDRBS1	8.65529					CAD	5.99116
POLR3H	8.65308					SLC30A8	5.99103
DPM1	8.64926					CFLAR	5.98971
SLC35E1	8.64889					DSCR1L2	5.98763
FZD7	8.64286					MAGEA1	5.98699
C20orf7	8.64013					SERPINF2	5.9856
IFT74	8.63943					CTNNA3	5.98537
C6orf148	8.63769					DUSP14	5.98492
CHKA	8.63446					SERINC2	5.98045
TMEM42	8.62982					HS6ST2	5.97654
PFN2	8.6283					C19orf15	5.96219
TM9SF1	8.62784					DHX33	5.96188
ROCK1	8.61455					TGM5	5.96017
STK11	8.6089					ANKRD13D	5.95142
OCIAD1	8.60869					SNX12	5.94992
PRDX3	8.60865					IQCA	5.94897
ACVR2A	8.60706					LIM2	5.94827
MPV17	8.60349					TNFRSF19L	5.94332
SRI	8.60194					QPRT	5.94109
REL	8.60002					CD83	5.93974
WDR35	8.5971					FGD3	5.93321
WDR53	8.59669					NT5E	5.92642
CDGAP	8.59602					ABTB2	5.92245
GSK3B	8.59384					RNF168	5.9202
PBX1	8.5905					CREBL2	5.91939
NDST2	8.59026					ATP6V1B2	5.91864
WTAP	8.58945					LAMC1	5.91602
TOMM40	8.58819					ZAP70	5.91551
BET1L	8.58508					RCBTB1	5.91527
FAH	8.58353					SLITRK2	5.89265
CLDN11	8.57905					ITIH2	5.89089
APLP2	8.57792					KRIT1	5.88985
LAMB2	8.57448					RAB15	5.88712
UTY	8.57416					WNK1	5.88682
H2AFV	8.57104					CORO1B	5.88275
IHPK2	8.56602					KBTBD11	5.88061
ZNF599	8.56367					RASA3	5.87064
ZMYM5	8.56311					HBQ1	5.86773
SNX12	8.56151					FAM26C	5.85333
MTF1	8.5593					H6PD	5.85327
TBC1D7	8.55496					FUT1	5.85194
UHRF2	8.55264					GDF11	5.84464
LRRC14	8.5476					GPHB5	5.84448
GAS8	8.54664					CPN1	5.84377
ATPIF1	8.54657					NEUROG1	5.84069
TNRC6A	8.53572					CD163	5.83546
SPSB3	8.5355					KIF13B	5.83414
HNRPAB	8.53468					EFHA2	5.83281
PLEC1	8.53283					PIAS3	5.83151
CHIC2	8.53191					P2RY2	5.82504
KCTD9	8.52961					OLFML2A	5.82453
MKI67	8.52766					ATP4B	5.82357
ME1	8.52518					RNF152	5.82096
ZHX2	8.52367					PFKM	5.81906
TTLL7	8.52099					GNG12	5.81842
RAI14	8.51832					CTSD	5.81716
CYBRD1	8.51537					EXTL1	5.81359
EDN1	8.5132					RNF146	5.806
MID1	8.5105					STK35	5.80327
GALK2	8.50929					ACCN2	5.79626
PES1	8.50594					HMGN1	5.79478
OPA1	8.50515					ANAPC5	5.79243
ANXA11	8.50377					C14orf4	5.79154
ZNF41	8.49932					B3GNT4	5.79023
RBM14	8.49496					AOC2	5.78947
UPF3B	8.48944					UHMK1	5.7893
MID2	8.48784					SNRK	5.78773
WDR22	8.4865					MAPK8IP2	5.78641
CNKSR2	8.48276					CX62	5.78154
RFWD3	8.4821					B4GALT7	5.77878
LEMD3	8.47917					ALOX5	5.77799
RAD1	8.47821					MOBP	5.77741
DOCK11	8.47454					CHRDL1	5.77707
BRE	8.47321					C8orf42	5.77326
UBXD8	8.47161					KLF5	5.7724
QRICH1	8.46984					ADAMTS15	5.77105
RPS18	8.46565					SSX2IP	5.76985
ING4	8.46396					LPGAT1	5.76024
C11orf48	8.46033					FDXR	5.75872
HK1	8.46021					NUDT3	5.75046
ATAD1	8.45986					GNAQ	5.75018
CDC45L	8.45765					HELZ	5.7454
SQSTM1	8.45711					GALP	5.74425
CAV2	8.45446					CYP1A2	5.7421
FAM70B	8.45173					KREMEN1	5.73443
GALNT4	8.4516					GFAP	5.73143
RAPH1	8.45062					STK11	5.72825
HIST1H1B	8.44964					CSF2RB	5.72817
TBP	8.44705					NEIL1	5.7224
DNM1L	8.44094					ZNF418	5.72215
C14orf159	8.43909					OPN4	5.72007
TRIM59	8.43329					ABCG8	5.718
HNRPC	8.43099					CRYAA	5.71766
REPIN1	8.42906					CMTM1	5.71538
RIOK2	8.42768					TMEM38B	5.71372
PSMD11	8.4275					FBP2	5.70583
C9orf72	8.42635					GK2	5.70109
PIK3R4	8.42587					SIN3B	5.70061
SLCO2A1	8.42171					PPCS	5.70045
TRIM46	8.41807					DMRT1	5.6953
MYCBP	8.41747					GNG13	5.68662
CHSY1	8.41217					C20orf75	5.68439
RBJ	8.40713					C14orf121	5.6813
DNM2	8.40545					ADAM23	5.68096
TAPBP	8.40202					KRT6C	5.67738
KRIT1	8.4013					SLC22A12	5.67664
HSD17B12	8.40064					TIPARP	5.67278
MRPS23	8.39943					DLK1	5.67099
AMIGO2	8.3985					MT1JP	5.66776
MBD4	8.39848					AGXT2L1	5.6667
CEP70	8.39743					GALNTL5	5.6641
ZNF659	8.3968					DNAJC11	5.66407
ARFGEF1	8.39471					SLPI	5.66042
SRP68	8.38828					CD79B	5.65842
CYFIP2	8.3816					TSGA10IP	5.65056
NEDD4	8.37998					ZNF289	5.65024
GUCY1A2	8.37893					ANKRD19	5.65016
RAG2	8.37631					TRIM45	5.64885
HMGB2	8.37375					CAMK2N2	5.64882
KIF18A	8.3693					DDX3X	5.64079
HMBS	8.36864					TAOK2	5.63649
CHCHD3	8.36829					PRKACG	5.63504
VPS13A	8.36782					MVD	5.6349
RPS6KB1	8.36755					BCL2L10	5.63312
SPATS2	8.36744					MLANA	5.63289
NUP35	8.36587					PCSK4	5.6328
AKT1S1	8.36197					GCSH	5.62575
KBTBD3	8.35644					SH3GL2	5.61962
MOSPD2	8.3559					POLD2	5.61854
PRCC	8.35579					C19orf19	5.61764
STRN	8.3538					CDC2L5	5.61691
SFPQ	8.35361					PYDC1	5.61265
MAFB	8.34884					TMED3	5.6102
USP4	8.3475					LIMK2	5.60676
HAX1	8.34683					CYP2B6	5.59882
PRPF8	8.34634					PRSSL1	5.59789
ERGIC1	8.34218					DGKA	5.59413
RBED1	8.34172					SCN4B	5.59181
CAMK1D	8.34067					EIF2C1	5.58859
TATDN1	8.33902					CCDC38	5.58599
PIM2	8.33636					CHRM5	5.5856
ASCC3L1	8.33524					TRIM47	5.58443
MXD3	8.32902					LBR	5.58432
RNF34	8.32728					DPEP3	5.58412
GHITM	8.32703					TMEM30A	5.58232
MRLC2	8.32538					MYO5C	5.57986
NUDT2	8.32395					ZMAT4	5.57522
ATP2C1	8.32198					MAFB	5.57326
TIMM50	8.32154					GPSM3	5.57319
GUCY1A3	8.31817					LDB1	5.57226
HDAC6	8.31448					DTNBP1	5.57119
JMJD1C	8.31067					TP53	5.5684
COL18A1	8.30899					VAMP3	5.56717
EMD	8.30852					PSMA1	5.56361
YTHDF1	8.30835					ERCC4	5.56274
SMARCE1	8.30533					FKSG24	5.56262
RSL1D1	8.29856					DAO	5.56083
IGF1R	8.29782					CLUAP1	5.55815
SH3GLB1	8.29305					OTOF	5.55685
CBR4	8.29149					NAPG	5.55581
SLC26A6	8.29122					PCSK1N	5.55313
GGH	8.29003					VAMP2	5.54796
B4GALT7	8.28746					TREM2	5.54679
CYLD	8.28727					RAB40B	5.54445
PDE7B	8.28609					KLHL25	5.54311
PUM1	8.28575					MAGEA12	5.54139
RXRB	8.27755					RWDD3	5.53726
CHM	8.27478					NTSR2	5.53615
RPP30	8.27416					PLEK2	5.53135
KLHDC2	8.26864					STARD10	5.52935
SF3B2	8.26835					CSNK1G1	5.52747
RENBP	8.26735					NPPC	5.52621
NIPSNAP3B	8.2651					KBTBD7	5.52556
TCEB2	8.26408					GNG7	5.52521
C9orf75	8.2636					RARA	5.52496
ADAMTS5	8.26055					TXNDC5	5.52417
ZNF639	8.25946					MPST	5.52304
UBE2N	8.25626					HMG1L1	5.5202
TMEM34	8.25492					RASSF3	5.5191
TMEM4	8.25263					FRAT1	5.51474
CDKL5	8.25107					LZTFL1	5.50757
HP1BP3	8.25042					RUNX3	5.50511
ZC3H11A	8.24663					CNNM4	5.50431
USP20	8.24453					CLDN3	5.50318
DNAJB4	8.24416					EMR3	5.50044
CHPT1	8.24136					SLC12A9	5.4985
SCARB2	8.23954					ZFP36	5.49808
CMAS	8.23901					APOL6	5.49572
ZNF304	8.23839					SIX5	5.49547
DCBLD1	8.23811					NSMAF	5.48952
DRAP1	8.22393					RBM14	5.48841
ABHD10	8.22209					CORO1A	5.48706
DHPS	8.22077					ELA1	5.48502
PSCA	8.21952					MRPL19	5.48129
PA2G4	8.21733					PRODH2	5.48038
C14orf156	8.21663					CCL19	5.47844
NAALAD2	8.21538					DUSP22	5.47674
PABPC1	8.21502					GALNT11	5.47499
MRPL16	8.21474					EGR3	5.47348
FAM13C1	8.21426					ARHGAP30	5.47076
CSNK1D	8.21206					NRG2	5.46682
HPS4	8.21106					NPNT	5.45991
TAF4	8.20914					SLC3A2	5.45962
NRBP1	8.20421					MOGAT2	5.45911
FLCN	8.2021					TXNDC10	5.45257
RAB23	8.20175					C3orf19	5.44996
STAMBPL1	8.1994					DAB2IP	5.44548
GRIPAP1	8.19889					MRPL17	5.43785
KLHL23	8.1938					ZNF556	5.43602
RBBP8	8.18913					LUZP1	5.43444
RAB8A	8.18892					IL1F10	5.4304
LAS1L	8.18844					SLC25A11	5.43008
NDUFA5	8.18712					RYR1	5.42962
C8orf70	8.18651					MXRA7	5.42922
NCOA3	8.18535					CD276	5.42884
EEF2K	8.18358					SEMA3F	5.42614
TMEM20	8.18282					RASD2	5.42544
SOCS5	8.17885					CENTG2	5.42482
SLC15A2	8.1779					VPS37C	5.4189
MYH10	8.17763					ZCCHC11	5.41778
EIF2C1	8.17648					LRP16	5.41729
ORC5L	8.17566					CBX2	5.41275
DMAP1	8.16864					SCPEP1	5.40654
TGFBR2	8.16806					AGPAT7	5.40444
C6orf211	8.16448					ATG9B	5.4017
B4GALT6	8.16286					ARHGEF1	5.40143
RQCD1	8.16211					IL28B	5.40097
DPY19L4	8.16127					IQGAP1	5.39194
ARPP-19	8.15986					GABARAP	5.39191
ZNF358	8.15745					C14orf48	5.39035
NMT1	8.15708					CDC34	5.38994
CSNK2B	8.15524					CABP4	5.38469
RIC8A	8.15378					C10orf76	5.38465
ARRDC2	8.15279					WT1	5.38206
SEPT7	8.15149					ISG20	5.38198
CDS2	8.14992					PSTPIP1	5.38188
TRPM7	8.14912					DGKE	5.38115
ISOC2	8.14525					DNAH8	5.3797
C2orf33	8.14403					ITPKB	5.37928
HECTD3	8.14109					POLDIP3	5.37821
ASCIZ	8.13946					SALL4	5.37727
VPS33A	8.13354					COPS4	5.37563
RAB28	8.13274					AMBP	5.37276
C18orf8	8.13115					FN3K	5.37244
NTN4	8.13073					CLN5	5.37211
C20orf77	8.12963					POMC	5.37165
UACA	8.12937					EFHD1	5.36147
RAD21	8.12824					OSBP2	5.36104
ANKRA2	8.12726					NPR1	5.36036
HEXB	8.12399					CENTD2	5.35889
C14orf151	8.12314					GAA	5.35875
WDR37	8.11908					CELSR2	5.35701
C18orf54	8.11773					NUDT16L1	5.35655
LASS2	8.11699					GADD45B	5.35551
C10orf104	8.11224					HAPLN2	5.35425
CNIH4	8.11157					IL28RA	5.35411
CDC2	8.11034					FOS	5.34432
RBL1	8.10955					CCNF	5.33567
RPS29	8.10943					IL20	5.33301
ZNF326	8.10595					SLC27A6	5.33275
FKRP	8.10041					TBC1D10B	5.33058
KPNA4	8.09747					ASGR1	5.32686
[truncated: 2,076 more rows]

## Sheet: gene ontology analysis
Gene ontology analysis of genes with epigenetic changes from EP156T to EPT1 cells during EMT
	Increased H3K27me3
	GO ID	Term	%	PValue	FDR
	GO:0048731	system development	21.4745	8.73919e-27	1.63121e-23
	GO:0048856	anatomical structure development	22.5631	3.49779e-25	6.52878e-22
	GO:0007275	multicellular organismal development	24.7897	8.61136e-25	1.60735e-21
	GO:0032502	developmental process	26.571	3.15105e-24	5.88157e-21
	GO:0048513	organ development	16.3286	3.42604e-21	6.39485e-18
	GO:0032501	multicellular organismal process	32.7561	3.48965e-19	6.51357e-16
	GO:0030154	cell differentiation	15.24	4.23757e-19	7.90961e-16
	GO:0048869	cellular developmental process	15.4379	1.68542e-17	3.14592e-14
	Decreased H3K27me3
	GO ID	Term	%	PValue	FDR
	GO:0032501	multicellular organismal process	41.2861	5.02473e-35	9.09063e-32
	GO:0007267	cell-cell signaling	10.904	1.83517e-28	3.32016e-25
	GO:0048731	system development	24.5107	3.11019e-23	5.62689e-20
	GO:0007275	multicellular organismal development	28.0522	5.16104e-22	9.33725e-19
	GO:0048856	anatomical structure development	25.4427	2.25127e-21	4.07295e-18
	GO:0007154	cell communication	11.5564	3.18633e-21	5.76464e-18
	GO:0032502	developmental process	29.5433	2.22758e-20	4.0301e-17
	GO:0007399	nervous system development	13.7931	1.46758e-19	2.65511e-16
	Increased DNAMe
	GO ID	Term	%	PValue	FDR
	GO:0032502	developmental process	33.5484	1.21153e-05	0.0201763
	GO:0032501	multicellular organismal process	41.2903	1.37279e-05	0.0228616
	GO:0007275	multicellular organismal development	30.9677	2.37627e-05	0.0395699
	GO:0048856	anatomical structure development	27.7419	5.96501e-05	0.0993018
	GO:0048731	system development	25.8065	0.000105737	0.175961
	GO:0051240	positive regulation of multicellular organismal process	6.45161	0.000450672	0.747959
	GO:0001501	skeletal system development	7.09677	0.000778873	1.28935
	GO:0051239	regulation of multicellular organismal process	12.9032	0.00102519	1.69384
	Decreased DNAMe
	GO ID	Term	%	PValue	FDR
	GO:0048731	system development	27.0677	3.62764e-20	6.46331e-17
	GO:0048856	anatomical structure development	28.4211	9.45845e-20	1.6852e-16
	GO:0032502	developmental process	31.5789	3.0446e-16	5.88418e-13
	GO:0007275	multicellular organismal development	29.3233	1.14349e-15	1.9762e-12
	GO:0007399	nervous system development	14.8872	9.7434e-15	1.74083e-11
	GO:0048513	organ development	20.3008	1.24674e-14	2.21489e-11
	GO:0032501	multicellular organismal process	38.0451	1.56657e-13	2.7911e-10
	GO:0007417	central nervous system development	7.5188	2.05382e-11	3.65927e-08
