# Supplementary material for: Global profiling of histone and DNA methylation reveals epigenetic-based regulation of gene expression during epithelial to mesenchymal transition in prostate cells
Source: BMC Genomics. 2010 Nov 25;11:669. doi: 10.1186/1471-2164-11-669 (PMC3012672; doi:10.1186/1471-2164-11-669)
Supplement: Additional file 5 — Expression changed genes during EMT and geneontology analysis. This file contains the list of genes that have changed expression from EP156T to EPT1 cells and the GO analysis of these genes. [file 1471-2164-11-669-S5.XLS]

## Sheet: Gene list
List of 172 up-regulated and 307 down-regulated genes during EMT from EP156T to EPT1 cells.
Upregulated genes			Downregulated genes
Gene symbol	∆ value		Gene symbol	∆ value
NNMT	7.52386		S100A14	-8.73499
AK5	6.8216		SPRR1B	-8.59301
BEX1	6.39891		TP73L	-8.1558
PODXL	5.72475		ZBED2	-7.80058
PREX1	5.23618		KRT17	-7.79683
C2orf32	5.17621		KRT6B	-7.73946
DCN	5.1345		LAD1	-7.64412
COL13A1	5.10648		KRT5	-7.35807
NPTX1	5.07136		CDH3	-7.29696
IL6	5.04937		KRT14	-6.82925
COX7B2	4.88224		C10orf58	-6.57531
UCHL1	4.87616		FXYD3	-6.4746
PLAC8	4.86114		SERPINB3	-6.24825
CNIH3	4.84232		ABLIM1	-6.15849
MYLK	4.60301		DSG3	-5.94786
PTX3	4.58404		ST14	-5.91281
ATOH8	4.54001		MMP9	-5.82468
FPR1	4.52787		IRX4	-5.78059
FOXF2	4.52096		PTHLH	-5.77247
OSCAR	4.48028		COL17A1	-5.6521
CDH2	4.45789		KLK8	-5.63203
PRKCA	4.38919		TSPAN1	-5.62814
MPP1	4.38029		DHRS9	-5.5131
BEX2	4.36173		MAL2	-5.50908
DMBT1	4.3454		PTAFR	-5.37687
SLC16A6	4.34504		CLCA2	-5.35324
SFRP1	4.33168		C1orf172	-5.3266
LXN	4.31575		IL1F9	-5.32622
CABLES1	4.28227		ARHGEF16	-5.32212
FGF2	4.26447		GPX2	-5.29107
MAFB	4.21961		SERPINB4	-4.97757
CPA4	4.09241		EPN3	-4.96883
TGM2	4.01017		PRSS22	-4.95625
ANPEP	3.99003		SCEL	-4.94353
RGL1	3.98963		KRT15	-4.92042
GLIS1	3.94933		GJB5	-4.90264
EVI2A	3.85541		AP1M2	-4.85063
IL4I1	3.82248		C1orf116	-4.76488
C8orf13	3.72442		IRF5	-4.75878
TNFAIP6	3.61774		GJB2	-4.75449
NR2F1	3.6159		C19orf21	-4.75377
ITPKA	3.58243		AIM1L	-4.75219
DNER	3.46339		OVOL2	-4.72536
PDLIM3	3.45568		WNT7A	-4.71073
TFPI	3.44538		SERPINB5	-4.64769
MAGEA4	3.3793		IRF6	-4.64253
ZFYVE28	3.37564		LIPG	-4.6108
HPCAL1	3.37316		TMEM16A	-4.60602
NGEF	3.37254		MAP7	-4.56453
MME	3.36861		TACSTD1	-4.53016
ALOX5AP	3.29027		PROM2	-4.4543
HMOX1	3.24469		C10orf35	-4.45254
PTGFR	3.19753		IL1RN	-4.45208
PAPPA	3.14864		PKP3	-4.45101
PDZK1IP1	3.12365		CDH1	-4.43934
BDNF	3.06183		SPRR3	-4.41884
PDE4B	3.04872		EVA1	-4.40603
GREM1	3.04372		SERPINA3	-4.37938
FAM20C	3.03675		TMEM45B	-4.35748
STC2	3.01637		KLK5	-4.34673
SMOX	2.98798		KRT16	-4.33978
AXL	2.95721		TRIM29	-4.33381
HPCA	2.94619		MMP10	-4.3182
MAGEH1	2.9351		TINAGL1	-4.31053
RHOBTB3	2.9195		RAB11FIP4	-4.29435
RARRES1	2.89937		TMC4	-4.29344
DDIT4L	2.89119		JAG2	-4.28689
CDH4	2.8739		ST6GALNAC2	-4.26441
PLEKHG4	2.84126		FLRT3	-4.26098
C10orf56	2.83512		CRB3	-4.24189
ENO2	2.82647		DDR1	-4.2229
WISP2	2.82628		PCSK9	-4.21648
LOXL2	2.82059		ACP5	-4.20741
SMAD6	2.80929		DISP2	-4.14663
PTGER2	2.78632		PI3	-4.14364
GFPT2	2.7678		GJB6	-4.14239
NTN4	2.74848		IGSF9	-4.12222
CYBASC3	2.74287		GRHL2	-4.09917
LAMA4	2.72034		INPP5D	-4.06034
LCP1	2.71669		MDFI	-4.03169
ATP8B3	2.71582		GPR110	-4.02438
SLCO4A1	2.70538		PPL	-3.99252
DYSF	2.7022		SORL1	-3.98133
CTH	2.69508		AGR2	-3.98082
SLIT2	2.67544		LSR	-3.956
SLITRK4	2.67394		TFPI2	-3.91322
MAB21L1	2.63561		AQP3	-3.87829
HRASLS3	2.63541		GYLTL1B	-3.84184
CST7	2.62578		FAT2	-3.80032
FBXL7	2.60599		WFDC2	-3.77589
PTN	2.60376		GPR87	-3.77546
MCAM	2.58801		NTF5	-3.76462
DSCR1	2.56066		MMP28	-3.71777
PLSCR4	2.5553		EPHA1	-3.70254
ChGn	2.54987		JUP	-3.66499
SPOCD1	2.54489		ELF3	-3.64956
RRAGD	2.52594		CDS1	-3.64507
SDC3	2.52588		HS3ST1	-3.62245
TMEM47	2.51059		P2RY2	-3.62079
MT1M	2.48308		LBH	-3.61976
FKBP7	2.45999		ZNF165	-3.60433
UAP1L1	2.43443		ELMO3	-3.60029
CITED2	2.42105		RBM35A	-3.59906
MFSD1	2.41802		HES2	-3.57179
TPM2	2.40601		TCN1	-3.56263
NEXN	2.39931		SH2D3A	-3.55904
EPHA4	2.39298		KRTCAP3	-3.50926
GPR1	2.38628		IGF2	-3.50722
RGS5	2.37166		DAPP1	-3.47173
COL1A1	2.36791		GRHL3	-3.44897
CDKN1C	2.36716		KRT23	-3.44828
MXRA5	2.35435		MST1R	-3.43904
PTGES	2.3318		FOXA2	-3.42859
DMN	2.3278		PRSS8	-3.42463
ADM	2.32445		NDRG2	-3.42397
GAS1	2.32372		HBEGF	-3.41318
SNAPC1	2.32194		MIA	-3.41192
ABCA6	2.31241		PLEK2	-3.39649
SLC16A14	2.30493		RNF43	-3.38762
SAMD11	2.2973		RAB15	-3.38415
PPP1R3C	2.29254		F11R	-3.37687
FSTL1	2.2803		GJB4	-3.35909
CUL4B	2.27808		EPS8L1	-3.3426
GDF15	2.26573		RAB25	-3.33525
ATP2B1	2.26286		KLK10	-3.32784
EMP3	2.26156		FUT5	-3.31535
IGFBP4	2.24792		FOS	-3.31113
EVI2B	2.23695		UGT1A6	-3.28205
MLPH	2.23167		PAK6	-3.27911
PRKCE	2.22748		SLPI	-3.25992
WNT5A	2.21743		S100P	-3.25216
CYR61	2.20582		ANK3	-3.25066
SLC43A1	2.19916		IL1A	-3.21926
FGFR1	2.19779		NCF2	-3.20105
EPS8	2.18554		MICALCL	-3.1846
CHN1	2.18461		B3GNT3	-3.17358
PRR6	2.17133		S100A12	-3.16156
PXK	2.17122		KLK11	-3.1611
PAGE5	2.16688		GPR109B	-3.1316
TSPY1	2.16235		AREG	-3.12414
GNG11	2.15297		DUOX1	-3.11679
CHST2	2.15254		KRT6L	-3.11483
PIGK	2.15246		BDKRB2	-3.10013
TMEM118	2.15161		SDCBP2	-3.09774
KLF9	2.14675		SERPINB13	-3.08757
FZD7	2.14492		KCTD11	-3.07253
FLOT1	2.14066		RTN4R	-3.06709
MSRB3	2.13735		VWA1	-3.06123
PEPD	2.13727		PTPRZ1	-3.00908
FZD1	2.13135		FZD10	-3.00832
TGFB2	2.12907		DQX1	-2.97592
HEY1	2.12257		VSNL1	-2.97582
PPAP2B	2.1131		AMOTL1	-2.97455
CCBE1	2.09278		QPRT	-2.97426
LTBP1	2.08306		ITGB4	-2.97331
RECK	2.06328		VAV3	-2.94436
ABLIM3	2.05194		SPINT1	-2.93635
CDH11	2.04835		BOK	-2.93274
C16orf45	2.04773		ZNF385	-2.92502
FBXO32	2.04129		TMEM16J	-2.92272
GALK1	2.0367		IVL	-2.91607
HIST3H2BB	2.03		CRLF1	-2.90562
JDP2	2.02999		RHOV	-2.89222
C19orf31	2.02505		RIPK3	-2.88572
PHF17	2.02427		EFNA1	-2.87905
ID3	2.02344		ZNF219	-2.87548
CTGF	2.01363		RTKN	-2.86868
SAA4	2.01139		HMGCS1	-2.86196
GALNT12	2.01066		SLC7A8	-2.85939
CPNE7	2.00819		SERPINB2	-2.85541
GEM	2.00812		TMEM61	-2.84864
KLK3	2.00043		PKP1	-2.82017
			TMEM40	-2.81804
			CXCL16	-2.78707
			C3orf54	-2.78292
			ABAT	-2.77581
			SGCE	-2.7658
			SORT1	-2.75723
			FUT1	-2.7493
			STARD4	-2.72111
			SOX15	-2.70528
			EFNB1	-2.70369
			SYK	-2.69679
			OVOL1	-2.69097
			CEACAM6	-2.68338
			ARHGAP25	-2.67847
			DSC2	-2.67272
			SMOC1	-2.65653
			CXCL10	-2.65605
			CTSC	-2.65598
			MDK	-2.65091
			ANKRD22	-2.64601
			BIK	-2.64495
			PERP	-2.64275
			MLZE	-2.63685
			RAB38	-2.63665
			CARD10	-2.62925
			SMO	-2.62637
			MARVELD3	-2.60933
			APOE	-2.59938
			TMEM102	-2.59179
			PKP2	-2.57894
			A2ML1	-2.57313
			IFNK	-2.57161
			FST	-2.5559
			C1QTNF6	-2.53839
			STAP2	-2.53586
			SLC44A3	-2.5333
			DSP	-2.52819
			IL6R	-2.52629
			TPD52L1	-2.52368
			FAM83A	-2.52346
			KRT13	-2.51924
			TUSC1	-2.50202
			TFF1	-2.50099
			CD24	-2.50036
			CA2	-2.49425
			TXNL5	-2.48761
			KCNK6	-2.48419
			LRP4	-2.47438
			RBM35B	-2.46998
			SEMA4B	-2.46095
			SDS	-2.45917
			GRB14	-2.45705
			C10orf10	-2.45036
			TNFRSF10C	-2.4498
			SLC2A9	-2.44797
			ALS2CL	-2.4479
			ITGB6	-2.43634
			SOX9	-2.43414
			RNASE7	-2.42652
			HSD17B2	-2.42551
			SULF2	-2.42109
			PSD4	-2.41302
			SC4MOL	-2.41138
			CRABP2	-2.40365
			JUNB	-2.39647
			MAPK13	-2.39187
			TSPAN13	-2.38794
			GRK5	-2.385
			ZBTB16	-2.38004
			TNFSF10	-2.3772
			PRSS16	-2.37532
			BHLHB2	-2.37422
			PLEKHG5	-2.36862
			LLGL2	-2.33014
			TRAF3IP3	-2.32883
			CGN	-2.31514
			JAG1	-2.30812
			ARG2	-2.29407
			ARID3B	-2.28742
			PVRL1	-2.27504
			SPRR1A	-2.26494
			RNF125	-2.26317
			ABCA12	-2.25899
			CYP27B1	-2.24993
			PTK2B	-2.21244
			PRSS2	-2.20959
			IL1B	-2.20659
			C12orf54	-2.20036
			CEACAM1	-2.19341
			SLITRK6	-2.19115
			PPP1R14C	-2.17436
			HLA-DOB	-2.17329
			LIMK2	-2.1727
			RAB3D	-2.16671
			CCNA1	-2.14809
			CAV2	-2.1407
			HSH2D	-2.13848
			BTG2	-2.1241
			NOXO1	-2.11724
			RIMS3	-2.11496
			SPINK5	-2.10668
			GCH1	-2.10642
			SOCS2	-2.10191
			RHOD	-2.09927
			FAM84A	-2.09751
			MVD	-2.09579
			THSD1	-2.09486
			S100A9	-2.09024
			LAMA5	-2.08515
			TNFRSF10A	-2.08045
			CGREF1	-2.07982
			FGFR3	-2.07559
			S100A16	-2.06829
			TP53AP1	-2.06708
			MANSC1	-2.06438
			SCD	-2.06232
			C12orf34	-2.05586
			C19orf33	-2.04162
			DHRS1	-2.04106
			NDFIP2	-2.03848
			SPINT2	-2.0382
			TP53I3	-2.0379
			HOOK2	-2.03499
			HRASLS5	-2.03318
			TNFAIP3	-2.02518
			GPR92	-2.02353
			DSC3	-2.02346
			HAS3	-2.02292
			FEZ1	-2.01402
			ST6GALNAC1	-2.01284
			FSCN1	-2.01196
			GAL	-2.00767
			SERPINB1	-2.00537
			IL23A	-2.00156
			SLC43A2	-2.00027

## Sheet: Gene Ontology Analysis
	Term	Count	%	PValue	Genes	FDR
	GO:0007398~ectoderm development	33	7.26872	2.70947e-16	KRT6B, ELF3, FOXA2, FST, CRABP2, JAG1, SOX9, SPINK5, TGFB2, COL17A1, KRT5, CTGF, PPL, OVOL1, IVL, KLK5, KRT13, GJB5, GRHL3, SCEL, PTHLH, KRT17, SPRR1A, LAMA5, KRT16, IRF6, SPRR1B, KRT15, KRT14, SPRR3, DSP, COL1A1, WNT7A	3.88578e-13
	GO:0008544~epidermis development	31	6.82819	1.83869e-15	ELF3, CRABP2, FST, JAG1, SOX9, SPINK5, TGFB2, COL17A1, KRT5, CTGF, PPL, OVOL1, IVL, KLK5, KRT13, GJB5, GRHL3, SCEL, PTHLH, KRT17, SPRR1A, LAMA5, KRT16, IRF6, SPRR1B, KRT15, KRT14, SPRR3, DSP, COL1A1, WNT7A	3.31957e-12
	GO:0030154~cell differentiation	89	19.6035	1.24462e-10	ELF3, FOXA2, EFNA1, MLPH, MMP9, UCHL1, JAG2, ANPEP, JAG1, SPINK5, TGFB2, CITED2, BDNF, HEY1, CTGF, ANK3, PAPPA, APOE, SOX15, ATOH8, FGF2, NR2F1, SYK, PRKCA, F11R, EFNB1, DHRS9, JUNB, SCEL, SLIT2, PTHLH, SMO, SLITRK4, BTG2, ADM, KRT14, SPRR3, DSP, SEMA4B, SORT1, COL1A1, SLITRK6, IGSF9, WNT5A, CAV2, FGFR1, TSPY1, BEX1, CDH1, CDH2, ZBTB16, SOX9, MDK, CDH4, KRT5, OVOL2, PVRL1, PTK2B, DNER, PPL, PCSK9…	2.19008e-07
	GO:0030855~epithelial cell differentiation	21	4.62555	7.75662e-10	F11R, ELF3, FOXA2, FZD1, DHRS9, JAG1, SPINK5, SCEL, PTHLH, KRT5, IRF6, SPRR1A, LAMA5, PPL, SPRR1B, KRT14, SPRR3, DSP, ID3, IVL, DMBT1	1.36489e-06
	GO:0009653~anatomical structure morphogenesis	69	15.1982	2.81594e-09	ELF3, FOXA2, CRABP2, UCHL1, FST, JAG2, ANPEP, JAG1, TGFB2, CITED2, BDNF, HEY1, CTGF, ANK3, APOE, HMOX1, CCBE1, FOXF2, SOX15, IL1B, FGF2, CEACAM1, CYR61, SYK, PRKCA, EFNB1, KRT13, SPINT1, JUNB, SLIT2, PTHLH, SMO, SLITRK4, ADM, COL1A1, CA2, SLITRK6, ABLIM1, WNT5A, ACP5, CDH1, DCN, CDH2, ZBTB16, GREM1, SOX9, CDH4, OVOL2, PVRL1, PTK2B, TGM2, PPAP2B, KLK8, PTPRZ1, COL13A1, MAFB, RTN4R, AXL, IGF2, GJB6…	4.95504e-06
	GO:0006928~cell motion	38	8.37004	7.42755e-09	CAV2, S100A9, FPR1, CDH2, CDH4, TGFB2, BDNF, OVOL2, PVRL1, CTGF, ANK3, SPINT2, PTK2B, DNER, IL1B, CD24, PPAP2B, FGF2, CEACAM1, SYK, NR2F1, PRKCA, IL6, S100P, VAV3, PODXL, EFNB1, IL6R, GAS1, SLIT2, SMO, EPHA4, SERPINB5, LAMA5, CXCL16, HBEGF, MST1R, FEZ1	1.30698e-05
	GO:0060429~epithelium development	25	5.50661	1.22115e-08	ELF3, FOXA2, JAG2, JAG1, GREM1, SPINK5, OVOL2, KRT5, PPL, IVL, F11R, FZD1, DHRS9, SCEL, PTHLH, LAMA5, IRF6, SPRR1A, SPRR1B, KRT14, SPRR3, DSP, CA2, ID3, DMBT1	2.14878e-05
	GO:0016477~cell migration	27	5.94714	3.30098e-08	CAV2, S100A9, CDH2, TGFB2, OVOL2, CTGF, PTK2B, DNER, IL1B, CD24, FGF2, PPAP2B, CEACAM1, NR2F1, SYK, PRKCA, IL6, VAV3, S100P, PODXL, EFNB1, IL6R, SLIT2, SMO, LAMA5, CXCL16, HBEGF	5.80854e-05
	GO:0007155~cell adhesion	41	9.03084	6.35886e-06	MIA, ITGB4, CDH1, CDH2, SOX9, CDH3, CDH4, SDC3, WISP2, COL17A1, PVRL1, CTGF, PTK2B, ITGB6, FAT2, CD24, LOXL2, CEACAM1, SYK, CYR61, FLRT3, F11R, CLCA2, COL13A1, EFNB1, MCAM, JUP, TNFAIP6, DDR1, LAMA4, PKP1, DSG3, LAMA5, PKP2, PKP3, DSC3, DSC2, SGCE, PERP, FEZ1, CDH11	0.0111887
