# Supplementary material for: Global profiling of histone and DNA methylation reveals epigenetic-based regulation of gene expression during epithelial to mesenchymal transition in prostate cells
Source: BMC Genomics. 2010 Nov 25;11:669. doi: 10.1186/1471-2164-11-669 (PMC3012672; doi:10.1186/1471-2164-11-669)
Supplement: Additional file 6 — Gene list of the top epigenetic changed genes with consistent changes in gene expression level during EMT. This list shows genes that are most likely regulated by epigenetic modification from EP156T cells to EPT1 cells. [file 1471-2164-11-669-S6.XLS]

## Sheet: Sheet1
	Gene list of the top epigenetic changed genes that have consistent change in gene expression levels from EP156T cells to EPT1 cells during EMT.
	Gene symbol	∆H3K4me3	∆ Expression		Gene symbol	∆H3K4me3	∆ Expression		Gene symbol	∆H3K27me3	∆ Expression		Gene symbol	∆H3K27me3	∆ Expression
	MME	39.5286	3.36861		KRT5§	-37.1479	-7.35807		FGFR1#	-64.1104	2.19779		LAD1§	59.7612	-7.64412
	DCN#	33.5095	5.1345		COL17A1	-34.662	-5.6521		FOXF2#	-63.7382	4.52096		RBM35A§	58.0624	-3.59906
	NR2F1	31.8387	3.6159		PTHLH§	-34.3612	-5.77247		CDH11#	-43.1372	2.04835		FXYD3§	49.1142	-6.4746
	NNMT	26.5671	7.52386		RNF43§	-33.6718	-3.38762		ATOH8#	-42.7912	4.54001		IGSF9§	47.3294	-4.12222
	SMAD6#	26.1218	2.80929		EVA1§	-30.7613	-4.40603		BDNF#	-42.4175	3.06183		GJB2§	41.0471	-4.75449
	PPAP2B	25.2457	2.1131		IL1A	-29.8335	-3.21926		PODXL	-39.3254	5.72475		EVA1§	40.2418	-4.40603
	PLAC8	25.1465	4.86114		RBM35A§	-29.2784	-3.59906		KLK3	-38.9109	2.00043		PCSK9§	39.5841	-4.21648
	GLIS1#	25.0307	3.94933		C1orf116	-28.3097	-4.76488		PDLIM3	-32.8276	3.45568		OVOL2§	39.4627	-4.72536
	HPCAL1	22.4825	3.37316		FXYD3§	-27.3576	-6.4746		PTGER2#	-31.7339	2.78632		RNF43§	36.2598	-3.38762
	PRKCA	20.3906	4.38919		DSG3§	-22.7	-5.94786		SLC16A6#	-31.6212	4.34504		SORL1	35.9327	-3.98133
	CITED2	20.0097	2.42105		PPP1R14C§	-21.3504	-2.17436		GLIS1#	-31.0821	3.94933		PPP1R14C§	35.0092	-2.17436
	ID3	19.8734	2.02344		PKP1§	-20.5537	-2.82017		SLCO4A1	-28.1382	2.70538		KRT5§	34.8675	-7.35807
	CYR61	19.5758	2.20582		GRHL2§	-20.5056	-4.09917		PREX1#	-28.0119	5.23618		EFNA1	34.8039	-2.87905
	FBXL7	19.3981	2.60599		ITGB6	-18.3567	-2.43634		CNIH3	-27.5866	4.84232		SMO	33.6462	-2.62637
	LXN	19.2855	4.31575		ZBED2	-18.0342	-7.80058		AK5#	-27.1341	6.8216		IRF5	32.8768	-4.75878
	SLC16A6#	19.0979	4.34504		OVOL2§	-17.9418	-4.72536		CHST2	-24.4503	2.15254		RIPK3	31.8933	-2.88572
	RHOBTB3	19.03	2.9195		SERPINB13	-17.7765	-3.08757		CDH2#	-23.9865	4.45789		EPHA1§	29.7118	-3.70254
	BDNF#	18.7102	3.06183		LIPG§	-17.702	-4.6108		TMEM47	-22.8906	2.51059		SLC43A2	29.7093	-2.00027
	MLPH	18.1637	2.23167		IL1RN§	-17.4367	-4.45208		RRAGD	-22.0821	2.52594		ARHGEF16	29.4139	-5.32212
	MYLK	17.8551	4.60301		CLCA2	-17.1658	-5.35324		SLITRK4	-22.0388	2.67394		OVOL1	29.3174	-2.69097
	ABLIM3	17.7469	2.05194		S100A14	-17.1573	-8.73499		SFRP1#	-21.2838	4.33168		GJB6	29.1513	-4.14239
	ABCA6	17.6321	2.31241		TRIM29§	-16.9712	-4.33381		COL1A1	-21.2304	2.36791		NDRG2	28.9125	-3.42397
	FGFR1#	17.5301	2.19779		CDH3	-15.9722	-7.29696		DDIT4L	-19.7376	2.89119		MAP7	28.8495	-4.56453
	PTGFR#	17.5094	3.19753		LAD1§	-15.2122	-7.64412		MSRB3	-18.7767	2.13735		FGFR3	28.4804	-2.07559
	PREX1#	17.2691	5.23618		SCEL	-15.1028	-4.94353		GREM1	-18.7024	3.04372		MDFI	28.3514	-4.03169
	PAPPA	16.8334	3.14864		IL1B	-15.0098	-2.20659		SLIT2#	-17.518	2.67544		TRIM29§	27.3856	-4.33381
	FLOT1	15.4049	2.14066		ABLIM1§	-14.8638	-6.15849		C2orf32	-16.1318	5.17621		SLC7A8	26.9774	-2.85939
	TGFB2	15.389	2.12907		ST14§	-14.8608	-5.91281		DCN#	-15.6359	5.1345		LBH	26.2242	-3.61976
	KLF9	15.3673	2.14675		RAB38	-14.7519	-2.63665		PTGFR#	-15.5002	3.19753		ST14§	25.9353	-5.91281
	EPHA4	15.3247	2.39298		DAPP1	-14.2618	-3.47173		RHOBTB3#	-14.7253	2.9195		FOXA2	24.8171	-3.42859
	FGF2	14.682	4.26447		PKP3	-13.8789	-4.45101		PLSCR4#	-12.9156	2.5553		HLA-DOB	24.7316	-2.17329
	C10orf56	14.4034	2.83512		IGSF9§	-13.6614	-4.12222		LCP1	-12.8737	2.71669		SOCS2	24.7126	-2.10191
	GNG11	14.2947	2.15297		KLK10	-13.1817	-3.32784		MPP1#	-12.828	4.38029		TMEM16A	23.3726	-4.60602
	TFPI	14.2858	3.44538		SLPI	-12.8708	-3.25992		EPHA4#	-12.5813	2.39298		GRHL3	22.4011	-3.44897
	PTGER2#	14.1246	2.78632		EPN3§	-12.803	-4.96883		SAMD11	-10.0158	2.2973		SLC44A3	20.2308	-2.5333
	IGFBP4	13.8123	2.24792		PCSK9§	-12.7041	-4.21648		SMAD6#	-10.0121	2.80929		GRHL2§	20.049	-4.09917
	MFSD1	13.8034	2.41802		EPHA1§	-12.2886	-3.70254						CGN	19.9131	-2.31514
	PXK	12.6055	2.17122		PVRL1	-12.2831	-2.27504						NTF5	19.5543	-3.76462
	TGM2	12.4494	4.01017		HS3ST1	-12.1559	-3.62245						BTG2	19.365	-2.1241
	CDH2#	12.1986	4.45789		ZNF385	-11.852	-2.92502						MARVELD3	18.9005	-2.60933
	IL6	12.1959	5.04937		SYK	-11.7992	-2.69679						JAG2	18.5656	-4.28689
	AK5#	12.063	6.8216		GJB5	-11.2201	-4.90264						IL1F9	18.5607	-5.32622
	PLSCR4	11.9937	2.5553		LSR§	-11.0231	-3.956						MAL2	18.5431	-5.50908
	MPP1#	11.7975	4.38029		SMOC1	-10.9963	-2.65653						LLGL2	18.5169	-2.33014
	ZFYVE28	11.7056	3.37564		SERPINB2	-10.9475	-2.85541						LRP4	18.2776	-2.47438
	JDP2	11.677	2.02999		IRX4	-10.2263	-5.78059						SULF2	18.0887	-2.42109
	CDH11#	11.6712	2.04835		SULF2§	-10.1299	-2.42109						ZNF219	18.007	-2.87548
	ATOH8#	11.6549	4.54001		GJB4	-10.0556	-3.35909						C10orf58	17.7493	-6.57531
	C16orf45	11.4185	2.04773		GJB2§	-9.96374	-4.75449						PKP1§	17.726	-2.82017
	FOXF2#	11.335	4.52096		WNT7A	-9.90013	-4.71073						BIK	17.6187	-2.64495
	HMOX1	11.2485	3.24469										DSC3§	17.1024	-2.02346
	SLIT2#	11.1268	2.67544										EPN3§	16.8759	-4.96883
	PIGK	11.1185	2.15246										NOXO1	16.3368	-2.11724
	FBXO32	10.9369	2.04129										MDK	15.1939	-2.65091
	GEM	10.7858	2.00812										FAT2	14.78	-3.80032
	PPP1R3C	10.7485	2.29254										ST6GALNAC1	14.7222	-2.01284
	EPS8	10.4503	2.18554										FUT5	13.8125	-3.31535
	LAMA4	10.175	2.72034										HES2	13.646	-3.57179
	SFRP1	10.1735	4.33168										LSR§	13.5485	-3.956
													CXCL10	13.1029	-2.65605
													C1orf172	12.9361	-5.3266
													C10orf35	12.9002	-4.45254
													PTHLH§	12.8245	-5.77247
													ABAT	12.0046	-2.77581
													WFDC2	11.8417	-3.77589
													GCH1	11.7518	-2.10642
													DISP2	11.7297	-4.14663
													CRB3	11.58	-4.24189
													TFPI2	11.494	-3.91322
													CCNA1	11.4017	-2.14809
													DSP	11.3855	-2.52819
													HAS3	11.1896	-2.02292
													ABLIM1§	10.9892	-6.15849
													IL1RN§	10.6911	-4.45208
													GAL	10.6323	-2.00767
													LIPG§	10.4344	-4.6108
													SPINT1	10.3975	-2.93635
													GYLTL1B	10.3888	-3.84184
	# genes have both increased H3K4me3 and decreased H3K27me3
	§ genes have both decreased H3K4me3 and increased H3K27me3
